# Supplementary material for: Shape complexity in cluster analysis
Source: PLoS One. 2023 May 26;18(5):e0286312. doi: 10.1371/journal.pone.0286312 (PMC10218739; doi:10.1371/journal.pone.0286312)
Supplement: S1 File — (GZ) [file pone.0286312.s001.gz]

Archive with 46 entries (40 files):
- scompl-suppinfo
- scompl-suppinfo/BNA-DR3
- scompl-suppinfo/BNA-DR3/BNA-DR3-noMVnoDups
- scompl-suppinfo/BNA-DR3/BNA-DR3-noMV-prePCA
- scompl-suppinfo/BNA-DR3/BNA-DR3-var
- scompl-suppinfo/BNA-DR3/BNA-DR3-noMV-std
- scompl-suppinfo/BNA-DR3/BNA-DR3-DR
- scompl-suppinfo/BNA-DR3/BNA-DR3-noMV
- scompl-suppinfo/BNA-DR3/BNA-DR3-refPart
- scompl-suppinfo/BNA-DR3/BNA-DR3-alphas
- scompl-suppinfo/BNA-DR3/BNA-DR3-noMV-psd
- scompl-suppinfo/Iris
- scompl-suppinfo/Iris/Iris-noMV-psd
- scompl-suppinfo/Iris/Iris-refPart
- scompl-suppinfo/Iris/Iris-alphas
- scompl-suppinfo/Iris/Iris-noMV-std
- scompl-suppinfo/Iris/Iris-noMV
- scompl-suppinfo/Iris/Iris-noMVnoDups
- scompl-suppinfo/readme
- scompl-suppinfo/BCW
- scompl-suppinfo/BCW/BCW-orig
- scompl-suppinfo/BCW/BCW-noMV-psd
- scompl-suppinfo/BCW/BCW-noMV-std
- scompl-suppinfo/BCW/BCW-refPart
- scompl-suppinfo/BCW/BCW-alphas
- scompl-suppinfo/BCW/BCW-noMVnoDups
- scompl-suppinfo/BCW/BCW-noMV
- scompl-suppinfo/scompl-code.pdf
- scompl-suppinfo/BC-DR3
- scompl-suppinfo/BC-DR3/BC-DR3-var
- scompl-suppinfo/BC-DR3/BC-DR3-DR
- scompl-suppinfo/BC-DR3/BC-DR3-noMV-prePCA
- scompl-suppinfo/BC-DR3/BC-DR3-orig
- scompl-suppinfo/BC-DR3/BC-DR3-noMV-std
- scompl-suppinfo/BC-DR3/BC-DR3-refPart
- scompl-suppinfo/BC-DR3/BC-DR3-noMVnoDups
- scompl-suppinfo/BC-DR3/BC-DR3-noMV-psd
- scompl-suppinfo/BC-DR3/BC-DR3-noMV
- scompl-suppinfo/BC-DR3/BC-DR3-alphas
- scompl-suppinfo/BCW-Diag-10
- scompl-suppinfo/BCW-Diag-10/BCW-Diag-10-noMV-std
- scompl-suppinfo/BCW-Diag-10/BCW-Diag-10-alphas
- scompl-suppinfo/BCW-Diag-10/BCW-Diag-10-noMV
- scompl-suppinfo/BCW-Diag-10/BCW-Diag-10-noMVnoDups
- scompl-suppinfo/BCW-Diag-10/BCW-Diag-10-refPart
- scompl-suppinfo/BCW-Diag-10/BCW-Diag-10-noMV-psd
