# Supplementary material for: Shape complexity in cluster analysis
Source: PLoS One. 2023 May 26;18(5):e0286312. doi: 10.1371/journal.pone.0286312 (PMC10218739; doi:10.1371/journal.pone.0286312)
Supplement: S1 File — (GZ) [file pone.0286312.s001.gz › scompl-suppinfo/BNA-DR3/BNA-DR3-noMV-prePCA]

3.6216 8.6661 -2.8073 -0.44699
4.5459 8.1674 -2.4586 -1.4621
3.866 -2.6383 1.9242 0.10645
3.4566 9.5228 -4.0112 -3.5944
0.32924 -4.4552 4.5718 -0.9888
4.3684 9.6718 -3.9606 -3.1625
3.5912 3.0129 0.72888 0.56421
2.0922 -6.81 8.4636 -0.60216
3.2032 5.7588 -0.75345 -0.61251
1.5356 9.1772 -2.2718 -0.73535
1.2247 8.7779 -2.2135 -0.80647
3.9899 -2.7066 2.3946 0.86291
1.8993 7.6625 0.15394 -3.1108
-1.5768 10.843 2.5462 -2.9362
3.404 8.7261 -2.9915 -0.57242
4.6765 -3.3895 3.4896 1.4771
2.6719 3.0646 0.37158 0.58619
0.80355 2.8473 4.3439 0.6017
1.4479 -4.8794 8.3428 -2.1086
5.2423 11.0272 -4.353 -4.1013
5.7867 7.8902 -2.6196 -0.48708
0.3292 -4.4552 4.5718 -0.9888
3.9362 10.1622 -3.8235 -4.0172
0.93584 8.8855 -1.6831 -1.6599
4.4338 9.887 -4.6795 -3.7483
0.7057 -5.4981 8.3368 -2.8715
1.1432 -3.7413 5.5777 -0.63578
-0.38214 8.3909 2.1624 -3.7405
6.5633 9.8187 -4.4113 -3.2258
4.8906 -3.3584 3.4202 1.0905
-0.24811 -0.17797 4.9068 0.15429
1.4884 3.6274 3.308 0.48921
4.2969 7.617 -2.3874 -0.96164
-0.96511 9.4111 1.7305 -4.8629
-1.6162 0.80908 8.1628 0.60817
2.4391 6.4417 -0.80743 -0.69139
2.6881 6.0195 -0.46641 -0.69268
3.6289 0.81322 1.6277 0.77627
4.5679 3.1929 -2.1055 0.29653
3.4805 9.7008 -3.7541 -3.4379
4.1711 8.722 -3.0224 -0.59699
-0.2062 9.2207 -3.7044 -6.8103
-0.0068919 9.2931 -0.41243 -1.9638
0.96441 5.8395 2.3235 0.066365
2.8561 6.9176 -0.79372 0.48403
-0.7869 9.5663 -3.7867 -7.5034
2.0843 6.6258 0.48382 -2.2134
-0.7869 9.5663 -3.7867 -7.5034
3.9102 6.065 -2.4534 -0.68234
1.6349 3.286 2.8753 0.087054
4.3239 -4.8835 3.4356 -0.5776
5.262 3.9834 -1.5572 1.0103
3.1452 5.825 -0.51439 -1.4944
2.549 6.1499 -1.1605 -1.2371
4.9264 5.496 -2.4774 -0.50648
4.8265 0.80287 1.6371 1.1875
2.5635 6.7769 -0.61979 0.38576
5.807 5.0097 -2.2384 0.43878
3.1377 -4.1096 4.5701 0.98963
-0.78289 11.3603 -0.37644 -7.0495
2.888 0.44696 4.5907 -0.24398
0.49665 5.527 1.7785 -0.47156
4.2586 11.2962 -4.0943 -4.3457
1.7939 -1.1174 1.5454 -0.26079
5.4021 3.1039 -1.1536 1.5651
2.5367 2.599 2.0938 0.20085
4.6054 -4.0765 2.7587 0.31981
2.4235 9.5332 -3.0789 -2.7746
1.0009 7.7846 -0.28219 -2.6608
0.12326 8.9848 -0.9351 -2.4332
3.9529 -2.3548 2.3792 0.48274
4.1373 0.49248 1.093 1.8276
4.7181 10.0153 -3.9486 -3.8582
4.1654 -3.4495 3.643 1.0879
4.4069 10.9072 -4.5775 -4.4271
2.3066 3.5364 0.57551 0.41938
3.7935 7.9853 -2.5477 -1.872
0.049175 6.1437 1.7828 -0.72113
0.24835 7.6439 0.9885 -0.87371
1.1317 3.9647 3.3979 0.84351
2.8033 9.0862 -3.3668 -1.0224
4.4682 2.2907 0.95766 0.83058
5.0185 8.5978 -2.9375 -1.281
1.8664 7.7763 -0.23849 -2.9634
3.245 6.63 -0.63435 0.86937
4.0296 2.6756 0.80685 0.71679
-1.1313 1.9037 7.5339 1.022
0.87603 6.8141 0.84198 -0.17156
4.1197 -2.7956 2.0707 0.67412
3.8027 0.81529 2.1041 1.0245
1.4806 7.6377 -2.7876 -1.0341
4.0632 3.584 0.72545 0.39481
4.3064 8.2068 -2.7824 -1.4336
2.4486 -6.3175 7.9632 0.20602
3.2718 1.7837 2.1161 0.61334
-0.64472 -4.6062 8.347 -2.7099
2.9543 1.076 0.64577 0.89394
2.1616 -6.8804 8.1517 -0.081048
3.82 10.9279 -4.0112 -5.0284
-2.7419 11.4038 2.5394 -5.5793
3.3669 -5.1856 3.6935 -1.1427
4.5597 -2.4211 2.6413 1.6168
5.1129 -0.49871 0.62863 1.1189
3.3397 -4.6145 3.9823 -0.23751
4.2027 0.22761 0.96108 0.97282
3.5438 1.2395 1.997 2.1547
2.3136 10.6651 -3.5288 -4.7672
-1.8584 7.886 -1.6643 -1.8384
3.106 9.5414 -4.2536 -4.003
2.9163 10.8306 -3.3437 -4.122
3.9922 -4.4676 3.7304 -0.1095
1.518 5.6946 0.094818 -0.026738
3.2351 9.647 -3.2074 -2.5948
4.2188 6.8162 -1.2804 0.76076
1.7819 6.9176 -1.2744 -1.5759
2.5331 2.9135 -0.822 -0.12243
3.8969 7.4163 -1.8245 0.14007
2.108 6.7955 -0.1708 0.4905
2.8969 0.70768 2.29 1.8663
0.9297 -3.7971 4.6429 -0.2957
3.4642 10.6878 -3.4071 -4.109
4.0713 10.4023 -4.1722 -4.7582
-1.4572 9.1214 1.7425 -5.1241
-1.5075 1.9224 7.1466 0.89136
-0.91718 9.9884 1.1804 -5.2263
2.994 7.2011 -1.2153 0.3211
-2.343 12.9516 3.3285 -5.9426
3.7818 -2.8846 2.2558 -0.15734
4.6689 1.3098 0.055404 1.909
3.4663 1.1112 1.7425 1.3388
3.2697 -4.3414 3.6884 -0.29829
5.1302 8.6703 -2.8913 -1.5086
2.0139 6.1416 0.37929 0.56938
0.4339 5.5395 2.033 -0.40432
-1.0401 9.3987 0.85998 -5.3336
4.1605 11.2196 -3.6136 -4.0819
5.438 9.4669 -4.9417 -3.9202
5.032 8.2026 -2.6256 -1.0341
5.2418 10.5388 -4.1174 -4.2797
-0.2062 9.2207 -3.7044 -6.8103
2.0911 0.94358 4.5512 1.234
1.7317 -0.34765 4.1905 -0.99138
4.1736 3.3336 -1.4244 0.60429
3.9232 -3.2467 3.4579 0.83705
3.8481 10.1539 -3.8561 -4.2228
0.5195 -3.2633 3.0895 -0.9849
3.8584 0.78425 1.1033 1.7008
1.7496 -0.1759 5.1827 1.2922
3.6277 0.9829 0.68861 0.63403
2.7391 7.4018 0.071684 -2.5302
4.5447 8.2274 -2.4166 -1.5875
-1.7599 11.9211 2.6756 -3.3241
5.0691 0.21313 0.20278 1.2095
3.4591 11.112 -4.2039 -5.0931
1.9358 8.1654 -0.023425 -2.2586
2.486 -0.99533 5.3404 -0.15475
2.4226 -4.5752 5.947 0.21507
3.9479 -3.7723 2.883 0.019813
2.2634 -4.4862 3.6558 -0.61251
1.3566 4.2358 2.1341 0.3211
5.0452 3.8964 -1.4304 0.86291
3.5499 8.6165 -3.2794 -1.2009
0.17346 7.8695 0.26876 -3.7883
2.4008 9.3593 -3.3565 -3.3526
4.8851 1.5995 -0.00029081 1.6401
4.1927 -3.2674 2.5839 0.21766
1.1166 8.6496 -0.96252 -1.8112
1.0235 6.901 -2.0062 -2.7125
-1.803 11.8818 2.0458 -5.2728
0.11739 6.2761 -1.5495 -2.4746
0.5706 -0.0248 1.2421 -0.5621
4.0552 -2.4583 2.2806 1.0323
-1.6952 1.0657 8.8294 0.94955
-1.1193 10.7271 2.0938 -5.6504
1.8799 2.4707 2.4931 0.37671
3.583 -3.7971 3.4391 -0.12501
0.19081 9.1297 -3.725 -5.8224
3.6582 5.6864 -1.7157 -0.23751
-0.13144 -1.7775 8.3316 0.35214
2.3925 9.798 -3.0361 -2.8224
1.6426 3.0149 0.22849 -0.147
-0.11783 -1.5789 8.03 -0.028031
-0.69572 8.6165 1.8419 -4.3289
2.9421 7.4101 -0.97709 -0.88406
-1.7559 11.9459 3.0946 -4.8978
-1.2537 10.8803 1.931 -4.3237
3.2585 -4.4614 3.8024 -0.15087
1.8314 6.3672 -0.036278 0.049554
4.5645 -3.6275 2.8684 0.27714
2.7365 -5.0325 6.6608 -0.57889
0.9297 -3.7971 4.6429 -0.2957
3.9663 10.1684 -4.1131 -4.6056
1.4578 -0.08485 4.1785 0.59136
4.8272 3.0687 0.68604 0.80731
-2.341 12.3784 0.70403 -7.5836
-1.8584 7.886 -1.6643 -1.8384
4.1454 7.257 -1.9153 -0.86078
1.9157 6.0816 0.23705 -2.0116
4.0215 -2.1914 2.4648 1.1409
5.8862 5.8747 -2.8167 -0.30087
-2.0897 10.8265 2.3603 -3.4198
4.0026 -3.5943 3.5573 0.26809
-0.78689 9.5663 -3.7867 -7.5034
4.1757 10.2615 -3.8552 -4.3056
0.83292 7.5404 0.65005 -0.92544
4.8077 2.2327 -0.26334 1.5534
5.3063 5.2684 -2.8904 -0.52716
2.5605 9.2683 -3.5913 -1.356
2.1059 7.6046 -0.47755 -1.8461
2.1721 -0.73874 5.4672 -0.72371
4.2899 9.1814 -4.6067 -4.3263
3.5156 10.1891 -4.2759 -4.978
2.614 8.0081 -3.7258 -1.3069
0.68087 2.3259 4.9085 0.54998
4.1962 0.74493 0.83256 0.753
6.0919 2.9673 -1.3267 1.4551
1.3234 3.2964 0.2362 -0.11984
1.3264 1.0326 5.6566 -0.41337
-0.16735 7.6274 1.2061 -3.6241
-1.3 10.2678 -2.953 -5.8638
-2.2261 12.5398 2.9438 -3.5258
2.4196 6.4665 -0.75688 0.228
1.0987 0.6394 5.989 -0.58277
4.6464 10.5326 -4.5852 -4.206
-0.36038 4.1158 3.1143 -0.37199
1.3562 3.2136 4.3465 0.78662
0.5706 -0.0248 1.2421 -0.5621
-2.6479 10.1374 -1.331 -5.4707
3.1219 -3.137 1.9259 -0.37458
5.4944 1.5478 0.041694 1.9284
-1.3389 1.552 7.0806 1.031
-2.3361 11.9604 3.0835 -5.4435
2.2596 -0.033118 4.7355 -0.2776
0.46901 -0.63321 7.3848 0.36507
2.7296 2.8701 0.51124 0.5099
2.0466 2.03 2.1761 -0.083634
-1.3274 9.498 2.4408 -5.2689
3.8905 -2.1521 2.6302 1.1047
3.9994 0.90427 1.1693 1.6892
2.3952 9.5083 -3.1783 -3.0086
3.2704 6.9321 -1.0456 0.23447
-1.3931 1.5664 7.5382 0.78403
1.6406 3.5488 1.3964 -0.36424
2.7744 6.8576 -1.0671 0.075416
2.4287 9.3821 -3.2477 -1.4543
4.2134 -2.806 2.0116 0.67412
1.6472 0.48213 4.7449 1.225
2.0597 -0.99326 5.2119 -0.29312
0.3798 0.7098 0.7572 -0.4444
1.0135 8.4551 -1.672 -2.0815
4.5691 -4.4552 3.1769 0.0042961
0.57461 10.1105 -1.6917 -4.3922
0.5734 9.1938 -0.9094 -1.872
5.2868 3.257 -1.3721 1.1668
4.0102 10.6568 -4.1388 -5.0646
4.1425 -3.6792 3.8281 1.6297
3.0934 -2.9177 2.2232 0.22283
2.2034 5.9947 0.53009 0.84998
3.744 0.79459 0.95851 1.0077
3.0329 2.2948 2.1135 0.35084
3.7731 7.2073 -1.6814 -0.94742
3.1557 2.8908 0.59693 0.79825
1.8114 7.6067 -0.9788 -2.4668
4.988 7.2052 -3.2846 -1.1608
2.483 6.6155 -0.79287 -0.90863
1.594 4.7055 1.3758 0.081882
-0.016103 9.7484 0.15394 -1.6134
3.8496 9.7939 -4.1508 -4.4582
0.9297 -3.7971 4.6429 -0.2957
4.9342 2.4107 -0.17594 1.6245
3.8417 10.0215 -4.2699 -4.9159
5.3915 9.9946 -3.8081 -3.3642
4.4072 -0.070365 2.0416 1.1319
2.6946 6.7976 -0.40301 0.44912
5.2756 0.13863 0.12138 1.1435
3.4312 6.2637 -1.9513 -0.36165
4.052 -0.16555 0.45383 0.51248
1.3638 -4.7759 8.4182 -1.8836
0.89566 7.7763 -2.7473 -1.9353
1.9265 7.7557 -0.16823 -3.0771
0.20977 -0.46146 7.7267 0.90946
4.068 -2.9363 2.1992 0.50084
2.877 -4.0599 3.6259 -0.32544
0.3223 -0.89808 8.0883 0.69222
-1.3 10.2678 -2.953 -5.8638
1.7747 -6.4334 8.15 -0.89828
1.3419 -4.4221 8.09 -1.7349
0.89606 10.5471 -1.4175 -4.0327
0.44125 2.9487 4.3225 0.7155
3.2422 6.2265 0.12224 -1.4466
2.5678 3.5136 0.61406 -0.40691
-2.2153 11.9625 0.078538 -7.7853
4.1349 6.1189 -2.4294 -0.19613
1.934 -9.2828e-06 4.816 -0.33967
2.5068 1.1588 3.9249 0.12585
2.1464 6.0795 -0.5778 -2.2302
0.051979 7.0521 -2.0541 -3.1508
1.2706 8.035 -0.19651 -2.1888
1.143 0.83391 5.4552 -0.56984
2.2928 9.0386 -3.2417 -1.2991
0.3292 -4.4552 4.5718 -0.9888
2.9719 6.8369 -0.2702 0.71291
1.6849 8.7489 -1.2641 -1.3858
-1.9177 11.6894 2.5454 -3.2763
2.3729 10.4726 -3.0087 -3.2013
1.0284 9.767 -1.3687 -1.7853
0.27451 9.2186 -3.2863 -4.8448
1.6032 -4.7863 8.5193 -2.1203
4.616 10.1788 -4.2185 -4.4245
4.2478 7.6956 -2.7696 -1.0767
4.0215 -2.7004 2.4957 0.36636
5.0297 -4.9704 3.5025 -0.23751
1.5902 2.2948 3.2403 0.18404
2.1274 5.1939 -1.7971 -1.1763
1.1811 8.3847 -2.0567 -0.90345
0.3292 -4.4552 4.5718 -0.9888
5.7353 5.2808 -2.2598 0.075416
2.6718 5.6574 0.72974 -1.4892
1.5799 -4.7076 7.9186 -1.5487
2.9499 2.2493 1.3458 -0.037083
0.5195 -3.2633 3.0895 -0.9849
3.7352 9.5911 -3.9032 -3.3487
-1.7344 2.0175 7.7618 0.93532
3.884 10.0277 -3.9298 -4.0819
3.5257 1.2829 1.9276 1.7991
4.4549 2.4976 1.0313 0.96894
-0.16108 -6.4624 8.3573 -1.5216
4.2164 9.4607 -4.9288 -5.2366
3.5152 6.8224 -0.67377 -0.46898
1.6988 2.9094 2.9044 0.11033
1.0607 2.4542 2.5188 -0.17027
2.0421 1.2436 4.2171 0.90429
3.5594 1.3078 1.291 1.6556
3.0009 5.8126 -2.2306 -0.66553
3.9294 1.4112 1.8076 0.89782
3.4667 -4.0724 4.2882 1.5418
3.966 3.9213 0.70574 0.33662
1.0191 2.33 4.9334 0.82929
0.96414 5.616 2.2138 -0.12501
1.8205 6.7562 0.0099913 0.39481
4.9923 7.8653 -2.3515 -0.71984
-1.1804 11.5093 0.15565 -6.8194
4.0329 0.23175 0.89082 1.1823
0.66018 10.3878 -1.4029 -3.9151
3.5982 7.1307 -1.3035 0.21248
-1.8584 7.886 -1.6643 -1.8384
4.0972 0.46972 1.6671 0.91593
3.3299 0.91254 1.5806 0.39352
3.1088 3.1122 0.80857 0.4336
-4.2859 8.5234 3.1392 -0.91639
-1.2528 10.2036 2.1787 -5.6038
0.5195 -3.2633 3.0895 -0.9849
0.3292 -4.4552 4.5718 -0.9888
0.88872 5.3449 2.045 -0.19355
3.5458 9.3718 -4.0351 -3.9564
-0.21661 8.0329 1.8848 -3.8853
2.7206 9.0821 -3.3111 -0.96811
3.2051 8.6889 -2.9033 -0.7819
2.6917 10.8161 -3.3 -4.2888
-2.3242 11.5176 1.8231 -5.375
2.7161 -4.2006 4.1914 0.16981
3.3848 3.2674 0.90967 0.25128
1.7452 4.8028 2.0878 0.62627
2.805 0.57732 1.3424 1.2133
5.7823 5.5788 -2.4089 -0.056479
3.8999 1.734 1.6011 0.96765
3.5189 6.332 -1.7791 -0.020273
3.2294 7.7391 -0.37816 -2.5405
3.4985 3.1639 0.22677 -0.1651
2.1948 1.3781 1.1582 0.85774
2.2526 9.9636 -3.1749 -2.9944
4.1529 -3.9358 2.8633 -0.017686
0.74307 11.17 -1.3824 -4.0728
1.9105 8.871 -2.3386 -0.75604
-1.5055 0.070346 6.8681 -0.50648
0.58836 10.7727 -1.3884 -4.3276
3.2303 7.8384 -3.5348 -1.2151
-1.9922 11.6542 2.6542 -5.2107
2.8523 9.0096 -3.761 -3.3371
4.2772 2.4955 0.48554 0.36119
1.5099 0.039307 6.2332 -0.30346
5.4188 10.1457 -4.084 -3.6991
0.86202 2.6963 4.2908 0.54739
3.8117 10.1457 -4.0463 -4.5629
0.54777 10.3754 -1.5435 -4.1633
2.3718 7.4908 0.015989 -1.7414
-2.4953 11.1472 1.9353 -3.4638
4.6361 -2.6611 2.8358 1.1991
-2.2527 11.5321 2.5899 -3.2737
3.7982 10.423 -4.1602 -4.9728
-0.36279 8.2895 -1.9213 -3.3332
2.1265 6.8783 0.44784 -2.2224
0.86736 5.5643 1.6765 -0.16769
3.7831 10.0526 -3.8869 -3.7366
-2.2623 12.1177 0.28846 -7.7581
1.2616 4.4303 -1.3335 -1.7517
2.6799 3.1349 0.34073 0.58489
-0.39816 5.9781 1.3912 -1.1621
4.3937 0.35798 2.0416 1.2004
2.9695 5.6222 0.27561 -1.1556
1.3049 -0.15521 6.4911 -0.75346
2.2123 -5.8395 7.7687 -0.85302
1.9647 6.9383 0.57722 0.66377
3.0864 -2.5845 2.2309 0.30947
0.3798 0.7098 0.7572 -0.4444
0.58982 7.4266 1.2353 -2.9595
0.14783 7.946 1.0742 -3.3409
-0.062025 6.1975 1.099 -1.131
4.223 1.1319 0.72202 0.96118
0.64295 7.1018 0.3493 -0.41337
1.941 0.46351 4.6472 1.0879
4.0047 0.45937 1.3621 1.6181
3.7767 9.7794 -3.9075 -3.5323
3.4769 -0.15314 2.53 2.4495
1.9818 9.2621 -3.521 -1.872
3.8023 -3.8696 4.044 0.95343
4.3483 11.1079 -4.0857 -4.2539
1.1518 1.3864 5.2727 -0.43536
-1.2576 1.5892 7.0078 0.42455
1.9572 -5.1153 8.6127 -1.4297
-2.484 12.1611 2.8204 -3.7418
-1.1497 1.2954 7.701 0.62627
4.8368 10.0132 -4.3239 -4.3276
-0.12196 8.8068 0.94566 -4.2267
1.9429 6.3961 0.092248 0.58102
1.742 -4.809 8.2142 -2.0659
-1.5222 10.8409 2.7827 -4.0974
-1.3 10.2678 -2.953 -5.8638
3.4246 -0.14693 0.80342 0.29136
2.5503 -4.9518 6.3729 -0.41596
1.5691 6.3465 -0.1828 -2.4099
1.3087 4.9228 2.0013 0.22024
5.1776 8.2316 -3.2511 -1.5694
2.229 9.6325 -3.1123 -2.7164
5.6272 10.0857 -4.2931 -3.8142
1.2138 8.7986 -2.1672 -0.74182
0.3798 0.7098 0.7572 -0.4444
0.5415 6.0319 1.6825 -0.46122
4.0524 5.6802 -1.9693 0.026279
4.7285 2.1065 -0.28305 1.5625
3.4359 0.66216 2.1041 1.8922
0.86816 10.2429 -1.4912 -4.0082
3.359 9.8022 -3.8209 -3.7133
3.6702 2.9942 0.85141 0.30688
1.3349 6.1189 0.46497 0.49826
3.1887 -3.4143 2.7742 -0.2026
2.4527 2.9653 0.20021 -0.056479
3.9121 2.9735 0.92852 0.60558
3.9364 10.5885 -3.725 -4.3133
3.9414 -3.2902 3.1674 1.0866
3.6922 -3.9585 4.3439 1.3517
5.681 7.795 -2.6848 -0.92544
0.77124 9.0862 -1.2281 -1.4996
3.5761 9.7753 -3.9795 -3.4638
1.602 6.1251 0.52924 0.47886
2.6682 10.216 -3.4414 -4.0069
2.0007 1.8644 2.6491 0.47369
0.64215 3.1287 4.2933 0.64696
4.3848 -3.0729 3.0423 1.2741
0.77445 9.0552 -2.4089 -1.3884
0.96574 8.393 -1.361 -1.4659
3.0948 8.7324 -2.9007 -0.96682
4.9362 7.6046 -2.3429 -0.85302
-1.9458 11.2217 1.9079 -3.4405
5.7403 -0.44284 0.38015 1.3763
-2.6989 12.1984 0.67661 -8.5482
1.1472 3.5985 1.9387 -0.43406
2.9742 8.96 -2.9024 -1.0379
4.5707 7.2094 -3.2794 -1.4944
0.1848 6.5079 2.0133 -0.87242
0.87256 9.2931 -0.7843 -2.1978
0.39559 6.8866 1.0588 -0.67587
3.8384 6.1851 -2.0439 -0.033204
2.8209 7.3108 -0.81857 -1.8784
2.5817 9.7546 -3.1749 -2.9957
3.8213 0.23175 2.0133 2.0564
0.3798 0.7098 0.7572 -0.4444
3.4893 6.69 -1.2042 -0.38751
-1.7781 0.8546 7.1303 0.027572
2.0962 2.4769 1.9379 -0.040962
0.94732 -0.57113 7.1903 -0.67587
2.8261 9.4007 -3.3034 -1.0509
0.0071249 8.3661 0.50781 -3.8155
0.96788 7.1907 1.2798 -2.4565
4.7432 2.1086 0.1368 1.6543
3.6575 7.2797 -2.2692 -1.144
3.8832 6.4023 -2.432 -0.98363
3.4776 8.811 -3.1886 -0.92285
1.1315 7.9212 1.093 -2.8444
2.8237 2.8597 0.19678 0.57196
1.9321 6.0423 0.26019 -2.053
3.0632 -3.3315 5.1305 0.8267
-1.8411 10.8306 2.769 -3.0901
2.8084 11.3045 -3.3394 -4.4194
2.5698 -4.4076 5.9856 0.078002
-0.12624 10.3216 -3.7121 -6.1185
3.3756 -4.0951 4.367 1.0698
-0.048008 -1.6037 8.4756 0.75558
0.5706 -0.0248 1.2421 -0.5621
0.88444 6.5906 0.55837 -0.44182
3.8644 3.7061 0.70403 0.35214
1.2999 2.5762 2.0107 -0.18967
2.0051 -6.8638 8.132 -0.2401
4.9294 0.27727 0.20792 0.33662
2.8297 6.3485 -0.73546 -0.58665
2.565 8.633 -2.9941 -1.3082
2.093 8.3061 0.022844 -3.2724
4.6014 5.6264 -2.1235 0.19309
5.0617 -0.35799 0.44698 0.99868
-0.2951 9.0489 -0.52725 -2.0789
3.577 2.4004 1.8908 0.73231
3.9433 2.5017 1.5215 0.903
2.6648 10.754 -3.3994 -4.1685
5.9374 6.1664 -2.5905 -0.36553
2.0153 1.8479 3.1375 0.42843
5.8782 5.9409 -2.8544 -0.60863
-2.3983 12.606 2.9464 -5.7888
1.762 4.3682 2.1384 0.75429
4.2406 -2.4852 1.608 0.7155
3.4669 6.87 -1.0568 -0.73147
3.1896 5.7526 -0.18537 -0.30087
0.81356 9.1566 -2.1492 -4.1814
0.52855 0.96427 4.0243 -1.0483
2.1319 -2.0403 2.5574 -0.061652
0.33111 4.5731 2.057 -0.18967
1.2746 8.8172 -1.5323 -1.7957
2.2091 7.4556 -1.3284 -3.3021
2.5328 7.528 -0.41929 -2.6478
3.6244 1.4609 1.3501 1.9284
-1.3885 12.5026 0.69118 -7.5487
5.7227 5.8312 -2.4097 -0.24527
3.3583 10.3567 -3.7301 -3.6991
2.5227 2.2369 2.7236 0.79438
0.045304 6.7334 1.0708 -0.9332
4.8278 7.7598 -2.4491 -1.2216
1.9476 -4.7738 8.527 -1.8668
2.7659 0.66216 4.1494 -0.28406
-0.10648 -0.76771 7.7575 0.64179
0.72252 -0.053811 5.6703 -1.3509
4.2475 1.4816 -0.48355 0.95343
3.9772 0.33521 2.2566 2.1625
3.6667 4.302 0.55923 0.33791
2.8232 10.8513 -3.1466 -3.9784
-1.4217 11.6542 -0.057699 -7.1025
4.2458 1.1981 0.66633 0.94696
4.1038 -4.8069 3.3491 -0.49225
1.4507 8.7903 -2.2324 -0.65259
3.4647 -3.9172 3.9746 0.36119
1.8533 6.1458 1.0176 -2.0401
3.5288 0.71596 1.9507 1.9375
3.9719 1.0367 0.75973 1.0013
3.534 9.3614 -3.6316 -1.2461
3.6894 9.887 -4.0788 -4.3664
3.0672 -4.4117 3.8238 -0.81682
2.6463 -4.8152 6.3549 0.003003
2.2893 3.733 0.6312 -0.39786
1.5673 7.9274 -0.056842 -2.1694
4.0405 0.51524 1.0279 1.106
4.3846 -4.8794 3.3662 -0.029324
2.0165 -0.25246 5.1707 1.0763
4.0446 11.1741 -4.3582 -4.7401
-0.33729 -0.64976 7.6659 0.72326
-2.4604 12.7302 0.91738 -7.6418
4.1195 10.9258 -3.8929 -4.1802
2.0193 0.82356 4.6369 1.4202
1.5701 7.9129 0.29018 -2.1953
2.6415 7.586 -0.28562 -1.6677
5.0214 8.0764 -3.0515 -1.7155
4.3435 3.3295 0.83598 0.64955
1.8238 -6.7748 8.3873 -0.54139
3.9382 0.9291 0.78543 0.6767
2.2517 -5.1422 4.2916 -1.2487
5.504 10.3671 -4.413 -4.0211
2.8521 9.171 -3.6461 -1.2047
1.1676 9.1566 -2.0867 -0.80647
2.6104 8.0081 -0.23592 -1.7608
0.32444 10.067 -1.1982 -4.1284
3.8962 -4.7904 3.3954 -0.53751
2.1752 -0.8091 5.1022 -0.67975
1.1588 8.9331 -2.0807 -1.1272
4.7072 8.2957 -2.5605 -1.4905
-1.9667 11.8052 -0.40472 -7.8719
4.0552 0.40143 1.4563 0.65343
2.3678 -6.839 8.4207 -0.44829
0.33565 6.8369 0.69718 -0.55691
4.3398 -5.3036 3.8803 -0.70432
1.5456 8.5482 0.4187 -2.1784
1.4276 8.3847 -2.0995 -1.9677
-0.27802 8.1881 -3.1338 -2.5276
0.93611 8.6413 -1.6351 -1.3043
4.6352 -3.0087 2.6773 1.212
1.5268 -5.5871 8.6564 -1.722
0.95626 2.4728 4.4578 0.21636
-2.7914 1.7734 6.7756 -0.39915
5.2032 3.5116 -1.2538 1.0129
3.1836 7.2321 -1.0713 -2.5909
0.65497 5.1815 1.0673 -0.42113
5.6084 10.3009 -4.8003 -4.3534
1.105 7.4432 0.41099 -3.0332
3.9292 -2.9156 2.2129 0.30817
1.1558 6.4003 1.5506 0.6961
2.5581 2.6218 1.8513 0.40257
2.7831 10.9796 -3.557 -4.4039
3.7635 2.7811 0.66119 0.34179
-2.6479 10.1374 -1.331 -5.4707
1.0652 8.3682 -1.4004 -1.6509
-1.4275 11.8797 0.41613 -6.9978
5.7456 10.1808 -4.7857 -4.3366
5.086 3.2798 -1.2701 1.1189
3.4092 5.4049 -2.5228 -0.89958
-0.2361 9.3221 2.1307 -4.3793
3.8197 8.9951 -4.383 -4.0327
-1.1391 1.8127 6.9144 0.70127
4.9249 0.68906 0.77344 1.2095
2.5089 6.841 -0.029423 0.44912
-0.2062 9.2207 -3.7044 -6.8103
3.946 6.8514 -1.5443 -0.5582
-0.278 8.1881 -3.1338 -2.5276
1.8592 3.2074 -0.15966 -0.26208
0.56953 7.6294 1.5754 -3.2233
3.4626 -4.449 3.5427 0.15429
3.3951 1.1484 2.1401 2.0862
5.0429 -0.52974 0.50439 1.106
3.7758 7.1783 -1.5195 0.40128
4.6562 7.6398 -2.4243 -1.2384
4.0948 -2.9674 2.3689 0.75429
1.8384 6.063 0.54723 0.51248
2.0153 0.43661 4.5864 -0.3151
3.5251 0.7201 1.6928 0.64438
3.757 -5.4236 3.8255 -1.2526
2.5989 3.5178 0.7623 0.81119
1.8994 0.97462 4.2265 0.81377
3.6941 -3.9482 4.2625 1.1577
4.4295 -2.3507 1.7048 0.90946
6.8248 5.2187 -2.5425 0.5461
1.8967 -2.5163 2.8093 -0.79742
2.1526 -6.1665 8.0831 -0.34355
3.3004 7.0811 -1.3258 0.22283
2.7213 7.05 -0.58808 0.41809
3.8846 -3.0336 2.5334 0.20214
4.1665 -0.4449 0.23448 0.27843
0.94225 5.8561 1.8762 -0.32544
5.1321 -0.031048 0.32616 1.1151
0.38251 6.8121 1.8128 -0.61251
3.0333 -2.5928 2.3183 0.303
2.9233 6.0464 -0.11168 -0.58665
1.162 10.2926 -1.2821 -4.0392
3.7791 2.5762 1.3098 0.5655
0.77765 5.9781 1.1941 -0.3526
-0.38388 -1.0471 8.0514 0.49567
0.21084 9.4359 -0.094543 -1.859
2.9571 -4.5938 5.9068 0.57196
4.6439 -3.3729 2.5976 0.55257
3.3577 -4.3062 6.0241 0.18274
3.5127 2.9073 1.0579 0.40774
2.6562 10.7044 -3.3085 -4.0767
-1.3612 10.694 1.7022 -2.9026
-0.278 8.1881 -3.1338 -2.5276
1.04 -6.9321 8.2888 -1.2991
2.1881 2.7356 1.3278 -0.1832
4.2756 -2.6528 2.1375 0.94437
-0.11996 6.8741 0.91995 -0.6694
2.9736 8.7944 -3.6359 -1.3754
3.7798 -3.3109 2.6491 0.066365
5.3586 3.7557 -1.7345 1.0789
1.8373 6.1292 0.84027 0.55257
1.2262 0.89599 5.7568 -0.11596
-0.048008 -0.56078 7.7215 0.453
0.5706 -0.024841 1.2421 -0.56208
4.3634 0.46351 1.4281 2.0202
3.482 -4.1634 3.5008 -0.078462
0.51947 -3.2633 3.0895 -0.98492
2.3164 -2.628 3.1529 -0.08622
-1.8348 11.0334 3.1863 -4.8888
1.3754 8.8793 -1.9136 -0.53751
-0.16682 5.8974 0.49839 -0.70044
0.29961 7.1328 -0.31475 -1.1828
0.25035 9.3262 -3.6873 -6.2543
2.4673 1.3926 1.7125 0.41421
0.77805 6.6424 -1.1425 -1.0573
3.4465 2.9508 1.0271 0.5461
2.2429 -4.1427 5.2333 -0.40173
3.7321 -3.884 3.3577 -0.0060486
4.3365 -3.584 3.6884 0.74912
-2.0759 10.8223 2.6439 -4.837
4.0715 7.6398 -2.0824 -1.1698
0.76163 5.8209 1.1959 -0.64613
-0.53966 7.3273 0.46583 -1.4543
2.6213 5.7919 0.065686 -1.5759
3.0242 -3.3378 2.5865 -0.54785
5.8519 5.3905 -2.4037 -0.061652
0.5706 -0.0248 1.2421 -0.5621
3.9771 11.1513 -3.9272 -4.3444
1.5478 9.1814 -1.6326 -1.7375
0.74054 0.36625 2.1992 0.48403
0.49571 10.2243 -1.097 -4.0159
1.645 7.8612 -0.87598 -3.5569
3.6077 6.8576 -1.1622 0.28231
3.2403 -3.7082 5.2804 0.41291
3.9166 10.2491 -4.0926 -4.4659
3.9262 6.0299 -2.0156 -0.065531
5.591 10.4643 -4.3839 -4.3379
3.7522 -3.6978 3.9943 1.3051
1.3114 4.5462 2.2935 0.22541
3.7022 6.9942 -1.8511 -0.12889
4.364 -3.1039 2.3757 0.78532
3.5829 1.4423 1.0219 1.4008
4.65 -4.8297 3.4553 -0.25174
5.1731 3.9606 -1.983 0.40774
3.2692 3.4184 0.20706 -0.066824
2.4012 1.6223 3.0312 0.71679
1.7257 -4.4697 8.2219 -1.8073
4.7965 6.9859 -1.9967 -0.35001
4.0962 10.1891 -3.9323 -4.1827
2.5559 3.3605 2.0321 0.26809
3.4916 8.5709 -3.0326 -0.59182
0.5195 -3.2633 3.0895 -0.9849
2.9856 7.2673 -0.409 -2.2431
4.0932 5.4132 -1.8219 0.23576
1.7748 -0.76978 5.5854 1.3039
5.2012 0.32694 0.17965 1.1797
-0.45062 -1.3678 7.0858 -0.40303
4.8451 8.1116 -2.9512 -1.4724
0.74841 7.2756 1.1504 -0.5388
5.1213 8.5565 -3.3917 -1.5474
3.6181 -3.7454 2.8273 -0.71208
0.040498 8.5234 1.4461 -3.9306
-2.6479 10.1374 -1.331 -5.4707
0.37984 0.70975 0.75716 -0.44441
-0.95923 0.091039 6.2204 -1.4828
2.8672 10.0008 -3.2049 -3.1095
1.0182 9.109 -0.62064 -1.7129
-2.7143 11.4535 2.1092 -3.9629
3.8244 -3.1081 2.4537 0.52024
2.7961 2.121 1.8385 0.38317
3.5358 6.7086 -0.81857 0.47886
-0.7056 8.7241 2.2215 -4.5965
4.1542 7.2756 -2.4766 -1.2099
0.92703 9.4318 -0.66263 -1.6728
1.8216 -6.4748 8.0514 -0.41855
-2.4473 12.6247 0.73573 -7.6612
3.5862 -3.0957 2.8093 0.24481
0.66191 9.6594 -0.28819 -1.6638
4.7926 1.7071 -0.051701 1.4926
4.9852 8.3516 -2.5425 -1.2823
0.75736 3.0294 2.9164 -0.068117
4.6499 7.6336 -1.9427 -0.37458
-0.023579 7.1742 0.78457 -0.75734
0.85574 0.0082678 6.6042 -0.53104
0.88298 0.66009 6.0096 -0.43277
4.0422 -4.391 4.7466 1.137
2.2546 8.0992 -0.24877 -3.2698
0.38478 6.5989 -0.3336 -0.56466
3.1541 -5.1711 6.5991 0.57455
2.3969 0.23589 4.8477 1.437
4.7114 2.0755 -0.2702 1.2379
4.0127 10.1477 -3.9366 -4.0728
2.6606 3.1681 1.9619 0.18662
3.931 1.8541 -0.023425 1.2314
0.01727 8.693 1.3989 -3.9668
3.2414 0.40971 1.4015 1.1952
2.2504 3.5757 0.35273 0.2836
-1.3971 3.3191 -1.3927 -1.9948
0.39012 -0.14279 -0.031994 0.35084
-1.6677 -7.1535 7.8929 0.96765
-3.8483 -12.8047 15.6824 -1.281
-3.5681 -8.213 10.083 0.96765
-2.2804 -0.30626 1.3347 1.3763
-1.7582 2.7397 -2.5323 -2.234
-0.89409 3.1991 -1.8219 -2.9452
0.3434 0.12415 -0.28733 0.14654
-0.9854 -6.661 5.8245 0.5461
-2.4115 -9.1359 9.3444 -0.65259
-1.5252 -6.2534 5.3524 0.59912
-0.61442 -0.091058 -0.31818 0.50214
-0.36506 2.8928 -3.6461 -3.0603
-5.9034 6.5679 0.67661 -6.6797
-1.8215 2.7521 -0.72261 -2.353
-0.77461 -1.8768 2.4023 1.1319
-1.8187 -9.0366 9.0162 -0.12243
-3.5801 -12.9309 13.1779 -2.5677
-1.8219 -6.8824 5.4681 0.057313
-0.3481 -0.38696 -0.47841 0.62627
0.47368 3.3605 -4.5064 -4.0431
-3.4083 4.8587 -0.76888 -4.8668
-1.6662 -0.30005 1.4238 0.024986
-2.0962 -7.1059 6.6188 -0.33708
-2.6685 -10.4519 9.1139 -1.7323
-0.47465 -4.3496 1.9901 0.7517
1.0552 1.1857 -2.6411 0.11033
1.1644 3.8095 -4.9408 -4.0909
-4.4779 7.3708 -0.31218 -6.7754
-2.7338 0.45523 2.4391 0.21766
-2.286 -5.4484 5.8039 0.88231
-1.6244 -6.3444 4.6575 0.16981
0.50813 0.47799 -1.9804 0.57714
1.6408 4.2503 -4.9023 -2.6621
0.81583 4.84 -5.2613 -6.0823
-5.4901 9.1048 -0.38758 -5.9763
-3.2238 2.7935 0.32274 -0.86078
-2.0631 -1.5147 1.219 0.44524
-0.91318 -2.0113 -0.19565 0.066365
0.6005 1.9327 -3.2888 -0.32415
0.91315 3.3377 -4.0557 -1.6741
-0.28015 3.0729 -3.3857 -2.9155
-3.6085 3.3253 -0.51954 -3.5737
-6.2003 8.6806 0.0091344 -3.703
-4.2932 3.3419 0.77258 -0.99785
-3.0265 -0.062088 0.68604 -0.055186
-1.7015 -0.010356 -0.99337 -0.53104
-0.64326 2.4748 -2.9452 -1.0276
-0.86339 1.9348 -2.3729 -1.0897
-2.0659 1.0512 -0.46298 -1.0974
-2.1333 1.5685 -0.084261 -1.7453
-1.2568 -1.4733 2.8718 0.44653
-3.1128 -6.841 10.7402 -1.0172
-4.8554 -5.9037 10.9818 -0.82199
-2.588 3.8654 -0.3336 -1.2797
0.24394 1.4733 -1.4192 -0.58535
-1.5322 -5.0966 6.6779 0.17498
-4.0025 -13.4979 17.6772 -3.3202
-4.0173 -8.3123 12.4547 -1.4375
-3.0731 -0.53181 2.3877 0.77627
-1.979 3.2301 -1.3575 -2.5819
-0.4294 -0.14693 0.044265 -0.15605
-2.234 -7.0314 7.4936 0.61334
-4.211 -12.4736 14.9704 -1.3884
-3.8073 -8.0971 10.1772 0.65084
-2.5912 -0.10554 1.2798 1.0414
-2.2482 3.0915 -2.3969 -2.6711
-1.4427 3.2922 -1.9702 -3.4392
-0.39416 -0.020702 -0.066267 -0.44699
-1.522 -6.6383 5.7491 -0.10691
-2.8267 -9.0407 9.0694 -0.98233
-1.7263 -6.0237 5.2419 0.29524
-0.94255 0.039307 -0.24192 0.31593
-0.89569 3.0025 -3.6067 -3.4457
-6.2815 6.6651 0.52581 -7.0107
-2.3211 3.166 -1.0002 -2.7151
-1.3414 -2.0776 2.8093 0.60688
-2.258 -9.3263 9.3727 -0.85949
-3.8858 -12.8461 12.7957 -3.1353
-1.8969 -6.7893 5.2761 -0.32544
-0.52645 -0.24832 -0.45613 0.41938
0.0096613 3.5612 -4.407 -4.4103
-3.8826 4.898 -0.92311 -5.0801
-2.1405 -0.16762 1.321 -0.20906
-2.4824 -7.3046 6.839 -0.59053
-2.9098 -10.0712 8.4156 -1.9948
-0.60975 -4.002 1.8471 0.6017
0.83625 1.1071 -2.4706 -0.062945
0.60731 3.9544 -4.772 -4.4853
-4.8861 7.0542 -0.17252 -6.959
-3.1366 0.42212 2.6225 -0.064238
-2.5754 -5.6574 6.103 0.65214
-1.8782 -6.5865 4.8486 -0.021566
0.24261 0.57318 -1.9402 0.44007
1.296 4.2855 -4.8457 -2.9013
0.25943 5.0097 -5.0394 -6.3862
-5.873 9.1752 -0.27448 -6.0422
-3.4605 2.6901 0.16165 -1.0224
-2.3797 -1.4402 1.1273 0.16076
-1.2424 -1.7175 -0.52553 -0.21036
0.20216 1.9182 -3.2828 -0.61768
0.59823 3.5012 -3.9795 -1.7841
-0.77995 3.2322 -3.282 -3.1004
-4.1409 3.4619 -0.47841 -3.8879
-6.5084 8.7696 0.23191 -3.937
-4.4996 3.4288 0.56265 -1.1672
-3.3125 0.10139 0.55323 -0.2957
-1.9423 0.3766 -1.2898 -0.82458
-0.75793 2.5349 -3.0464 -1.2629
-0.95403 1.9824 -2.3163 -1.1957
-2.2173 1.4671 -0.72689 -1.1724
-2.799 1.9679 -0.42357 -2.1125
-1.8629 -0.84841 2.5377 0.097399
-3.5916 -6.2285 10.2389 -1.1543
-5.1216 -5.3118 10.3846 -1.0612
-3.2854 4.0372 -0.45356 -1.8228
-0.56877 1.4174 -1.4252 -1.1246
-2.3518 -4.8359 6.6479 -0.060358
-4.4861 -13.2889 17.3087 -3.2194
-4.3876 -7.7267 11.9655 -1.4543
-3.3604 -0.32696 2.1324 0.6017
-1.0112 2.9984 -1.1664 -1.6185
0.030219 -1.0512 1.4024 0.77369
-1.6514 -8.4985 9.1122 1.2379
-3.2692 -12.7406 15.5573 -0.14182
-2.5701 -6.8452 8.9999 2.1353
-1.3066 0.25244 0.7623 1.7758
-1.6637 3.2881 -2.2701 -2.2224
-0.55008 2.8659 -1.6488 -2.4319
0.21431 -0.69529 0.87711 0.29653
-0.77288 -7.4473 6.492 0.36119
-1.8391 -9.0883 9.2416 -0.10432
-0.63298 -5.1277 4.5624 1.4797
0.0040545 0.62905 -0.64121 0.75817
-0.28696 3.1784 -3.5767 -3.1896
-5.2406 6.6258 -0.19908 -6.8607
-1.4446 2.1438 -0.47241 -1.6677
-0.65767 -2.8018 3.7115 0.99739
-1.5449 -10.1498 9.6152 -1.2332
-2.8957 -12.0205 11.9149 -2.7552
-0.81479 -5.7381 4.3919 0.3211
0.50225 0.65388 -1.1793 0.39998
0.74521 3.6357 -4.4044 -4.1414
-2.9146 4.0537 -0.45699 -4.0327
-1.3907 -1.3781 2.3055 -0.021566
-1.786 -8.1157 7.0858 -1.2112
-1.7322 -9.2828 7.719 -1.7168
0.55298 -3.4619 1.7048 1.1008
2.031 1.852 -3.0121 0.003003
1.2279 4.0309 -4.6435 -3.9125
-4.2249 6.2699 0.15822 -5.5457
-2.5346 -0.77392 3.3602 0.00171
-1.749 -6.332 6.0987 0.14266
-0.539 -5.167 3.4399 0.052141
1.5631 0.89599 -1.9702 0.65472
2.3917 4.5565 -4.9888 -2.8987
0.89512 4.7738 -4.8431 -5.5909
-5.4808 8.1819 0.27818 -5.0323
-2.8833 1.7713 0.68946 -0.4638
-1.4174 -2.2535 1.518 0.61981
0.4283 -0.94981 -1.0731 0.3211
1.5904 2.2121 -3.1183 -0.11725
1.7425 3.6833 -4.0129 -1.7207
-0.23356 3.2405 -3.0669 -2.7784
-3.6227 3.9958 -0.35845 -3.9047
-6.1536 7.9295 0.61663 -3.2646
-3.9172 2.6652 0.78886 -0.7819
-2.2214 -0.23798 0.56008 0.05602
-0.49241 0.89392 -1.6283 -0.56854
0.26517 2.4066 -2.8416 -0.59958
-0.10234 1.8189 -2.2169 -0.56725
-1.6176 1.0926 -0.35502 -0.59958
-1.8448 1.254 0.27218 -1.0728
-1.2786 -2.4087 4.5735 0.47627
-2.902 -7.6563 11.8318 -0.84268
-4.3773 -5.5167 10.939 -0.4082
-2.0529 3.8385 -0.79544 -1.2138
0.18868 0.70148 -0.51182 0.0055892
-1.7279 -6.841 8.9494 0.68058
-3.3793 -13.7731 17.9274 -2.0323
-3.1273 -7.1121 11.3897 -0.083634
-2.121 -0.05588 1.949 1.353
-1.7697 3.4329 -1.2144 -2.3789
-0.0012852 0.13863 -0.19651 0.0081754
-1.682 -6.8121 7.1398 1.3323
-3.4917 -12.1736 14.3689 -0.61639
-3.1158 -8.6289 10.4403 0.97153
-2.0891 -0.48422 1.704 1.7435
-1.6936 2.7852 -2.1835 -1.9276
-1.2846 3.2715 -1.7671 -3.2608
-0.092194 0.39315 -0.32846 -0.13794
-1.0292 -6.3879 5.5255 0.79955
-2.2083 -9.1069 8.9991 -0.28406
-1.0744 -6.3113 5.355 0.80472
-0.51003 -0.23591 0.020273 0.76334
-0.36372 3.0439 -3.4816 -2.7836
-6.3979 6.4479 1.0836 -6.6176
-2.2501 3.3129 -0.88369 -2.8974
-1.1859 -1.2519 2.2635 0.77239
-1.8076 -8.8131 8.7086 -0.21682
-3.3863 -12.9889 13.0545 -2.7202
-1.4106 -7.108 5.6454 0.31335
-0.21394 -0.68287 0.096532 1.1965
0.48797 3.5674 -4.3882 -3.8116
-3.8167 5.1401 -0.65063 -5.4306
-1.9555 0.20692 1.2473 -0.3707
-2.1786 -6.4479 6.0344 -0.20777
-2.3299 -9.9532 8.4756 -1.8733
0.0031201 -4.0061 1.7956 0.91722
1.3518 1.0595 -2.3437 0.39998
1.2309 3.8923 -4.8277 -4.0069
-5.0301 7.5032 -0.13396 -7.5034
-3.0799 0.60836 2.7039 -0.23751
-2.2987 -5.227 5.63 0.91722
-1.239 -6.541 4.8151 -0.033204
0.75896 0.29176 -1.6506 0.83834
1.6799 4.2068 -4.5398 -2.3931
0.63655 5.2022 -5.2159 -6.1211
-6.0598 9.2952 -0.43642 -6.3694
-3.518 2.8763 0.1548 -1.2086
-2.0336 -1.4092 1.1582 0.36507
-0.69745 -1.7672 -0.34474 -0.12372
0.75108 1.9161 -3.1098 -0.20518
0.84546 3.4826 -3.6307 -1.3961
-0.55648 3.2136 -3.3085 -2.7965
-3.6817 3.2239 -0.69347 -3.4004
-6.7526 8.8172 -0.061983 -3.725
-4.577 3.4515 0.66719 -0.94742
-2.9883 0.31245 0.45041 0.068951
-1.4781 0.14277 -1.1622 -0.48579
-0.46651 2.3383 -2.9812 -1.0431
-0.8734 1.6533 -2.1964 -0.78061
-2.1234 1.1815 -0.55552 -0.81165
-2.3142 2.0838 -0.46813 -1.6767
-1.4233 -0.98912 2.3586 0.39481
-3.0866 -6.6362 10.5405 -0.89182
-4.7331 -6.1789 11.388 -1.0741
-2.8829 3.8964 -0.1888 -1.1672
-0.036127 1.525 -1.4089 -0.76121
-1.7104 -4.778 6.2109 0.3974
-3.8203 -13.0551 16.9583 -2.3052
-3.7181 -8.5089 12.363 -0.95518
-2.899 -0.60424 2.6045 1.3776
-0.98193 2.7956 -1.2341 -1.5668
-0.17296 -1.1816 1.3818 0.7336
-1.9409 -8.6848 9.155 0.94049
-3.5713 -12.4922 14.8881 -0.47027
-2.9915 -6.6258 8.6521 1.8198
-1.8483 0.31038 0.77344 1.4189
-2.2677 3.2964 -2.2563 -2.4642
-0.50816 2.868 -1.8108 -2.2612
0.14329 -1.0885 1.0039 0.48791
-0.90784 -7.9026 6.7807 0.34179
-2.0042 -9.3676 9.3333 -0.10303
-0.93587 -5.1008 4.5367 1.3866
-0.40804 0.54214 -0.52725 0.6586
-0.8172 3.3812 -3.6684 -3.456
-4.8392 6.6755 -0.24278 -6.5775
-1.2792 2.1376 -0.47584 -1.3974
-0.66008 -3.226 3.8058 1.1836
-1.7713 -10.7665 10.2184 -1.0043
-3.0061 -12.2377 11.9552 -2.1603
-1.1022 -5.8395 4.5641 0.68705
0.11806 0.39108 -0.98223 0.42843
0.11686 3.735 -4.4379 -4.3741
-2.7264 3.9213 -0.49212 -3.6371
-1.2369 -1.6906 2.518 0.51636
-1.8439 -8.6475 7.6796 -0.66682
-1.8554 -9.6035 7.7764 -0.97716
0.16358 -3.3584 1.3749 1.3569
1.5077 1.9596 -3.0584 -0.12243
0.67886 4.1199 -4.569 -4.1414
-3.9934 5.8333 0.54723 -4.9379
-2.3898 -0.78427 3.0141 0.76205
-1.7976 -6.7686 6.6753 0.89912
-0.70867 -5.5602 4.0483 0.903
1.0194 1.1029 -2.3 0.59395
1.7875 4.78 -5.1362 -3.2362
0.27331 4.8773 -4.9194 -5.8198
-5.1661 8.0433 0.044265 -4.4983
-2.7028 1.6327 0.83598 -0.091393
-1.4904 -2.2183 1.6054 0.89394
-0.014902 -1.0243 -0.94024 0.64955
0.88992 2.2638 -3.1046 -0.11855
1.0637 3.6957 -4.1594 -1.9379
-0.8471 3.1329 -3.0112 -2.9388
-3.9594 4.0289 -0.35845 -3.8957
-5.8818 7.6584 0.5558 -2.9155
-3.7747 2.5162 0.83341 -0.30993
-2.4198 -0.24418 0.70146 0.41809
-0.83535 0.80494 -1.6411 -0.19225
-0.30432 2.6528 -2.7756 -0.65647
-0.60254 1.7237 -2.1501 -0.77027
-2.1059 1.1815 -0.53324 -0.82716
-2.0441 1.2271 0.18564 -1.091
-1.5621 -2.2121 4.2591 0.27972
-3.2305 -7.2135 11.6433 -0.94613
-4.8426 -4.9932 10.4052 -0.53104
-2.3147 3.6668 -0.6969 -1.2474
-0.11716 0.60422 -0.38587 -0.059065
-2.0066 -6.719 9.0162 0.099985
-3.6961 -13.6779 17.5795 -2.6181
-3.6012 -6.5389 10.5234 -0.48967
-2.6286 0.18002 1.7956 0.97282
-0.82601 2.9611 -1.2864 -1.4647
0.31803 -0.99326 1.0947 0.88619
-1.4454 -8.4385 8.8483 0.96894
-3.1423 -13.0365 15.6773 -0.66165
-2.5373 -6.959 8.8054 1.5289
-1.366 0.18416 0.90539 1.5806
-1.7064 3.3088 -2.2829 -2.1978
-0.41965 2.9094 -1.7859 -2.2069
0.37637 -0.82358 0.78543 0.74524
-0.55355 -7.9233 6.7156 0.74394
-1.6001 -9.5828 9.4044 0.081882
-0.37013 -5.554 4.7749 1.547
0.12126 0.22347 -0.47327 0.97024
-0.27068 3.2674 -3.5562 -3.0888
-5.119 6.6486 -0.049987 -6.5206
-1.3946 2.3134 -0.44499 -1.4905
-0.69879 -3.3771 4.1211 1.5043
-1.48 -10.5244 9.9176 -0.5026
-2.6649 -12.813 12.6689 -1.9082
-0.62684 -6.301 4.7843 1.106
0.518 0.25865 -0.84085 0.96118
0.64376 3.764 -4.4738 -4.0483
-2.9821 4.1986 -0.5898 -3.9642
-1.4628 -1.5706 2.4357 0.49826
-1.7101 -8.7903 7.9735 -0.45475
-1.5572 -9.8808 8.1088 -1.0806
0.74428 -3.7723 1.6131 1.5754
2.0177 1.7982 -2.9581 0.2099
1.164 3.913 -4.5544 -3.8672
-4.3667 6.0692 0.57208 -5.4668
-2.5919 -1.0553 3.8949 0.77757
-1.8046 -6.8141 6.7019 1.1681
-0.71868 -5.7154 3.8298 1.0233
1.4378 0.66837 -2.0267 1.0271
2.1943 4.5503 -4.976 -2.7254
0.7376 4.8525 -4.7986 -5.6659
-5.637 8.1261 0.13081 -5.0142
-3.0193 1.7775 0.73745 -0.45346
-1.6706 -2.09 1.584 0.71162
-0.1269 -1.1505 -0.95138 0.57843
1.2198 2.0982 -3.1954 0.12843
1.4501 3.6067 -4.0557 -1.5966
-0.40857 3.0977 -2.9607 -2.6892
-3.8952 3.8157 -0.31304 -3.8194
-6.3679 8.0102 0.4247 -3.2207
-4.1429 2.7749 0.68261 -0.71984
-2.6864 -0.097265 0.61663 0.061192
-1.0555 0.79459 -1.6968 -0.46768
-0.29858 2.4769 -2.9512 -0.66165
-0.49948 1.7734 -2.2469 -0.68104
-1.9881 0.99945 -0.28562 -0.70044
-1.9389 1.5706 0.045979 -1.122
-1.4375 -1.8624 4.026 0.55127
-3.1875 -7.5756 11.8678 -0.57889
-4.6765 -5.6636 10.969 -0.33449
-2.0285 3.8468 -0.63435 -1.175
0.26637 0.73252 -0.67891 0.03533
-1.7589 -6.4624 8.4773 0.31981
-3.5985 -13.6593 17.6052 -2.4927
-3.3582 -7.2404 11.4419 -0.57113
-2.3629 -0.10554 1.9336 1.1358
-2.1802 3.3791 -1.2256 -2.6621
-0.40951 -0.15521 0.060545 -0.088807
-2.2918 -7.257 7.9597 0.9211
-4.0214 -12.8006 15.6199 -0.95647
-3.3884 -8.215 10.3315 0.98187
-2.0046 -0.49457 1.333 1.6543
-1.7063 2.7956 -2.378 -2.3491
-1.6386 3.3584 -1.7302 -3.5646
-0.41645 0.32487 -0.33617 -0.36036
-1.5877 -6.6072 5.8022 0.31593
-2.5961 -9.349 9.7942 -0.28018
-1.5228 -6.4789 5.7568 0.87325
-0.53072 -0.097265 -0.21793 1.0426
-0.49081 2.8452 -3.6436 -3.1004
-6.5773 6.8017 0.85483 -7.5344
-2.4621 2.7645 -0.62578 -2.8573
-1.3995 -1.9162 2.5154 0.59912
-2.3221 -9.3304 9.233 -0.79871
-3.73 -12.9723 12.9817 -2.684
-1.6988 -7.1163 5.7902 0.16723
-0.26654 -0.64562 -0.42014 0.89136
0.33325 3.3108 -4.5081 -4.012
-4.2091 4.7283 -0.49126 -5.2159
-2.3142 -0.68494 1.9833 -0.44829
-2.4835 -7.4494 6.8964 -0.64484
-2.7611 -10.5099 9.0239 -1.9547
-0.36025 -4.449 2.1067 0.94308
1.0117 0.9022 -2.3506 0.42714
0.96708 3.8426 -4.9314 -4.1323
-5.2049 7.259 0.070827 -7.3004
-3.3203 -0.02691 2.9618 -0.44958
-2.565 -5.7899 6.0122 0.046968
-1.5951 -6.572 4.7689 -0.94354
0.7049 0.17174 -1.7859 0.36119
1.7331 3.9544 -4.7412 -2.5017
0.6818 4.8504 -5.2133 -6.1043
-6.3364 9.2848 0.014275 -6.7844
-3.8053 2.4273 0.6809 -1.0871
-2.1979 -2.1252 1.7151 0.45171
-0.87874 -2.2121 -0.051701 0.099985
0.74067 1.7299 -3.1963 -0.1457
0.98296 3.4226 -3.9692 -1.7116
-0.3489 3.1929 -3.4054 -3.1832
-3.8552 3.5219 -0.38415 -3.8608
-6.9599 8.9931 0.2182 -4.572
-4.7462 3.1205 1.075 -1.2966
-3.2051 -0.14279 0.97565 0.045675
-1.7549 -0.080711 -0.75774 -0.3707
-0.59587 2.4811 -2.8673 -0.89828
-0.89542 2.0279 -2.3652 -1.2746
-2.0754 1.2767 -0.64206 -1.2642
-3.2778 1.8023 0.1805 -2.3931
-2.2183 -1.254 2.9986 0.36378
-3.5895 -6.572 10.5251 -0.16381
-5.0477 -5.8023 11.244 -0.3901
-3.5741 3.944 -0.07912 -2.1203
-0.7351 1.7361 -1.4938 -1.1582
-2.2617 -4.7428 6.3489 0.11162
-4.244 -13.0634 17.1116 -2.8017
-4.0218 -8.304 12.555 -1.5099
-3.0201 -0.67253 2.7056 0.85774
-2.4941 3.5447 -1.3721 -2.8483
-0.83121 0.039307 0.05369 -0.23105
-2.5665 -6.8824 7.5416 0.70774
-4.4018 -12.9371 15.6559 -1.6806
-3.7573 -8.2916 10.3032 0.38059
-2.4725 -0.40145 1.4855 1.1189
-1.9725 2.8825 -2.3086 -2.3724
-2.0149 3.6874 -1.9385 -3.8918
-0.82053 0.65181 -0.48869 -0.52716
-1.7886 -6.3486 5.6154 0.42584
-2.9138 -9.4711 9.7668 -0.60216
-1.8343 -6.5907 5.6429 0.54998
-0.8734 -0.033118 -0.20165 0.55774
-0.70346 2.957 -3.5947 -3.1457
-6.7387 6.9879 0.67833 -7.5887
-2.7723 3.2777 -0.9351 -3.1457
-1.6641 -1.3678 1.997 0.52283
-2.4349 -9.2497 8.9922 -0.50001
-3.793 -12.7095 12.7957 -2.825
-1.9551 -6.9756 5.5383 -0.12889
-0.69078 -0.50077 -0.35417 0.47498
0.025013 3.3998 -4.4327 -4.2655
-4.3967 4.9601 -0.64892 -5.4719
-2.456 -0.24418 1.4041 -0.45863
-2.62 -6.8555 6.2169 -0.62285
-2.9662 -10.3257 8.784 -2.1138
-0.71494 -4.4448 2.2241 0.49826
0.6005 0.99945 -2.2126 0.097399
0.61652 3.8944 -4.7275 -4.3948
-5.4414 7.2363 0.10938 -7.5642
-3.5798 0.45937 2.3457 -0.45734
-2.7769 -5.6967 5.9179 0.37671
-1.8356 -6.7562 5.0585 -0.55044
0.30081 0.17381 -1.7542 0.48921
1.3403 4.1323 -4.7018 -2.5987
0.26877 4.987 -5.1508 -6.3913
-6.5235 9.6014 -0.25392 -6.9642
-4.0679 2.4955 0.79571 -1.1039
-2.564 -1.7051 1.5026 0.32757
-1.3414 -1.9162 -0.15538 -0.11984
0.23874 2.0879 -3.3522 -0.66553
0.6212 3.6771 -4.0771 -2.0711
-0.77848 3.4019 -3.4859 -3.5569
-4.1244 3.7909 -0.6532 -4.1802
-7.0421 9.2 0.25933 -4.6832
-4.9462 3.5716 0.82742 -1.4957
-3.5359 0.30417 0.6569 -0.2957
-2.0662 0.16967 -1.0054 -0.82975
-0.88728 2.808 -3.1432 -1.2035
-1.0941 2.3072 -2.5237 -1.4453
-2.4458 1.6285 -0.88541 -1.4802
-3.551 1.8955 0.1865 -2.4409
-2.2811 -0.85669 2.7185 0.044382
-3.6053 -5.974 10.0916 -0.82846
-5.0676 -5.1877 10.4266 -0.86725
-3.9204 4.0723 -0.23678 -2.1151
-1.1306 1.8458 -1.3575 -1.3806
-2.4561 -4.5566 6.4534 -0.056479
-4.4775 -13.0303 17.0834 -3.0345
-4.1958 -8.1819 12.1291 -1.6017
-3.38 -0.7077 2.5325 0.71808
-2.4365 3.6026 -1.4166 -2.8948
-0.77688 0.13036 -0.031137 -0.35389
-2.7083 -6.8266 7.5339 0.59007
-4.5531 -12.5854 15.4417 -1.4983
-3.8894 -7.8322 9.8208 0.47498
-2.5084 -0.22763 1.488 1.2069
-2.1652 3.0211 -2.4132 -2.4241
-1.8974 3.5074 -1.7842 -3.8491
-0.62043 0.5587 -0.38587 -0.66423
-1.8387 -6.301 5.6506 0.19567
-3 -9.1566 9.5766 -0.73018
-1.9116 -6.1603 5.606 0.48533
-1.005 0.084831 -0.2462 0.45688
-0.87834 3.257 -3.6778 -3.2944
-6.651 6.7934 0.68604 -7.5887
-2.5463 3.1101 -0.83228 -3.0358
-1.4377 -1.432 2.1144 0.42067
-2.4554 -9.0407 8.862 -0.86983
-3.9411 -12.8792 13.0597 -3.3125
-2.1241 -6.8969 5.5992 -0.47156
-0.74324 -0.32902 -0.42785 0.23317
-0.071503 3.7412 -4.5415 -4.2526
-4.2333 4.9166 -0.49212 -5.3207
-2.3675 -0.43663 1.692 -0.43018
-2.5526 -7.3625 6.9255 -0.66811
-3.0986 -10.4602 8.9717 -2.3427
-0.89809 -4.4862 2.2009 0.50731
0.56232 1.0015 -2.2726 -0.0060486
0.53936 3.8944 -4.8166 -4.3418
-5.3012 7.3915 0.029699 -7.3987
-3.3553 0.35591 2.6473 -0.37846
-2.7908 -5.7133 5.953 0.45946
-1.9983 -6.6072 4.8254 -0.41984
0.15423 0.11794 -1.6823 0.59524
1.208 4.0744 -4.7635 -2.6129
0.2952 4.8856 -5.149 -6.2323
-6.4247 9.5311 0.022844 -6.8517
-3.9933 2.6218 0.62863 -1.1595
-2.659 -1.6058 1.3647 0.16464
-1.4094 -2.1252 -0.10397 -0.19225
0.11032 1.9741 -3.3668 -0.65259
0.52374 3.644 -4.0746 -1.9909
-0.76794 3.4598 -3.4405 -3.4276
-3.9698 3.6812 -0.60008 -4.0133
-7.0364 9.2931 0.16594 -4.5396
-4.9447 3.3005 1.063 -1.444
-3.5933 0.22968 0.7126 -0.3332
-2.1674 0.12415 -1.0465 -0.86208
-0.9607 2.6963 -3.1226 -1.3121
-1.0802 2.1996 -2.5862 -1.2759
-2.3277 1.4381 -0.82114 -1.2862
-3.7244 1.9037 -0.035421 -2.5095
-2.5724 -0.95602 2.7073 -0.16639
-3.9297 -6.0816 10.0958 -1.0147
-5.2943 -5.1463 10.3332 -1.1181
-3.8953 4.0392 -0.3019 -2.1836
-1.2244 1.7485 -1.4801 -1.4181
-2.6406 -4.4159 5.983 -0.13924
-4.6338 -12.7509 16.7166 -3.2168
-4.2887 -7.8633 11.8387 -1.8978
-3.3458 -0.50491 2.6328 0.53705
-1.1188 3.3357 -1.3455 -1.9573
0.55939 -0.3104 0.18307 0.44653
-1.5078 -7.3191 7.8981 1.2289
-3.506 -12.5667 15.1606 -0.75216
-2.9498 -8.273 10.2646 1.1629
-1.6029 -0.38903 1.62 1.9103
-1.2667 2.8183 -2.426 -1.8862
-0.49281 3.0605 -1.8356 -2.834
0.66365 -0.045533 -0.18794 0.23447
-0.72068 -6.7583 5.8408 0.62369
-1.9966 -9.5001 9.682 -0.12889
-0.97325 -6.4168 5.6026 1.0323
-0.025314 -0.17383 -0.11339 1.2198
0.062525 2.9301 -3.5467 -2.6737
-5.525 6.3258 0.89768 -6.6241
-1.2943 2.6735 -0.84085 -2.0323
-0.24037 -1.7837 2.135 1.2418
-1.3968 -9.6698 9.4652 -0.34872
-2.9672 -13.2869 13.4727 -2.6271
-1.1005 -7.2508 6.0139 0.36895
0.22432 -0.52147 -0.40386 1.2017
0.90407 3.3708 -4.4987 -3.6965
-2.8619 4.5193 -0.58123 -4.2629
-1.0833 -0.31247 1.2815 0.41291
-1.5681 -7.2446 6.5537 -0.1276
-2.0545 -10.8679 9.4926 -1.4116
0.2346 -4.5152 2.1195 1.4448
1.581 0.86909 -2.3138 0.82412
1.5514 3.8013 -4.9143 -3.7483
-4.1479 7.1225 -0.083404 -6.4172
-2.2625 -0.099335 2.8127 0.48662
-1.7479 -5.823 5.8699 1.212
-0.95923 -6.7128 4.9857 0.32886
1.3451 0.23589 -1.8785 1.3258
2.2279 4.0951 -4.8037 -2.1112
1.2572 4.8731 -5.2861 -5.8741
-5.3857 9.1214 -0.41929 -5.9181
-2.9786 2.3445 0.52667 -0.40173
-1.5851 -2.1562 1.7082 0.9017
-0.21888 -2.2038 -0.0954 0.56421
1.3183 1.9017 -3.3111 0.065071
1.4896 3.4288 -4.0309 -1.4259
0.11592 3.2219 -3.4302 -2.8457
-3.3924 3.3564 -0.72004 -3.5233
-6.1632 8.7096 -0.21621 -3.6345
-4.0786 2.9239 0.87026 -0.65389
-2.5899 -0.3911 0.93452 0.42972
-1.0116 -0.19038 -0.90597 0.003003
0.066129 2.4914 -2.9401 -0.62156
-0.24745 1.9368 -2.4697 -0.80518
-1.5732 1.0636 -0.71232 -0.8388
-2.1668 1.5933 0.045122 -1.678
-1.1667 -1.4237 2.9241 0.66119
-2.8391 -6.63 10.4849 -0.42113
-4.5046 -5.8126 10.8867 -0.52846
-2.41 3.7433 -0.40215 -1.2953
0.40614 1.3492 -1.4501 -0.55949
-1.3887 -4.8773 6.4774 0.34179
-3.7503 -13.4586 17.5932 -2.7771
-3.5637 -8.3827 12.393 -1.2823
-2.5419 -0.65804 2.6842 1.1952
