# Supplementary material for: Shape complexity in cluster analysis
Source: PLoS One. 2023 May 26;18(5):e0286312. doi: 10.1371/journal.pone.0286312 (PMC10218739; doi:10.1371/journal.pone.0286312)
Supplement: S1 File — (GZ) [file pone.0286312.s001.gz › scompl-suppinfo/BNA-DR3/BNA-DR3-noMV]

-8.11795422513107 -2.3726147163275 1.19238245079089
-7.80012415828919 -2.68955497463572 1.61630232196269
3.69019491873042 -4.37272011348449 -0.166388493774119
-9.90861186959904 -0.978029928267296 0.517427312987245
6.9575448462762 -0.733812742709166 -0.480262021951022
-10.0673038011094 -1.84654701818456 1.02594106141398
-1.44127540830406 -3.22525284114405 1.37101130035543
10.8129671883281 -1.77084511545151 2.24165009493119
-4.59788344772471 -2.11294052224431 1.28106279097514
-7.98552919229834 -0.276276552666258 0.93726819829822
-7.59639033786215 -0.0831191664350578 0.665107936349909
4.09670678443845 -4.68479834804444 0.235824372771405
-5.82132318036245 0.816693517705271 2.24737384399505
-6.56804163056231 5.08336802209689 4.06373425293094
-8.25539886153528 -2.1819290030528 0.980257957259316
5.24460625472908 -5.35925954601268 1.08383820885931
-1.5467553386445 -2.5915666811995 0.720457230168388
1.07883264006904 0.0356368461599534 2.90704993938982
9.05374565573234 -0.112464780669698 2.72276349948881
-11.6412293903423 -1.89089158309887 1.69852562926636
-7.69714558281122 -4.23903807486624 1.91759680148576
6.95755048722139 -0.733780668324057 -0.480279273785151
-10.4527267128405 -0.949879844408797 1.15424750925584
-7.47541082231332 0.71528941327904 0.986714426004013
-10.731344567523 -1.79799521295518 0.582125970895642
9.54553213738034 0.656686016893756 2.10178999213812
6.868554412598 -1.05298890975238 0.985688924076498
-5.07733854894307 3.72109829334578 3.14707829446678
-10.7528598387676 -3.67509350511237 1.68770610903662
5.09482218992296 -5.37185632675341 1.12927103644472
3.92316768097597 0.449366044305916 1.50338063734409
-0.235775869914 -0.569099412425115 2.7500612602928
-7.20702950163659 -2.8358840809159 1.32243332931581
-6.22258896498339 4.82630041719981 3.00431954837496
5.17218527735663 2.58296963537796 3.90568109183489
-5.08469373015561 -1.30142040611574 1.21955257035752
-4.59037528437885 -1.50935510261256 1.39972059258522
0.860979023707642 -3.65947076807204 1.08726035897143
-3.3219994897778 -4.69347698688977 -0.336243857761831
-9.89212875933888 -0.942568507763389 0.811870305022152
-8.38081651058743 -2.79648379543335 1.28473823570515
-9.44638088535281 3.40008077494302 -1.02032250958632
-7.01844443617118 2.09534195080822 1.74929736725579
-2.55728010369724 0.326224028064959 2.75920294061641
-5.35065075809661 -2.02837346459022 1.64869410232674
-9.79062369080062 4.23997080378226 -1.18988574950791
-4.69539173904085 0.0955602767301665 2.12744762481283
-9.79062369080062 4.23997080378226 -1.18988574950791
-5.8904213428016 -3.07876425444452 0.401485853141353
-0.276139530370981 -0.727890478515955 2.31342421324875
6.17649151407929 -4.5738103198331 0.170607698841932
-3.65524957845196 -5.19405524221801 0.76346303379766
-4.64021212331547 -1.58543235552623 1.45611322102933
-5.13719708149334 -1.33010291921036 0.849090644292291
-5.56022887086411 -4.12891516114615 0.564773855135117
0.765462571855207 -4.80235382003284 1.61391253399931
-5.114042841201 -1.73493646240109 1.59186851038811
-5.02143248826716 -5.31130932802724 0.92606972429021
6.56826549042721 -3.7740568873512 0.923599637589778
-9.30424503133541 5.53236188148668 2.29232004654427
2.74275659461109 -1.8186747702482 2.88773742874944
-2.61592421379634 0.694177292937787 1.98094040950087
-11.6138327200185 -0.844927661091308 1.5937995947465
2.48822162287415 -2.26097091635387 -0.667850163898926
-2.65968819783074 -5.66342141036721 0.746964664624136
-0.259645266537155 -1.91738042197565 1.78292761344566
5.2412247590945 -5.18879465042098 0.149810281822685
-9.139574100406 -0.231002978868499 0.817138080866891
-5.96787773475036 1.23836749881402 1.58444682226905
-7.14256838145954 1.96122900527403 1.24946075252237
3.75306214685998 -4.39815562260622 0.361382276776371
0.908189346672436 -4.77929813347141 0.763401019818394
-10.4895906768175 -1.72377973055848 1.33003369959773
5.39302368418 -4.74627926875376 0.948275346491254
-11.5969797200292 -1.17535979517737 1.10280770292498
-1.78973835373211 -2.03893794803836 0.933749674480029
-7.65505230111978 -1.97891588637435 1.13188178740746
-3.08652801067535 1.32768809231171 2.0680172557927
-4.78922265240317 1.39257522490485 2.21730005428492
-0.357859287572222 -0.32455104494375 2.82652735342716
-8.73428165894286 -1.51818767483084 0.585128351608575
-0.815170658953433 -4.16843911065839 1.60275396075517
-8.4524934263124 -3.17937054668765 1.64709631104089
-6.10320046613094 0.689714291202051 1.98240760476812
-5.02876113605227 -2.53931970128043 1.81632466156479
-1.16469666002441 -3.71004805048552 1.46970923426002
3.93119426066957 2.10992454004591 4.13229218077939
-4.1836884735201 0.314637812188146 2.00836349550134
3.94500362834939 -4.82576955520736 -0.00430758479167273
1.13279680510497 -3.76545208829471 1.53844605430554
-7.05718679056435 -0.660176406697061 -0.19554494782107
-1.99718081596405 -3.37898498719061 1.82930821081355
-7.97213934349064 -2.59704838784622 1.27952173160958
10.2060562670562 -2.4361286749825 2.24541740371424
0.369662438697325 -2.89825206250958 1.75299992532513
9.04229784834124 1.90589486756808 1.93708775540307
0.220466648362397 -3.39649830260377 0.154196055388635
10.7645691629025 -2.17022092571548 2.00630354548373
-11.3071353198496 -0.262083944549274 1.28879146599644
-7.24641197957668 7.33746993572838 3.7632906638601
6.61584881342814 -3.55756603546664 -0.189603778682282
4.03026803246685 -5.32722714608029 0.81760399594301
1.21548738953417 -5.647522637865 0.357693536961479
6.44730548869895 -3.70057045496981 0.30050037349829
0.916755241863762 -4.56147907255797 0.552462405780244
0.931054713347848 -3.98025443728016 1.5576543729833
-10.5785357718268 0.905447353178814 0.899403828122317
-6.28699904151329 2.77737371373685 -0.662980477040294
-10.0669355443325 -0.58330476548949 0.178574690146934
-10.602041428122 0.234785905296836 1.39070747568158
6.11638136849053 -4.3175941012011 0.45524671054085
-3.75666695749997 -0.783968173259767 1.19581450362566
-9.39073941313778 -0.970265174245038 1.12238405143602
-5.68794468149606 -3.41690950611997 1.81650960092585
-5.76305462624372 -0.396366553924059 0.773572923272592
-2.16396942353243 -2.56385002103838 -0.350156284205965
-6.51826745410668 -2.88834265310613 1.51660956492239
-4.80281544878137 -1.27644473795927 1.75521903760706
1.57238930788459 -3.38558392537539 1.25879080345112
6.47945254962865 -1.32836257106693 0.146932377844074
-10.5965468188599 -0.267010271264929 1.51277889058906
-10.9658367318191 -0.770512204025655 1.0370942727871
-5.94981956728681 5.26416178686742 2.66449061895559
3.73717469905358 2.35820632442773 3.67477885749905
-7.05246210519361 4.9362135275765 2.85357294615858
-5.85530473825466 -2.11848694498546 1.50642658649724
-8.17603718331629 7.82398008041471 5.24875699054121
4.04559200073745 -4.15333757371683 -0.061836257057812
-0.387698868052021 -5.3379760723197 0.559528038416537
0.787365684529574 -3.66594495663377 1.25269978508338
6.06544842783752 -3.63374153973127 0.165055040460192
-8.53470829343574 -3.1348498154617 1.76012244510155
-3.94574747250426 -1.24314276668552 1.84588931828105
-2.46751464000744 0.794367345434051 2.15886144156406
-6.74899524581744 4.83076362120921 2.28025809930512
-11.2352882700441 -0.759243387647189 1.89546331394528
-10.70166174707 -2.71635093088873 0.616416429153612
-7.92675082462396 -3.31034585299727 1.71989838798913
-11.1417941223985 -1.86920353241324 1.65560518943105
-9.44638088535281 3.40008077494302 -1.02032250958632
2.64595598378621 -1.71717200212736 2.76691855713435
3.22104345726812 -0.889135004140822 1.70144504201028
-2.96121937446652 -4.27233808414333 0.0935446184545623
5.12458552023804 -4.44278724644087 0.787677867963493
-10.4814048359582 -0.799887010598718 1.08332641189357
5.15049080210554 -1.01920933692074 -1.0079807615507
0.698290271904397 -4.41933701713682 0.781890687071268
3.95696229757171 -1.57456442796278 2.60149180838947
0.186692865779455 -3.83268690927924 0.430737803252778
-5.68924980041268 -0.208037192437721 2.43729300766304
-7.84373025575877 -2.60445860498792 1.67353845155473
-7.40119283357303 5.72552527438111 4.57011291158161
0.423865264681618 -5.59294156345602 0.333765774303512
-11.5207799367411 0.0466878020947585 1.06596744193439
-6.20755951949449 0.48814589263168 2.37010450022328
4.39339098563037 -1.69091762789374 2.64152317983733
7.690701497573 -2.56570559010209 1.46010056535361
5.1121210914942 -4.41079425410146 0.0962204505095991
6.26107676022327 -2.73520919884535 -0.366135696941811
-1.38002798743416 -0.580998540388365 2.05412568600806
-3.50590379167583 -4.93958279341285 0.726247479573084
-8.43684583425776 -2.13511230827453 0.757628508610893
-5.78111933850172 2.5905753806314 1.67437961693173
-9.23213096283576 -0.0852702329112782 0.501403306732784
-0.722691499679606 -5.33226298395155 0.736646433719449
4.5327824351898 -4.65174040567779 0.202973841337339
-6.93560571062043 0.791826049870486 1.51505087697282
-6.21028314809435 0.492455471640056 -0.151411621156291
-7.99295555485373 6.42617407202026 4.00776926389296
-5.2904130400281 1.08582853153384 -0.467490533525373
1.56473459408802 -0.949336694065359 -0.938629053347373
3.84824656387014 -4.78120225834641 0.291637649833957
5.3914790637856 2.76254589161938 4.51366499537454
-7.18215151208046 5.75574493511365 3.80637661417809
0.182045461714126 -1.38271141297287 1.75508698750324
5.46832377161213 -3.89335838477207 0.357627749355844
-9.29624578481552 2.61272852426332 -0.888523835884047
-5.07781797849426 -2.95248989408235 0.702334323256879
7.11449899375932 0.875080289888817 3.49288351750136
-9.33321852295864 -0.102261454291056 0.956983455985962
-1.54663702435992 -1.49660515765539 0.129062434994228
6.73053297711273 0.994792481370423 3.34766978910465
-5.47772316982228 4.19710715475903 2.85453964903783
-6.06170851975235 -1.41488803324619 1.74265694060397
-7.42042610200766 6.55376429366097 4.88036642989718
-7.18386383835793 5.26566176862618 3.71592021410742
6.24838964941981 -3.68763115480463 0.196904660329409
-4.40690545803409 -0.931259483936022 1.53716054386901
4.93722607037261 -4.9857476152679 0.42156149794869
8.29394190614465 -2.37084585211346 1.92781430768475
6.47945254962865 -1.32836257106693 0.146932377844074
-10.7067910962399 -0.798000432237122 0.93390641997445
3.27033005917052 -1.30690839563672 1.72286069668297
-1.64898970354967 -4.3224991852598 1.90066380725163
-9.39328696452603 7.61189717534583 2.91573206871351
-6.28699904151329 2.77737371373685 -0.662980477040294
-6.61971838712916 -2.71228144622751 1.46211734888464
-4.33690500544344 -0.0764495532117229 1.61816555614754
3.75376487253965 -4.67674228939802 0.544180114428378
-6.15909825342528 -4.99197772640248 0.891198187990873
-6.65488158776891 5.64927072023437 3.6814650902105
5.36696318339941 -4.31547880065574 0.730292562912397
-9.79062510103692 4.23996278518598 -1.18988143654938
-10.6263519326503 -0.997164914897446 1.27288182672118
-4.98137016639949 0.81786681680939 2.15788423780785
-1.38213785237985 -5.14380641652656 0.785797182613339
-5.65941000809185 -4.60840262139268 0.303032894723873
-9.01955689221922 -1.19474737592165 0.382652302223373
-5.96672793785986 -0.115709406400922 1.84183023145165
4.21666488751352 -1.08075854822293 2.71142506213582
-10.1832937851453 -1.5899655274057 0.244269625020001
-10.8036749292563 -0.314625530253625 0.615446852290418
-8.072642660512 -1.63201480146907 -0.272864142979672
1.82153344458895 0.189151598290217 3.05472949475513
0.395811128434189 -4.36087422379772 0.681584583838996
-2.7574278140487 -6.25568165774392 0.845442336374597
-1.72155862744894 -1.17620422106276 0.12629306664533
3.04971102243752 -0.0167097805292239 3.30773048793891
-4.99768073974378 3.00866703282005 2.14940195616692
-9.58993565177484 4.35840754431454 -0.412367243973223
-7.71873651692858 6.43258462435089 4.85626911276181
-4.94051581385022 -1.67246338097572 1.27864555376582
3.5585616575875 0.237332129144725 3.2857380861009
-11.2992530812132 -1.5666672763138 1.03329508279805
-0.602606968947203 1.36645991314124 2.00894438284286
0.732377155925129 -0.392325628264946 3.31790158321858
1.56473459408802 -0.949336694065359 -0.938629053347373
-8.34531171772784 5.71746559917582 0.216246610146833
4.13023656149556 -3.69331280552199 -0.722285992403985
-0.701702391178476 -5.94991645054911 1.01380990148264
3.99759696432609 2.04353059671886 3.52974114140702
-7.43583559527633 7.26189501312921 4.61810138523775
3.2951398930975 -1.38289268219009 2.50979616936464
5.58388174937534 0.405063496039752 3.53725016236896
-1.3315912734657 -2.61325916545205 0.763908595267274
0.274446175828988 -1.5232711838998 1.37083821844799
-5.91049630200827 5.53342040458687 3.43301301328771
3.8260521673664 -4.49557671753745 0.633656363994921
0.6157382110483 -4.47578705156681 0.948597158190166
-9.20408681252181 -0.140786695429899 0.711932595744661
-5.59559808933121 -2.3215658095932 1.63340758872078
4.2092080944035 2.3379476457522 3.86450798939265
-1.36857446983628 -0.90696045356358 1.2766104958109
-5.50023185445351 -1.87928488733041 1.36585584995857
-8.9186001728301 -0.912190680156872 0.643301658258673
3.9077280357201 -4.92139754752231 -0.0146302955920361
3.18768809006929 -1.42067087491598 2.5155533309819
4.36106240600085 -1.32567332682862 2.35607147954613
0.746878140450453 -0.800658897188 -1.06103126228329
-7.19279421467625 0.7301869807294 0.824797193530507
5.73724664838378 -4.99372914596557 0.28107258890735
-8.81937354530637 2.5389489251479 1.33290684256559
-7.27965927398991 1.41379729485702 1.56922381305341
-2.94555548221917 -5.41931932531869 0.589734022868969
-11.1896733243957 -0.508300978037064 1.14720401271031
5.76296892600586 -4.9735306953067 0.987599610782014
4.20687533309238 -3.78872862652161 -0.392238713301695
-3.72970699277393 -1.51316128337464 1.98310882093069
0.525627083602935 -4.06049082287789 0.611886880932159
-0.0504519144318627 -2.45615157876668 1.87625969187596
-6.41095687904884 -2.31810322605806 1.45930745674431
-1.31940522163321 -3.05182314902454 1.02909503470174
-6.29274479936437 0.246145050424857 1.31432333966054
-7.49297004083952 -3.67962334475731 0.730817628298295
-5.25532685499606 -1.18993962446444 1.32511133358672
-2.24581517486891 -0.769076475833262 1.77627261825791
-7.0237899923281 2.23721014732636 2.40017308552439
-10.3861256894039 -0.879932503557717 0.686114995511597
6.47945254962865 -1.32836257106693 0.146932377844074
-1.48583746765356 -5.20365527383342 0.990866016280139
-10.7015092451592 -0.646069968085513 0.685451419536867
-10.4186838885113 -2.44644295493408 1.72941815760477
1.74654027391205 -4.5500936542239 1.3485161099535
-5.02091658837784 -1.7976324744256 1.82771193575821
0.400768654275954 -5.77329522074974 0.324291277949623
-5.66122234827999 -2.63393253177342 0.6821396674057
0.910802903021856 -4.4921477399792 -0.0950463985260952
9.05590957085604 -0.0950464232705127 2.79650203286718
-7.19595255313037 0.257820157743656 -0.369765206243717
-6.07289602431502 0.707704165280757 2.0515237975782
5.74840060800437 0.519084754527639 3.77982650728214
4.11175306581903 -4.70582686623533 0.00603760077407732
5.85439462411873 -3.25136881595754 0.074952818843033
6.25355160828091 0.518887633780786 3.90661476510494
-9.58993565177484 4.35840754431454 -0.412367243973223
10.3370748809041 -1.37965370163968 2.02702475194314
8.61348576991064 -0.148872280300309 2.69576016542461
-9.01549026147477 2.3189396046821 1.89066721760391
1.05254074283606 0.295897974110651 2.78247642366217
-4.62232870368251 -1.38738872334339 2.17738619445734
-1.90709793162195 -1.87576900538633 1.05085693769592
-9.44717024868605 7.30319316897942 2.28978670746341
-5.88187067895882 -3.45350456662384 0.550573183528087
3.34945154430549 -1.06132786384028 2.44597521790658
1.9074225292061 -1.68965905169093 2.53668117507824
-4.8474927486233 -0.409654520248932 1.07858848582334
-6.28581470856151 1.49161293925101 -0.546812319391668
-6.09307425492574 0.904175548164965 1.89031192139177
3.10311321550283 0.0869900140907894 2.97840433336671
-8.59519095482781 -0.960894380255061 0.435519686915224
6.95755048722139 -0.733780668324057 -0.480279273785151
-4.98048822013392 -2.08691352676998 2.07342402472701
-7.20013321274086 0.0827469356323173 1.57856072398894
-7.25579462441261 5.73064576106733 4.29592278798322
-9.91719809925658 0.267802806499067 1.27061689140623
-8.0482272909665 1.02355352018534 1.67108550715251
-8.99671791450851 2.26656466422037 -0.452559414695705
9.05172470239729 -0.154240189261689 2.96934698373354
-10.8384419109673 -1.42833375175239 1.14016117262174
-7.49065044581425 -2.83949130701232 1.03757386543444
4.07057582511392 -4.45756296573009 0.321854612866395
6.23362807700451 -5.29364249145526 0.493673431107454
0.748189353956745 -0.886744411809499 2.1278413926715
-4.64412770677122 -1.46224665235236 -0.263094744867104
-7.19950253356322 -0.0616162183589675 0.587193633664001
6.95755048722139 -0.733780668324057 -0.480279273785151
-5.2956387184888 -5.02738014313799 0.995490322030033
-3.75292250433727 -0.878602646062933 2.1437599765945
8.74414851491073 -0.549162208982614 2.53821216272323
-0.480339195386893 -2.45987468905364 1.21517680043582
5.15049080210554 -1.01920933692074 -1.0079807615507
-9.90813873678152 -1.2601265106806 0.757289435720699
4.03670051016641 2.73048178786392 4.09984767550977
-10.4042164163385 -0.946663837725779 0.986475347153068
0.80855782196879 -3.81718789314396 1.50911904666286
-0.920356210246072 -4.14258137421622 1.75123497021507
10.6568592364583 0.504079256621243 1.32879660381554
-10.7087572364807 -1.14980333131131 0.0726251833286314
-5.43913510950364 -2.1226061228266 1.96541182997807
0.0394262990275451 -0.879989541757214 2.19227502735196
0.24550711828651 -0.479484393352674 1.40421609507752
2.17810293961943 -1.5527012871364 2.61659646275025
0.412786864618361 -3.96512692943053 1.03698225653502
-5.43271760637207 -2.35670139820678 0.0678695303690718
0.450582191444011 -3.74277233957707 1.63185082768186
6.41706947633461 -4.35801963970046 0.873212980070892
-2.27611869513628 -3.19221279960123 1.92483630839814
1.82482996020818 -0.197572891113376 3.22697392585426
-2.46426370712913 0.319590098775806 2.56826385605563
-4.64495335534426 -0.959455861252922 1.75223205044133
-7.45140945623976 -3.42467756709056 1.76798486115996
-9.04295215083106 5.94799967306024 2.60712761679001
0.929192501798958 -4.53838959382343 0.430280786446428
-8.82799745975125 2.41824165847834 1.72978792081459
-5.9477468910105 -2.59976998515686 1.66427562157737
-6.28699904151329 2.77737371373685 -0.662980477040294
1.11528267639211 -4.17572230802954 1.16577418316987
0.741088458786792 -3.23766403701587 0.959937255706931
-1.4289074490599 -2.7303074407152 1.267868698172
-3.68640456010602 5.92521090863613 2.33575023738166
-6.68563253070485 5.72961455458075 3.57693394496552
5.15049080210554 -1.01920933692074 -1.0079807615507
6.95755048722139 -0.733780668324057 -0.480279273785151
-2.33669663268555 0.288352960940535 2.27946115115163
-9.8646179005838 -0.935731397760291 0.46178757473265
-4.98423285276855 3.47494222164053 2.83649252695446
-8.68077862517773 -1.46033930008014 0.591930659284386
-8.17918674434941 -1.91269774063257 0.94230172561673
-10.5588561365817 0.498282303781961 1.31817394662756
-7.76160274033546 6.72661262384557 3.44167543760005
6.37402684354817 -3.20956234720613 0.390526405970923
-1.56454462905042 -2.7993574330582 1.53303217450631
-1.87538500071769 -0.892621304574462 2.4499204834907
1.07506984710853 -3.34082683138239 0.410305253787817
-5.64491617917604 -4.97272066399919 1.03324340216103
0.0897833962499467 -3.72708370245661 1.60695140613237
-5.58461699477133 -2.78617005441045 0.891381366854664
-6.28053570784372 -0.642835152990028 2.45235727241391
-1.93268973935523 -2.93798041093685 0.995798510871778
0.35919307817278 -2.53785514535539 0.362532540956357
-9.54901405149865 0.0882772786507563 0.861015067125184
5.19942588999531 -4.60753000497886 0.094039899299312
-9.4852458703087 2.63415249392158 2.13539045892459
-7.82998902929971 -0.668474944394827 0.906929240129241
4.88134838908299 2.40572432819286 2.58850040566347
-9.18182115139542 2.76487209431274 1.87810161459482
-7.9036776803681 -2.15433471138735 0.0658550506887248
-7.43833211085977 6.67306357081101 4.29694338060535
-9.23252479688134 -0.667871418286137 0.222126692609586
-1.28202627556383 -3.89461362570216 1.23778759757602
4.16175986886298 -0.301279853486147 3.38451760353357
-10.745373274227 -2.36261789967301 1.58927183650183
1.15586496949423 -0.0428729200694473 2.82107345077476
-10.6236589204424 -0.678918218527433 0.909639916423097
-8.9154935241055 2.5731290425941 1.56168592863697
-5.6254543234283 -0.257176929592547 2.29059213538247
-7.09761617411288 5.95091596376445 3.32127524500413
4.26015354337802 -5.20777709908494 0.884784189286119
-7.05623517449025 5.97002060429767 4.11436568054097
-10.9687175323465 -0.447136786378939 0.934153917310693
-7.1836291514234 2.27126014988526 -0.0612760654963788
-4.92705602770172 0.121464361696152 2.23265843347655
-2.71030293238974 0.241130842335615 2.08403436865544
-10.3363539750594 -0.999691764565548 0.994029642641779
-9.4469555685991 7.43276159312213 2.50416703723703
-3.73205171967351 -0.574407452291827 -0.634593337689773
-1.62200279691461 -2.58814162021344 0.731942878002121
-3.16866553119106 1.72099282784961 1.48672279564453
1.4112804837017 -4.45679617600425 1.53933321758478
-3.96750774449529 -1.4111942473531 1.90881437094273
4.42462556491496 0.0891937581843093 3.39982307128542
9.5910374926832 -1.70865137175365 2.19076348479631
-4.46190851380744 -0.976176030529143 2.3438321196205
3.95467541677248 -3.73146597186936 -0.23569269779163
0.746878140450453 -0.800658897188 -1.06103126228329
-4.82900624349745 2.06214798867176 2.41928001453237
-5.33163593134155 2.67449156701794 2.33321042246637
-3.54997952211116 1.40770139871872 1.50495443729312
0.0479477087410145 -4.40604822943109 0.787449076903736
-4.68998986500787 0.536787176792035 1.65123402529195
3.08769222077319 -1.62961141644838 2.55523198199681
1.07118254727529 -4.50780416063189 0.896680365014492
-10.0956589013709 -1.163507796639 0.854366974085982
2.40496954666758 -4.2645225756053 1.31374805602986
-8.96933355269972 -0.482017304560271 0.175481650913186
5.98556178855084 -4.385665679067 0.909639865663566
-11.4558043680022 -1.00468044237459 1.55497152621881
2.57337199407599 0.110998875173446 3.09465538249522
3.82774851507854 2.23566635559483 3.51400438738662
9.42022352618357 -0.803528552564744 3.05729945927838
-7.47472869121966 6.59845048906381 4.47231017350935
4.46104938158168 2.19032686386638 3.96967052884098
-10.7792264323191 -1.72373620684724 1.0796095838897
-6.19068941112153 3.47257791865862 2.49322696668042
-4.298085717595 -1.21052397531903 1.70819293311655
8.89073332071282 -0.387332883173058 2.78242653151597
-6.6129360389736 5.62588738502251 4.24908224752593
-9.58993565177484 4.35840754431454 -0.412367243973223
1.14421145367616 -3.78091949962127 -0.0891523945367686
8.12023112514126 -2.35912391443541 1.66326166151132
-4.79144604602266 0.322108323459599 1.25548276975775
-2.01768993849355 -0.356602057846967 2.24163949210816
-8.39251477712423 -3.36955748353358 1.29934965050427
-9.202512526666 -0.0847540336702867 0.753620582867513
-10.8578327873492 -2.55722144576594 1.4869552669119
-7.5767711361946 -0.0837332609327187 0.707064357966857
0.746878140450453 -0.800658897188 -1.06103126228329
-3.08268767937467 0.757862622491576 2.15607036039001
-5.22942842913615 -3.46357111435225 0.67700842332245
-1.27820891142085 -5.12352499269209 0.678902676775525
1.43483704294319 -3.89713014638157 1.32630428968343
-8.80198636354917 2.22811103411157 1.68297339644945
-10.0339512207056 -0.716146856096788 0.748688374054281
-1.40733372912314 -3.14241479470978 1.48718900598687
-3.79483984758404 -0.647334423761104 1.60805715445555
4.83690099601797 -3.6415469098418 -0.156667011611953
-1.62306413019255 -2.20796984682027 0.435482809879618
-1.33883211564312 -3.45136302640418 1.64755949925713
-10.787147079831 -0.676561072709698 1.42000927886591
5.03387088997568 -4.66695957789932 0.554194422788417
6.295933226602 -4.40764273296372 1.06228490853928
-7.70469785795529 -4.00423574444001 1.76981074040366
-7.34139393768623 0.965642109646919 1.36428685278759
-10.0936642484195 -1.05579114427374 0.711204515313786
-3.80502172425481 -0.831953790293664 1.77574328032218
-10.1059531316352 0.191259062991553 0.929441548558032
0.756217709547487 -1.63560065216882 1.65380788499906
0.85231593975405 0.203922541633149 2.92724869825917
4.7537439919255 -5.08609625029437 0.750634432592181
-7.94968468322921 0.55081038878196 0.434677124286196
-6.87521734291927 0.57208034612722 1.02917551930995
-8.2243534172442 -1.72986326049141 0.913205287502994
-7.2468734342565 -3.38666410806242 1.62912544810547
-7.24715660430826 5.51134985384593 3.57135908588314
0.982574464561262 -6.32486148583067 0.465125483433324
-9.35233037940287 8.27168575745896 2.64024649548806
-1.05130088746026 -0.304311545872466 1.50721426192728
-8.40306538824768 -1.54210590774716 0.962381853048961
-7.4831919660063 -3.19415061261579 0.550685042858081
-3.29609079096471 1.45137177378678 2.46923738363564
-7.38093866022832 1.38238654557452 1.83492459814816
-4.1288513589433 1.00813961069834 1.99370532578387
-5.65808003216643 -3.15488032640401 0.755870886413879
-6.02163790582606 -0.854565436869485 1.75022170497471
-9.42624191061453 -0.230124220982398 0.907598104967111
1.70325600152234 -4.41982533338589 1.22854972263519
0.746878140450453 -0.800658897188 -1.06103126228329
-5.60793555605652 -2.33225638205442 1.48256433899034
4.50606418565086 2.67255033670497 3.04248864354941
-0.219454631290376 -1.53575842421314 1.41149427339929
5.20777755822807 0.441858031469212 3.60141993399945
-8.96165757577137 -1.42187191135607 0.7872320435084
-6.03264396551617 2.93873239697029 2.01468637763288
-4.59351907765276 1.48675032075063 2.51858319329829
-1.037821111958 -5.04942171884773 1.01460845892431
-6.80506037015449 -2.29556766530186 0.981447590334276
-6.19202097014863 -2.82794700004548 0.554826245454445
-8.49390896793672 -2.12210999997461 0.890921441703946
-5.36770190620237 1.66428769498369 2.76988241123911
-1.5002780805162 -2.81348098073637 0.556176213888842
-4.30067044017217 -0.0746174684030726 1.62456115473505
6.23258045475362 -3.26852257568429 1.67950183036676
-6.42062423700106 5.42731988729738 4.11464731364491
-11.0117666601329 0.579613311892686 1.55822850167305
7.53540284333269 -2.56708290917356 1.62756157439155
-10.2534211495519 3.31651681987043 -0.476985789576798
6.42297431011929 -4.05761718884059 0.876237147321875
7.09973485674035 0.718032522283761 3.72759946525268
1.56473459408802 -0.949336694065359 -0.938629053347373
-4.1989765935204 0.28384563952093 1.68438617247628
-2.08607663067409 -3.17487274428892 1.78180978790583
-0.169239648288167 -0.783139646314331 1.16727438713361
10.739220908434 -1.97561995638909 1.92813160118028
0.267442542466013 -5.07473209461552 0.290769539404805
-5.00944831270371 -1.66409970374015 1.40343144006352
-8.17008975462743 -1.20764931447259 0.560423526617053
-6.46578398415598 0.863414633445828 2.51950501029665
-5.32375686492181 -4.0383899764881 0.772309864458402
0.991321204790669 -5.57053902167861 0.256235939186619
-6.85976640290779 2.27871807386213 1.42214357985781
-0.279698596253696 -3.10095699509582 1.99278456275672
-0.591639258231018 -3.55473102356388 1.91271649056
-10.5418825087967 0.420188217699261 1.2030986500784
-6.28776415364932 -4.85947952268468 1.22117801831345
1.02944073797796 -1.48484536633054 2.03181919866913
-6.27711071558067 -4.84272926796432 0.882964596629717
-8.0758512442367 7.59413662963854 4.77273653503865
-1.47911844917253 -1.06230995738927 2.30065257342395
3.42806140488749 -4.99826907836492 -0.169891215730564
-5.71964842870625 -2.06978539606349 1.66340872382704
-4.23331178261578 -2.07146129916305 1.72015865287108
-8.30088103658677 1.86485756903055 0.648696141056167
2.22789852461332 0.396771230258022 1.6505670992955
3.77377336578587 -2.55972398983316 -0.151857372469848
-1.6254379008726 0.533932551549873 1.69632932715916
-7.40468675392244 0.531270360815629 1.21652848449363
-6.54007374429754 0.153452652293609 1.12955868068073
-6.0494436651787 -0.104591425396694 2.02165203319618
0.351720949796597 -4.08032192994007 1.18584303464258
-9.63025033762181 6.86149901112211 3.37383351162764
-5.86895603530776 -4.7747816286158 1.1185838259865
-10.4312332198695 -0.54846683638029 1.07223472082855
0.468335993035091 -2.07606459418775 2.11270935764795
-3.9861353704435 1.36655284480771 1.77736949151999
-7.46935642815922 -3.12701030656008 1.56376470113599
9.0341338636806 -0.53739969861459 3.13422598758987
2.33714767375349 -1.77880130919644 2.58908480564386
6.01917842830101 0.820106183218009 3.52279903591547
3.88644870054466 0.601740861861741 2.54520290900493
-0.902781819692863 -4.69221086705622 0.0192165745726116
1.74661295697835 -4.4916133895987 1.53426035951957
-2.62278198881596 -2.89645558408466 1.85541108555719
-10.4764447401456 0.310312072722864 1.51601037566776
-9.28481630118601 6.2413492968231 2.39793358495466
-0.0415992528421477 -4.41729366856284 0.783880548790227
6.11031719127915 -4.44102742261726 0.0448702661775083
-7.62631699845047 -0.335103036060821 0.756349785654944
5.94744559377639 -3.88527289109873 0.677459220930086
-3.95517673606824 0.237631021878537 2.22743415209604
1.30039577860213 -4.02364383375308 1.27236715562752
0.18707485796447 -4.23628773276198 0.665807624489222
-9.23845932213413 -2.01174281218996 0.815638480143546
-10.3860464405249 -0.74608662179419 0.717200543463949
6.14998506272125 -3.21888744061383 0.14151361873163
8.04704098618776 -2.59161172622644 1.76064684910022
-2.0348840430422 -1.59349449622561 1.04432161597229
-5.96811433233644 0.671239355058534 2.07824160236803
0.762642354901825 -4.3946937173469 0.668145146283616
6.2062099366304 -4.88579751565669 0.154701236651981
3.94336463771074 -1.71646011429154 2.66838684163596
-11.6871518386934 -0.60958734855154 1.23321264656434
5.91763664428418 0.972567360000382 3.40726376516292
-9.55272335079325 7.89030393825983 3.1896652655451
-11.1592547710406 -0.844036250286497 1.52461545753672
2.82754275365875 -1.74820138289815 2.75131048957963
-5.7697533227667 0.780916465139138 2.34241117011984
-5.89572445712469 -0.571682250481786 2.21697730810941
-8.15623734697357 -3.16035869423268 1.3138383174191
-1.73264676889448 -3.75078209037422 1.92479711291737
10.7891864899382 -1.59626183856621 2.0836840188512
0.245937068241542 -4.08571596630016 0.616242001881809
7.05132916742533 -2.42514857529814 -0.187293384213718
-11.1645134023644 -2.32837182846314 1.46507829315112
-8.98994563802144 -1.53788496243574 0.42416446425742
-7.82552637051862 0.100570928844046 0.91189505337967
-6.21962578536043 -0.379205101806313 2.43306902734498
-8.4391709369177 2.75914118108643 1.59404242308494
6.14509167195165 -4.2361998630573 -0.00193973866665345
4.07898555745269 -1.23095617959896 2.39743304098013
-7.68651809448903 0.192991554568028 0.804942943539534
-7.98699452983018 -2.80307181228119 1.66457405434648
-9.63301824269352 6.95569706856462 1.94760023655548
1.02247798919852 -4.10675965577573 0.947654840861709
10.7964007543978 -2.08071791193464 2.31672329674142
-4.26161550451401 0.881636357432948 1.6659533222642
6.74073272734867 -4.50741744633188 0.32958252165276
-6.20802968312086 0.999108570958912 2.72195153062876
-7.41260166891935 0.200617154336585 0.640692586514123
-7.66278819722439 1.45449316297855 -0.999761081289608
-7.19943706691905 0.50716619228609 0.919314104596912
4.4567153576656 -5.35201457383215 0.602735464406784
9.84476868738999 -0.439793758208447 2.68511333453722
1.3673524092526 0.0198609299774261 2.88366261001156
3.64730906262275 3.8102542264502 2.74070716851646
-3.09744402638488 -5.18127915443837 0.759049427012409
-6.25158721888399 -0.925560701266972 1.66102076586437
-2.74190134226025 0.240128990381887 1.3391002255049
-11.3868404124111 -2.39826227480568 1.17242311578348
-5.37898986596898 1.43855150895076 2.006222183237
4.09405733340147 -4.4993720236233 -0.0372547922734057
-3.37203225606021 -0.19133000651468 2.50762712814771
-0.385110039475557 -2.09097895478482 1.61754276380953
-10.8622713521035 0.44201682610034 1.23006681529007
-1.34729039318512 -3.34604187297181 1.28283788148879
-8.34531171772784 5.71746559917582 0.216246610146833
-6.91771610660874 0.556134139533886 1.02670790834643
-9.19102829948177 6.40125716407748 2.86894141316777
-11.298390669584 -2.54300976677543 1.1884844773312
-2.88660881575648 -5.20037990968452 0.59202754518205
-5.35458040151247 -2.7753645930974 -0.173678225975628
-5.96291941631944 4.12367263815742 3.59844075564402
-9.80032332409309 -1.32525891731301 0.135960161582968
3.61882069855613 2.04857792681277 3.59944868570308
0.372226466247853 -5.18045464456547 0.932746724384362
-4.82452300851872 -1.52506922356004 2.05814007311623
-9.44638088535281 3.40008077494302 -1.02032250958632
-6.01493468418001 -2.68226292050136 1.48536469357427
-7.66279101769698 1.45447712578599 -0.999752455372544
-1.96330557464138 -1.68502379678319 0.00612163876753447
-4.84189808273811 2.35121245256172 2.7628618909711
6.11117896010196 -4.06158603324471 0.0940849465473235
1.09455569047747 -3.81161660713665 1.56207061026396
1.1803291043313 -5.63116034332509 0.216429517166733
-6.10264849835206 -2.87838306946343 1.59795670202379
-7.33671977757858 -3.00612791069594 1.45400918249737
4.26333542808694 -4.79712349157379 0.140116107509703
-3.77325401866677 -1.04741174502395 1.86399153374402
2.86150633986946 -1.09131944994241 2.50197458513584
0.967684310094859 -3.52264031929219 1.04825919332308
6.81028871528435 -3.84463323188995 -0.029208699803223
-1.65620647141017 -2.39616068848918 1.20387456242686
2.40820686031651 -1.4661387749885 2.43801457104702
6.21434960695043 -4.34472624045969 1.00090131889815
3.37385303442729 -5.17137122151353 0.0518157012779181
-5.48590409057223 -6.21137363186941 1.22569350019372
4.22414298851124 -2.0940877436754 -0.287879376908389
10.1114025184697 -1.87883948583924 2.26986188793395
-5.87630828634025 -2.38534552727653 1.49604731263621
-5.33547956400333 -1.79432397626718 1.80976715960834
4.35674240277649 -4.35133903876627 0.137153048314129
0.966407640663854 -4.61951202524867 -0.348072227664666
-2.87049994007697 0.388050527533266 2.40194862031809
0.666956485017318 -5.62882334902851 0.343842057701698
-3.64291040271895 1.19733468733213 2.54200206804289
4.01599636345539 -3.66194747967992 -0.194484824265548
-4.43491022923147 -1.63140719319193 1.79142411191995
-8.77325949714363 2.08217254387989 1.99452763059859
-0.794331272979739 -3.31710015415035 1.70494937436622
-3.32508529448394 0.359366778358714 1.85530151343216
6.42502839912238 1.12209200996315 3.50175041018399
-6.97487357477154 2.00732445304705 2.15763964997291
7.66021194179636 -3.16981070484787 1.65740276690815
4.61089714388639 -5.1860009180976 0.366252589653219
7.37851694990601 -3.20710243303389 2.04551229877769
-1.18651180533142 -3.02180340278135 1.54215991301884
-10.4371492462941 0.400537389531455 1.24918580454819
-6.93679268898602 4.60276677986675 3.4325768102433
-7.66279101769698 1.45447712578599 -0.999752455372544
10.8628280591975 -0.702231408701495 1.58334226090647
-0.798151284347798 -1.66134255683422 1.09174898681206
3.88332779970172 -5.01312273695388 0.185005132563881
-4.1214072829577 1.37366160322389 1.65771529982606
-8.72110901810156 -1.65568271328661 0.309594269704195
4.64009871513013 -4.24532671403761 0.0530147437998144
-3.57183660269169 -5.41526106216215 0.564547434522815
-3.65981887697391 -0.958865451855823 2.12249044223141
3.27289536349343 -0.0743838478952979 3.28562871963646
5.79598541529132 0.900809448560803 3.6109304455504
1.56477072943559 -0.949356384754825 -0.93864738833785
1.11201556707134 -4.9531307460604 1.11200633199021
5.82010413642977 -3.91106113357107 0.195851833621248
5.15049212357611 -1.01917639697649 -1.00799406704579
4.54782019789704 -2.67277876034124 0.122609711497335
-6.61809529034498 6.4000669006976 4.50163776751169
-7.4958253132809 -0.206622571969344 1.01466739787743
-3.5595526269194 1.04096319607687 0.863371166857648
-5.14367207048806 0.962586580317677 0.986428528544961
-9.50598425829914 2.81995583048539 -0.751792800249159
0.549218826944921 -2.38901886147525 0.909897652965219
-5.25052037970818 0.145298902719276 0.327238055761854
-1.20923408205131 -3.02796717882228 1.51201795522558
6.8834765838655 -2.24801093241526 1.0131717465099
5.4902756292173 -4.11311490822918 0.321131297130766
5.45357109596625 -4.75480210329692 0.989839537120549
-6.70366579921169 6.35181763160542 3.88021856941152
-7.05632771131305 -2.46505263720297 1.46915278415289
-3.2371402308731 0.461707731152404 1.77270750387372
-4.79331172319809 2.04190303652005 1.31563986271172
-4.23246872074523 -0.963615079687455 1.66497731298251
4.64469698580089 -3.3924965565636 -0.345116634160828
-5.50002825409135 -5.07430120537117 0.981322815233628
1.56473459408802 -0.949336694065359 -0.938629053347373
-11.3646576115497 -0.607779688303332 1.53635575718314
-7.78503276731795 0.35221475594335 1.42349747474559
1.90219523744886 -1.159737579069 0.0770244407687423
-8.51880048103106 2.64369215616634 1.82047632954268
-6.57756700276364 0.961770242913174 1.41867392017883
-5.63993213189163 -2.66794476485555 1.65504093324596
6.53509585016421 -3.28098424828484 1.69312380028852
-10.7335901845655 -0.792775581637557 0.967795087537097
-5.53383357016399 -3.24332957179259 0.744376552282994
-11.2856374854097 -2.22304808546852 1.56377574626255
5.87723397466126 -4.47135402995433 0.934166425861255
-1.55149002021315 -0.372553984512025 2.29850613588367
-6.20248988642086 -2.73199120838311 1.21447062778941
4.34424242929977 -5.0607031241201 0.199818808481891
0.115475637484482 -3.91616858091671 0.894385175166095
6.14513471144339 -4.9599484821696 0.357097205850286
-3.94596538568357 -4.98902022532985 0.37232007953724
-2.10313802008858 -2.73660990689244 0.999452471149717
1.14135216029802 -2.0137676496244 2.0179156187716
8.65991515845385 -0.397391100843985 2.94089612468832
-6.46229278825745 -3.55716625861307 1.56529324475223
-10.580975962658 -1.03025241861057 1.14782356222993
-0.903605355456921 -1.78046662417785 2.09177464804115
-8.16739591819072 -2.29680666044669 0.914907613401493
5.15049080210554 -1.01920933692074 -1.0079807615507
-5.83750444871003 -0.713067161117033 2.11345409373896
-4.90730377686203 -3.61543802825608 0.69136265675057
4.65776773619808 -1.63553602212687 2.65506341894829
0.29595492379518 -5.66258030705024 0.424106981558698
6.03277561749943 1.20024061380862 2.55878375434161
-8.06939977575799 -3.08757163255056 1.33636606744462
-4.42355530592535 0.794385214415378 2.39710762012811
-8.72196539576049 -3.29078387219579 1.31425565037232
4.99974791609862 -3.8308695270655 -0.0905126005104077
-5.6657502113831 3.28640577725093 2.82889282932815
-8.34531171772784 5.71746559917582 0.216246610146833
0.746889574843026 -0.800711723475045 -1.06106812839001
4.28945654152236 2.21227812230228 2.31160959924537
-9.69906872339987 -0.352623840970363 1.1176020510873
-7.09177871363658 1.05084390412234 1.95001177719708
-7.29195521851006 6.48119646520524 3.49271523976303
4.42806327804226 -4.48794628873185 0.0210158064208731
-0.022687556190735 -2.40904666469895 1.48144133948267
-5.29154553338197 -2.63365235807122 1.82708038610885
-5.39377159802032 4.46628509312765 3.18985612381041
-6.99538667128528 -2.72795792834141 1.03119647897774
-7.35776707291465 1.17860536261818 2.02599017743997
10.3795890017899 -1.67089033989365 1.96043237981444
-9.5717569426083 7.80604576235417 3.00547811007045
4.60702998996583 -4.06451102598098 0.195614380563772
-7.29766968280524 1.55966099203913 2.30701398086115
-0.846563075100629 -5.17965245482072 0.703120931738266
-8.0313195317658 -3.0983321841906 1.82779636458802
0.0555840999785451 -0.010585805736833 1.84703950814854
-6.94039813084371 -3.24176194424227 1.83907722058245
-4.46541421493981 1.37387404581992 1.72920665768206
4.45001597217589 0.427618037065603 3.37276147180935
3.60536022266288 0.35531933748616 3.22091687353836
6.78722040496758 -4.58595412258659 1.32540264091961
-6.46984259032991 0.59655776283191 2.28350678431327
-4.64346109116751 0.473325244629831 0.776292681486781
8.48123339319829 -3.27313436913721 2.01783195566408
3.36886525035276 -2.15002027875779 2.81046128557682
-1.29082797763212 -4.96993423612447 0.66143684397674
-10.5220278501269 -1.02431917991275 1.09159463053069
-0.812893619488189 -1.90003017361354 1.99304790265477
-0.866635014941847 -4.32550415052485 0.415784722279753
-5.83113070561457 3.35163581468252 2.85884112229323
1.17921399463138 -3.70914327502593 0.567729188871092
-1.95588365615803 -1.99011954723356 0.751581820584605
-2.52451012611019 1.35481760509614 -2.33866425537271
1.11817954460385 -1.62396609778412 -2.04504708426782
11.5361815869277 0.284779427255834 0.0479982243808944
20.3785141487758 3.88249844760896 2.55032203392985
13.866784599768 2.18724340490656 0.449410918575659
2.52775565694198 0.429342595492529 -2.18904420789224
-2.66532555817384 1.25559352380908 -3.64990636324551
-2.87239563559711 1.2130964290556 -2.52787748932119
0.738355038494754 -1.50209146021327 -2.14588221220783
9.84243639327382 -0.566573522630959 -1.0504266528902
13.8098654721419 1.51442117483536 -0.077196191667188
9.33642389112418 -0.191659165989488 -1.46373261233642
1.08260003856325 -0.958004572917748 -2.67463911407666
-3.71836042963837 0.211327402641474 -3.861116497585
-4.06570729631684 8.52718930095875 -1.27586805333562
-1.68889461734463 1.90607856332748 -2.26544143812167
4.13951205849647 -0.762790933914488 -1.42966374403689
13.5424873436921 0.73116512508511 -0.0219147873392314
18.8789679772419 3.45343210227212 0.635855918197354
9.87279563136648 0.155893614672799 -1.79850287612072
1.21481050080743 -1.35281761985983 -2.81716292185387
-4.83156654873951 -0.159802009644983 -3.97353283722954
-3.56339075930035 4.83646523113635 -2.0710113301647
2.28852371145224 0.565505421568519 -1.87674343665989
10.6678204309878 0.837776912062692 -1.13051482885948
14.6288133475187 1.78401323719502 -0.987481317301511
5.81924183446371 -1.61001219967163 -2.75596869894908
-1.52153207751312 -2.4840035145057 -3.18702897501537
-5.53860190303422 -0.704570569998366 -3.80974674578253
-5.47490125472771 7.34125794338609 -1.06604900769827
2.41318698032335 1.84003347775326 -1.1990508421947
9.08075034617675 0.640399979436042 -1.06812627578407
8.9796950710952 -0.154132531509455 -2.09666280917026
-0.43974135811432 -2.24076237332861 -3.22308024426759
-5.7340056937946 -1.59351243324751 -3.34706049275404
-6.79042042718581 0.63486957580346 -3.77595025750691
-6.66259038622375 8.23232234498635 -0.755693010933485
-0.732953245633006 2.69258687599453 -2.01052382788826
3.2773834833299 0.315415023267099 -2.75364197729336
2.68485400477816 -0.994186411250849 -3.59202213820817
-2.48204046027946 -1.92406618527736 -3.55440616459602
-4.28269715101986 -1.43515079380612 -3.40023271873311
-3.71207075124622 0.20460936414467 -3.53704868796325
-1.96733181583356 4.09332533201104 -2.63905811252883
-5.66989750719465 7.7993432966749 -0.90509970338214
-0.799204474930153 3.8906509374838 -1.87405568065471
1.87027564993789 1.53299887839509 -2.93048253728822
0.649034890525131 0.191083609325062 -3.6510495600967
-2.65938866676347 -0.368172580649168 -3.58907013126203
-1.88514868107824 -0.134495266238885 -3.48610267781581
0.0493404082751915 1.17398093662403 -2.92163420366524
-0.246417804890863 1.76593568777854 -2.43190346699
4.03892743952382 0.1756858934553 -1.1007801502135
12.7632879691525 3.26287708350623 1.74664499814414
12.4106678121888 4.89310407184988 1.61419613298832
-2.11303093788909 2.45422430087874 -1.76581240649042
-1.0696591839813 -1.08161977509574 -2.46761343480828
9.06693562594401 0.705418867111063 0.084629630409889
21.7620241840937 5.32846618363854 3.68258451033013
14.9645703093201 4.30206813603385 2.01193415866692
3.31392624547327 1.58836783017425 -1.8253741643848
-2.43637327202752 2.06932946463643 -2.61360115057166
1.20529585713112 -0.719845984948195 -2.35033850343918
11.2460436172929 0.808499646814047 -0.457778318569363
19.7543032619246 4.09443822437904 1.98887452919065
13.8122948407693 2.57862190188688 0.466609717429332
2.33002769332941 0.863739352525904 -2.2803971096354
-2.87046651268139 1.97606501302809 -3.60341729611735
-3.02386119849591 1.85243536865606 -2.84648615039381
0.994947112289321 -0.618797112439346 -2.36891103298054
9.76327510542721 0.137110797833307 -1.34215189515603
13.59212535763 1.93631356038962 -0.432894013448181
9.07368701043984 0.131931400765871 -1.53725251447902
1.03806412843926 -0.554906489077568 -2.700764224568
-3.76683034227535 0.84876497009177 -4.01634069098466
-4.22220547248858 8.95772698722529 -1.51802383542309
-2.15913553741853 2.49324550975567 -2.51477853735161
4.52954440318167 -0.00575714136575258 -1.45860906447975
13.9279787890242 1.44155863023648 -0.0796104978894233
18.5606819250139 3.85823800005878 0.234858487336929
9.64669833426482 0.352920341163227 -1.94481335239025
1.10976283304309 -1.07466939929775 -2.817300043905
-4.92754404372784 0.458146217641491 -4.01149409351294
-3.64416546118298 5.27556731407155 -2.38157974793086
2.15753260708861 1.05381833137373 -2.10518957041689
10.9674947404095 1.27381151986934 -1.22100317871123
13.9322570289254 1.98469238412919 -1.46612698500297
5.45616912798564 -1.3863861000378 -2.76971510136653
-1.35843193735678 -2.20096803479832 -3.18780765303981
-5.54203867571685 0.00622930743417389 -3.85979359029787
-5.11069482452518 7.70863741002801 -1.28119978431354
2.55664070624462 2.33460693968656 -1.2503260518188
9.42188162919651 1.009458745141 -1.05973708616864
9.28890080875208 0.127981880872157 -2.17135151646374
-0.477276892781826 -1.9298000806747 -3.26540745261285
-5.71758565768661 -1.18449730937797 -3.44005423339746
-6.77169663542268 1.32740228571177 -3.77140622052487
-6.61305419516937 8.62115650124515 -0.801918346365672
-0.727845853636441 2.87853782336698 -2.288098147521
3.16986492606113 0.687743242688132 -2.93278330423564
2.27158645776137 -0.628926758407197 -3.86178387914422
-2.45351339333579 -1.47628464528462 -3.73353406139758
-4.34489568424607 -1.067782848251 -3.40419600527376
-3.74057037224422 0.760649773615447 -3.60263836115418
-2.02604374345223 4.70816439919518 -2.78012417658255
-5.61014203275675 8.24071673041302 -0.828312425654731
-0.980561699708395 4.09122674026217 -2.08990762705861
1.67013010559963 1.87236373824349 -3.08702571456774
0.163748007279834 0.527513464759623 -3.81446186051557
-2.78178320169062 -0.186259108541016 -3.69417958959443
-1.89524455556762 0.0148190571918202 -3.46138048187132
-0.422343135962768 1.3590446832999 -3.00397328618613
-0.716155398303402 2.46619587896958 -2.80761568068717
3.38354129935972 0.881126851938644 -1.34354799877055
12.038915826561 3.71856594299356 1.4269021505341
11.6054347454087 5.18943937273415 1.3002497135366
-2.29885400259274 3.26393863551456 -2.09154162103965
-0.991485697702665 -0.206937475245288 -2.85818408306907
8.9205241788182 1.52686426878545 -0.177605396885254
21.4729336491964 5.61586555939517 3.28442543287743
14.2708476214006 4.61386151252659 1.73833820309477
3.02269087336731 1.87359306397331 -2.05771898949171
-2.13989415731624 0.861672852660654 -2.1355068506789
2.75515861480711 -1.3317764066508 -1.49064102870764
13.3334731267169 0.163410693550975 0.395331106676435
20.3418357338442 2.89142623542379 2.75285395105297
12.1920104122455 0.903481078775545 0.682289572511856
1.68109992106536 -0.553649170790929 -1.95232010548427
-2.97724199584435 1.39796911877898 -3.15474816771885
-2.48106027885025 0.673410114963274 -2.38737739497148
2.08258779895112 -1.33141240000207 -1.66642440891216
10.7897335597486 -0.661589530909373 -0.801372637065459
13.7138077491796 0.793557783352775 0.121441571930914
7.99213499672664 -1.23885136047634 -1.16408055416431
0.271469490365696 -1.47489546804226 -2.32611281537514
-3.94147870596851 0.302261475303485 -3.6455230931691
-4.71383187259259 7.82833777642572 -1.64837009918443
-1.01185386448191 1.21426559316634 -2.17308752246113
5.57279061844902 -0.647355861870653 -0.784807717163194
14.573725312994 0.891546858220609 0.0341796528691026
17.3230711770592 2.84850364792879 0.360004752490383
8.25017511128908 -0.79050683786085 -1.67484084440793
-0.166823694188333 -1.87035554710815 -2.52522206508935
-5.05110402398037 -0.230690802420314 -3.65332029014276
-2.68785895107181 3.95158249906177 -1.96726969036829
3.60125194255963 0.345972702501502 -1.56437877707836
11.5719881037078 0.851452314885645 -1.10994035219684
12.784761820601 0.915488374838629 -1.13560915852417
4.8488752384059 -2.44082448245895 -2.12346309494886
-2.41867408237351 -3.15460501295557 -2.75292417018657
-5.53758912783159 -0.687076473299187 -3.4467432226327
-4.18094542511187 6.44327623178593 -1.07048778521055
3.85614456843513 1.72893957504892 -0.960960688689071
9.77555692939083 0.394018260095254 -1.02370960014669
7.18598893631344 -1.02761456876399 -2.04116569290401
-0.910368986524819 -3.00792403484934 -2.56805116021164
-6.17001163664102 -2.03580595206184 -2.95518229344005
-6.44657200138714 0.4611775765128 -3.43750018535164
-5.41267786644805 7.76226278248316 -0.637255267180583
0.306758775294586 2.08394281109086 -2.03727405005209
3.97480901481965 -0.384805346105646 -2.57626786783962
1.1901325939436 -2.16680934137333 -3.20742012991863
-2.72423641229923 -2.68487591337874 -2.86354688740566
-4.66297644608763 -1.97552546996752 -2.85244410336264
-3.65926224752996 0.246286619594468 -3.18990442139125
-2.46828764660558 4.47685941337314 -2.22005093179348
-4.67006071770372 7.55166607002858 -0.746776378165336
-0.263474174472564 3.31975474152948 -2.00392864736864
1.84620986385068 0.753826449126333 -2.75945996017954
-0.608796872760211 -0.714156949690596 -3.21188706890526
-2.61301606384186 -1.27359190508352 -3.13990957192079
-1.73679381320808 -0.960515522139878 -3.07975582963014
0.0843332689103021 0.636712956297815 -2.6162607777292
0.261539250190765 1.26004389268435 -2.16122155343019
5.73986564231728 0.444568605195781 -0.212053634321228
14.019758139488 3.12932703047604 2.31835030929893
12.0662840786449 4.41507303966412 1.97120207226586
-2.41100011620597 1.85005736328309 -1.90548952434429
0.148395473778025 -1.23067987267822 -2.12655153445597
11.8304683211555 0.860290548989789 0.9814774445345
22.222044289586 4.25927208428084 4.0441520177361
13.477886195461 2.98344996685764 2.13928317361592
2.63668769260613 0.562394526520457 -1.5284701916642
-2.52204032001963 1.90776353723446 -2.31574552420999
0.805030115147884 -1.1331424397028 -2.21979935993293
10.9005619129608 -0.00196785604290053 -0.38181826294057
19.1913752051397 3.07312018663824 1.98201424385486
14.3370293076357 1.82054482691677 0.73289883131935
2.90142877329405 0.176859194769587 -1.89359296913415
-2.47498894714871 1.18445398590629 -3.32423948883742
-2.89177885193039 1.70196629546169 -2.62641871040655
0.517796489990784 -0.967891295803185 -2.24827323665222
9.49978932584314 -0.661868685607025 -1.17278068551544
13.6214891699966 1.09170115373508 -0.238284036365623
9.35110848792263 -0.658946545342008 -1.28992260931331
1.4093221690344 -1.09425180489058 -2.42751807633321
-3.71031786367409 0.176579489427052 -3.65853107058207
-3.66595119423372 8.98674717009934 -1.2260244407617
-2.2506621754447 2.59100907918999 -2.32982429901932
3.56249990604458 -0.150282578747495 -1.43661511020712
13.1769683114244 0.730704543975126 -0.156283785408017
18.8086192552824 3.31341896188254 0.594160413703799
10.1323301795433 -0.293849443141441 -1.581348024723
1.8347107718339 -1.61898766550073 -2.43640600619948
-4.90259810613057 -0.184056070648689 -3.77676867049075
-3.75084568490919 5.52407893848846 -2.03710912848798
1.76389021043908 1.05385689809684 -1.91487432100472
9.84374257536059 0.844298096619307 -1.31832220255329
13.8055092183983 1.51484739337706 -1.1132754759869
5.39064699261024 -2.0345286519807 -2.54155016966098
-1.25546172299228 -2.79442929615083 -2.87992640968677
-5.54068586204184 -0.739410557667477 -3.65374381496151
-5.51224524508045 8.1958593629079 -1.11847314460758
2.41726163018151 2.43964938359529 -1.08075184668555
8.81259826097577 0.641195159305972 -1.1073031704911
9.14177637741063 -0.37746728272797 -1.90119584110569
-0.104895209568192 -2.5079392995629 -2.93840799057247
-5.46585681868142 -1.6469340328649 -3.06301215085423
-7.0393476482336 0.904966076932561 -3.65344141929162
-6.82057852298665 8.8992736830627 -0.959766743754074
-0.901482897403006 3.05437610128123 -2.2367088430915
3.14264082606177 0.336916133394988 -2.74158014874801
2.34700287336917 -1.06317989175931 -3.50714118130774
-2.37411381593137 -2.04826455879626 -3.35555581153858
-4.11649834093439 -1.33850845754 -3.02750413235578
-3.72737390708542 0.43360086191281 -3.52979219922903
-1.94524315826743 3.99606840690749 -2.84905589687258
-5.74500622683428 8.2666247624819 -1.1367425804925
-0.898602719005517 4.0930477545986 -2.02755436013684
1.4498870563117 1.47516469162693 -2.92425693490318
0.407207161028588 -0.0185056919314827 -3.61540480007525
-2.59574134063925 -0.549807652191245 -3.60340040712422
-1.51362110663704 -0.28494749142103 -3.47580517364643
-0.0574523309360464 1.09970183774956 -2.9537751517667
-0.839552402164331 1.90103179021442 -2.57234491142892
3.38038084145927 0.305631170222509 -1.35205619950171
12.5020791774752 3.18016726308122 1.69825461973673
12.8030736339793 4.95650545951842 1.85289604256042
-2.00059811171485 2.69238543700817 -1.764116478657
-1.09197902019035 -0.762206265808798 -2.56003117589929
8.60949888199749 0.69320584803269 -0.206241865929507
21.1299218666033 4.63226242751267 3.42230574227883
15.1014471154866 3.76853776632034 1.98878231544321
3.55472551550823 1.22768076060309 -1.60358796172052
-2.00937140384664 0.74144821146687 -2.26712344251189
2.87233063235722 -1.19160499856061 -1.6545172317884
13.5055428047065 0.491413401623166 0.213347585686877
19.7674729187906 3.14402422574613 2.20907513223133
11.8365439895743 1.33488755747273 0.324178366451865
1.66474702662654 0.0578736759420315 -2.15739773684417
-2.92637623337063 1.99603470857146 -3.40515826968648
-2.55290170395826 0.515861515980856 -2.49127803619288
2.5087982093493 -1.42503131297198 -1.77423710953801
11.333626615783 -0.578037887151692 -0.842950222509424
14.0140324966069 0.879300589774559 -0.00578028491579091
7.98537919544494 -0.955250030873179 -1.30415189308056
0.448180779829758 -1.08889944285715 -2.45663245855682
-4.12021243373052 0.871684253449455 -3.85795268705305
-4.79354420524076 7.38064461607943 -1.48139372143325
-0.992721996736794 0.958904181259534 -2.10229358212485
5.9958263112536 -0.811621378862655 -0.902543207914505
15.4703231048141 0.990053048777231 0.12883771776778
17.6233474304388 2.62762686909394 0.255583116161295
8.52077795077975 -0.697602821099301 -1.70433850524054
0.21280351987296 -1.58499777664075 -2.65691402354435
-5.09522919404134 0.392634944594793 -3.90936579413635
-2.56887128710663 3.5794943059385 -1.96657857450993
4.02787825902437 -0.0348399201508428 -1.46536114321065
12.4167438043921 0.694260332636212 -0.905414893888356
13.2011735920211 0.618437389389066 -1.27680118815254
4.67580701439733 -2.3141580627693 -2.49623142102276
-2.47577348287211 -2.66482068004088 -2.96787069312951
-5.52462692073882 -0.0993077602244489 -3.58916617204173
-3.55750788082028 5.98943143371522 -0.855925031599056
3.76444664669205 1.16839116698785 -1.15862549194427
10.5632457024682 0.155087073968475 -0.781246180716019
7.98679364976292 -1.19040612019775 -1.80464590557775
-1.19151753820492 -2.5894883326023 -2.96593004352788
-6.3960533734306 -1.38676975834024 -3.23471727569909
-6.51799932763107 1.0658218336841 -3.72204631702168
-5.39565383222802 7.16591539836474 -0.736989709014958
0.528343731986913 1.78126167753111 -1.90179803608588
4.04450085379212 -0.412509078761199 -2.51865715819149
1.4338164330822 -1.93704846918236 -3.32313718495253
-2.66000712573043 -2.10486980212989 -3.1314412949418
-4.68943004062483 -1.37547887070974 -3.25753864925441
-3.47825178285271 0.797881216315831 -3.46319684320936
-2.44631983852462 4.75157197952993 -2.35000513777349
-4.47135348670936 7.08892054227082 -0.794147102303508
-0.0696768223174727 2.96994649444703 -1.96711312979336
2.0096033379294 0.792914938570489 -2.73119883714776
-0.440626304200761 -0.633615855131092 -3.40344585397596
-2.70421559342398 -0.706952755200957 -3.22290935637651
-1.58191328707668 -0.474269002733324 -3.29065238728576
-0.0499281022684566 1.09925146751774 -2.92917360891237
0.261222730862615 1.39485389990662 -2.3271274943529
5.4190931042268 0.716583398117139 -0.492916888080395
13.588567979588 3.49877977476853 2.23006096109202
11.3963407509236 4.82038189059658 1.5916556115234
-2.18565159026454 2.05925358016756 -2.02065408311646
0.330180262879074 -0.944521321848256 -2.20599447297198
11.7231719906858 1.39389518298061 0.958264519707816
21.9131042644292 4.69410747721943 3.6694694818175
12.5448956249152 3.43467529077155 1.51475655856398
2.37746743327737 1.15439589353957 -1.76613743228409
-2.17937969068803 0.598980164056449 -2.16321314038449
2.51482508444522 -1.68968986274859 -1.57746905736389
13.0715982776371 0.0542453652962247 0.301250370839216
20.5540886947289 2.97863706596007 2.75646888554564
12.0844745840356 1.0581286568925 0.482052924976137
1.79507879973067 -0.394324525953951 -1.90131042254663
-2.99145375726001 1.422892106079 -3.17323241900906
-2.57734680870932 0.439159913566851 -2.41384755451412
2.1785686659568 -1.72203516953075 -1.71816599885377
11.323147778631 -1.06577773903573 -0.742877123148418
14.1974257269021 0.43776580129672 0.129064987206925
8.42714723977311 -1.52804577052404 -1.07856551199253
0.706791716931177 -1.71953516067136 -2.32598506946096
-3.98996726304824 0.274046974160381 -3.58010466445584
-4.61802299096582 7.63055092204394 -1.46326685056438
-1.11549790030712 1.14839761955164 -2.04957557509362
6.34371906056427 -0.868154415036037 -0.73691739952039
15.1406625838681 0.507068663829338 0.140020597853771
18.4704711745984 2.30479608817204 0.700344569626508
9.00973179040934 -1.32037094676193 -1.53078661083599
0.418940252018925 -2.13478230534188 -2.42504076077732
-5.16538019213133 -0.177727852373275 -3.69085300064286
-2.85881291057835 3.97357793236958 -2.03238430584435
3.91461170314236 0.161247772804544 -1.57243167489806
12.7060162949328 0.543412271860153 -0.680244963449084
13.55153003018 0.452029603020679 -1.01789973123207
5.09206824122659 -2.91439963568758 -2.24520164696305
-2.31341761612104 -3.23380518889086 -2.73738542665602
-5.37746093801783 -0.660271594574818 -3.457914015111
-3.75930916030325 6.59334872205046 -0.899682209021675
4.49905882226359 1.51669288803271 -0.683698723398994
10.6548552342017 0.0372146290386007 -0.779388831638543
8.01135867068869 -1.34235784986505 -2.047585947641
-0.685130418668556 -3.14983140975559 -2.76306031003078
-6.10490388576941 -1.95228933757133 -3.03001049256358
-6.47458199636585 0.654912360313916 -3.43628509685201
-5.42381270041721 7.82049837260861 -0.844426882921597
0.348799757900969 2.2044521025989 -2.05556712982276
3.92765480183397 -0.159637643294388 -2.55784978664041
1.53541300292287 -1.85225903225275 -3.43897871405474
-2.58631734397185 -2.55002023061173 -3.13083437606393
-4.56514218292099 -1.82923401682557 -3.04452695287927
-3.44749976885284 0.341258939808592 -3.24624244327585
-2.24653524936818 4.62364590760796 -2.38282783926367
-4.80436430639071 7.66762197374607 -0.950947024402305
-0.369927986945153 3.47016540678815 -2.13277948233504
1.8295916646792 1.17846915051754 -2.85172551764639
-0.471877602255418 -0.354197579506647 -3.55151099976424
-2.65976518172642 -0.808364177395239 -3.43741413741837
-1.67695918936145 -0.612522664088247 -3.29722661436736
0.235551443884601 0.974899335998283 -2.76638718399891
-0.113269785669358 1.37285472833072 -2.2343238859822
5.02948243325843 0.518199854787205 -0.45608579382824
14.0527837964766 3.27316455985154 2.26487612383959
12.2547393311242 4.5925393244032 1.79984887125831
-2.32696545851379 1.86383292577241 -1.76510933709355
0.0247544795103377 -1.3481969312694 -2.20836905397706
11.2160137044191 1.00338381449419 0.766801673079836
21.9166363491874 4.57276461664911 3.74234641121698
13.5722064031174 3.36701226183932 2.01286009456538
2.67098506227118 0.835131330746817 -1.67141810023915
-2.46790290889991 2.34518199555956 -2.53123974653821
1.22793204925162 -0.762957010015554 -2.33163520172134
11.7380216278895 0.798683500428717 -0.217253577526274
20.4124505953939 3.85944838036257 2.43484666266363
13.9817428476609 2.11095037171477 0.719644569500384
2.68097027934044 0.0345556803326014 -2.15221485781586
-2.64986309122113 1.32618805121157 -3.48405850631864
-2.9361854731611 2.15476360056788 -2.71631271624634
0.582265724076508 -0.629395585914946 -2.42934558439115
9.83803556643285 0.026111596650449 -1.30722896713823
14.3100386824143 1.57596124544717 0.102842468782861
9.78102026116235 -0.253315765989031 -1.24582933348989
1.20955447341197 -1.23671946493867 -2.55344971091845
-3.66651067304823 0.318178814953699 -3.93585364941171
-4.18649257660876 9.56238456545803 -1.3368511556764
-1.62872865792681 2.67611812533267 -2.46996517883229
4.24424243979843 -0.00146346763992073 -1.63890055233624
13.8723832027256 1.42291486671297 -0.216726371829885
18.8088810427808 3.55544531420531 0.397506904405212
10.2380472280337 0.0434617889215924 -1.59942934876578
1.48351882132676 -1.58664512167873 -2.84976601843531
-4.7678967690437 -0.0746220010382128 -4.0575225520243
-3.24294512306128 5.68268935199925 -2.2662302110529
2.93055628448162 1.36196006312275 -1.90506130606788
11.1086499259382 1.27789490032061 -1.24385339401604
14.6070473950912 1.91473557581709 -1.12798958493484
5.97560022981378 -1.77793213999399 -2.65772276525942
-1.07986725764462 -2.57731434593514 -3.10323212695662
-5.53845367221607 -0.516409536402623 -3.87319578630269
-5.14758753887289 8.24299980376779 -1.14216691885319
3.07691242201581 2.63664743942573 -1.2773964389215
9.38984597238512 1.20774327027442 -1.19744321436892
9.05929976325913 0.290404813994981 -2.12156047955203
-0.1437953897911 -2.32491286506276 -3.13050575978492
-5.39533135136537 -1.76837501175738 -3.31391531185113
-6.75675965228221 0.769274897777803 -3.79206295154698
-6.58574392923179 9.43805377216263 -0.740685875279508
-0.19020739168162 3.27046536635558 -2.15379011077198
4.06480658970455 0.408739254107718 -2.70407117947452
2.92674931842828 -1.04642269450645 -3.55612394197865
-2.26065122701503 -2.14139919940322 -3.51120179762995
-4.31924648898525 -1.42611034821027 -3.26477150487439
-3.84939260220331 0.404362988745789 -3.53220149682311
-2.05919705007024 4.51116351937696 -2.55568533583044
-5.82749796132844 8.93961883898548 -0.94340514114838
-0.433103488069016 4.41908665779679 -1.94055612101894
2.13474507525993 1.69713044689494 -2.81710127144061
0.866439866629385 0.214913898826432 -3.51986704975588
-2.60954119856344 -0.438557384131287 -3.50276542671129
-1.97874216721246 0.000173995291649199 -3.45484804299423
-0.254774351172263 1.26133598983403 -2.96528938035167
-0.223166053827619 3.11257486306485 -2.62471596802055
4.05447283365149 1.07932233328926 -1.3182821015046
12.6184044353803 3.27233033887376 1.51200085355761
12.5625787702752 4.96093934551895 1.78946984083802
-2.02004130741215 3.71549725712391 -1.97263491227438
-1.26890129352891 0.0047560474308775 -2.83855079507663
8.69301369771883 1.31294727694393 -0.325807005107167
21.2084534796533 5.23642040477976 3.34597567844432
15.0030863557515 4.37015312473113 2.09050503300791
3.60710431494162 1.56808096385854 -1.6178215258049
-2.66545890011886 2.67923911275075 -2.70850601321497
1.10530709431767 -0.312416853608108 -2.4327282733446
11.2123046618473 1.08687562114722 -0.494136010671025
20.4911719986984 4.4609758562852 2.2232600448332
13.9928215160735 2.64515905801613 0.492554488397579
2.677446825733 0.71792690503997 -2.20268243191767
-2.64798289782862 1.59374421595343 -3.50565156868467
-3.31184399004316 2.62599443905313 -2.89663618885485
0.26619096495044 -0.190927668472468 -2.57624210660882
9.57009548127957 0.15043120082617 -1.4192713404472
14.3918920994149 1.93332521515797 -0.117099273783344
9.80591193741946 0.076381472167041 -1.52573632453906
1.14431731563323 -0.724761927710355 -2.66820531084841
-3.70683095596131 0.55297312943219 -3.93934928545475
-4.41955460495758 9.71198524918888 -1.45987637272572
-2.21287424650478 3.09531652335142 -2.61566158267732
3.54105416843485 0.233423159547124 -1.90769062239972
13.7339635098408 1.32961821038313 -0.410480133584557
18.4820320933454 3.68199196388854 0.342879134819968
9.97861505614952 0.341935855390465 -1.84724744785738
1.40166033443166 -1.00351006767643 -2.92296269579987
-4.79197707018736 0.331254363054569 -4.09583873280293
-3.5282487740808 5.96057363648744 -2.36879170877388
2.27344989088765 1.42244849508385 -2.21609212608763
10.2762561768727 1.330007648013 -1.56020584424026
14.331670820104 2.12635913351777 -1.32203333721535
6.02205161719172 -1.25955619164271 -2.72557723834622
-1.07278938370423 -2.03403086628058 -3.13487527486606
-5.45708609697466 -0.0438040645308514 -3.84690094597879
-5.11301817329437 8.555419112681 -1.22935666345534
2.37960522852444 2.79128248664002 -1.64709552447679
9.34032447281386 1.22742244192053 -1.31366212504991
9.45887674391608 0.347074272920825 -2.07673643268713
-0.0524378019816421 -2.0476891796628 -3.27682839316601
-5.47655613072212 -1.35159153101533 -3.37329881292688
-6.81660101537723 1.28273269295223 -3.86451660545505
-6.98952096822518 9.67083684678402 -0.88897225748265
-0.147771239627441 3.54095899825217 -2.14690329220825
3.64111141716002 0.80434028160311 -2.83798749944284
2.66322716074192 -0.5309381032686 -3.70540845300795
-2.64130817654633 -1.46047933070673 -3.69523469148121
-4.58608551946438 -0.941668549049781 -3.39526746794159
-4.05679715534843 0.945732507663904 -3.69163993428308
-2.43359785965902 4.85898772518092 -2.76431758122678
-5.97714057959138 9.12181577657928 -0.854514205120444
-0.935533647708226 4.71243000946979 -2.01736711949164
1.59429508566245 2.13608731590179 -3.01020633320066
0.504510086801427 0.660047696579934 -3.74106399730632
-3.02943470693775 -0.0660194241446569 -3.69963713138495
-2.28903082161268 0.261319405790932 -3.53961185083255
-0.652834965304368 1.67392105089404 -3.15790560901868
-0.263821643582647 3.37924343365313 -2.69624109484253
3.54090887226248 1.29214178262526 -1.38796698154272
11.80102313775 3.60764407609267 1.42842509965501
11.5485512209606 5.10531043280094 1.41638574177561
-2.16109418994128 3.97732968567169 -2.18606517302665
-1.25944741654077 0.490539471536453 -2.85709896045844
8.60252959039208 1.62396706757491 -0.246478309528435
21.1651922274998 5.52731972423078 3.23415368307478
14.6811868808579 4.45470466949552 1.73803793737158
3.5708846496552 1.85744228112663 -1.92635284937476
-2.75173111815513 2.65560159566949 -2.69273510602466
0.959355050579185 -0.302896704115438 -2.43602704528278
11.1657323695594 1.26524373269675 -0.537990432946259
20.1362566131759 4.52967529539433 2.15508072794408
13.3876907421017 2.6853375677263 0.271458682630021
2.5558220827868 0.754188769707303 -2.13532163684739
-2.79815151803464 1.77633950842214 -3.6078885965265
-3.09150709573316 2.51171388175924 -2.80720537399748
0.350013849891771 -0.284148319917368 -2.45490934988821
9.52445601939887 0.315967239273134 -1.39599393523596
14.0259967631858 2.08507436284524 -0.161181314982832
9.43833035560863 0.269441408475223 -1.39265468643385
1.02812868770706 -0.556728132706469 -2.7076804001976
-3.99260038096133 0.813366493673936 -3.94532705466695
-4.27006244409183 9.59271296174312 -1.50477045811272
-2.03641297645403 2.85198808704206 -2.51260869485524
3.61083298987197 0.115605800397216 -1.74984185535639
13.4421112145215 1.52631048175907 -0.432089217881408
18.7146606297094 4.05187100027131 0.398104860662729
9.92230399371746 0.668703346359615 -1.84312789403971
1.1941942998785 -0.830893940832945 -2.92901697754069
-5.11296966659105 0.460218970184071 -4.06617168838345
-3.40784652300035 5.79801998528665 -2.19336733951209
2.57933858950318 1.37460136522227 -2.04114219340187
11.0605841146011 1.37528581202471 -1.21179874186869
14.5292305756957 2.35513550325066 -1.29861611878696
6.06999277238604 -1.13459650695949 -2.84134136125444
-1.11709862583983 -1.97494623057554 -3.19899504989941
-5.48747726333141 -0.0322396227811871 -3.94854534382343
-5.27829272778344 8.38645395447969 -1.15707010788807
2.60906496129583 2.63955173315081 -1.36131204034577
9.38707014875532 1.20797817712605 -1.29839748516208
9.25192516147952 0.388776783889467 -2.25794704948986
0.0684598855003991 -1.97038035976582 -3.30763626875867
-5.44696160884167 -1.2729922553496 -3.50504449208995
-6.71403644837359 1.16472479129202 -3.89505435493683
-6.77797016203999 9.6062454100314 -0.660988122091555
-0.360582838200275 3.48893979561234 -2.18815851973295
3.47452708505746 0.937641940289727 -2.94396593902361
2.85991823529876 -0.483890892065998 -3.79138952244131
-2.53711916813701 -1.39763286425393 -3.8136545164664
-4.53247695005772 -0.907118117416712 -3.44898405978536
-4.06143877163481 0.908743119419223 -3.62298351728761
-2.31302011063298 4.6479241731419 -2.70328030803611
-6.08384408821487 9.04994300631731 -0.879632758935073
-0.579019014078424 4.68757075565868 -1.95610404132604
1.68792182918011 2.19586949940891 -3.02628231199248
0.528373574639943 0.731213539828732 -3.83805093039254
-2.93303233862869 0.0178407266836699 -3.76821328888561
-2.21351041285537 0.127790323711521 -3.62822906544052
-0.451639502476524 1.46216618196472 -3.14024723575455
-0.377991397084692 3.48425878147567 -2.94124273393128
3.62566897149421 1.58980496862682 -1.57149097212503
11.9091875702753 3.9233976363881 1.23928685925491
11.4591359671268 5.38137781553523 1.26021332263514
-2.18357323190462 3.95934606671428 -2.24226948949375
-1.24022138720307 0.519939113781193 -3.03803071180104
8.24388885729638 1.70445842227566 -0.629453838930941
20.7326472912282 5.69709192281695 3.00540320319009
14.2333803834835 4.65747109685409 1.61188019158222
3.43052823690143 1.99401209986825 -1.74436806751148
-2.54580687024482 1.13355563762426 -2.17364454470004
1.36228744020749 -1.78177940468998 -1.8793789641421
11.6886935592296 -0.00157307559446223 0.0502617523344222
19.9274388410035 3.27909834964298 2.41014730629268
13.9564478889691 1.64345695907257 0.83361222283522
2.73380648525509 -0.287241290351114 -1.70278801225858
-2.68930630322925 0.759631576084117 -3.31297448254851
-2.80802124385468 0.801283703704776 -2.42665051734073
0.898131465795683 -1.81281525657962 -2.00620176271508
9.90420303615267 -0.834057408105624 -0.966529253420818
14.3082712418819 0.954513314167696 0.207941901165814
9.59156079434165 -0.794579927671303 -1.09756668788982
1.28357392029281 -1.70947635914524 -2.28579358816646
-3.69800772121029 -0.263577190462906 -3.57524764426196
-3.79325532110072 8.20166184651877 -1.05004171495561
-1.71789727512977 1.28464665254975 -2.16004962163268
3.85776418584513 -1.29574822174643 -1.36277878895519
14.2100479406941 0.461356780369023 0.216484415915699
19.2344580366202 2.9830785441296 0.966135385563394
10.4149905472764 -0.494151669963026 -1.22495555527558
1.36777813704083 -2.08048844709554 -2.56307290349969
-4.84595864060906 -0.653849034650736 -3.77086359021451
-3.17439514015988 4.09698172209501 -1.83306579660154
2.19458596899065 -0.120235356928092 -1.73463238985298
10.7004304926543 0.265149617343881 -1.01283417196232
15.1341853012878 1.15332186863184 -0.611837491837164
6.02537818698689 -2.49138997172814 -2.41220477560659
-1.05534391603676 -3.20782751081639 -2.83688349120493
-5.52212940486455 -1.16127701229197 -3.61967321992627
-5.14234621057686 6.92080380828536 -0.852381715270766
3.0406452146212 1.30869670850399 -0.953074772471908
9.39267903969549 -0.0164411557377096 -0.949510441115259
9.38800024284008 -0.756672039088905 -1.71949949839565
-0.196657532872806 -3.27765775658988 -2.87950756837224
-5.55668813574257 -2.3202873024355 -3.07781059753734
-6.86283646789469 0.189743560131061 -3.58597379835804
-6.6997322175126 8.11760552312108 -0.726703545018791
-0.22478260173112 2.23496949068351 -1.94246343305795
4.06517267584228 -0.292772810312641 -2.4510341106288
2.87047107792643 -1.79268886921252 -3.29323975978328
-2.51378746049938 -2.68740533122399 -3.26918118519543
-4.38807976193709 -1.97617408007012 -3.08620918148776
-3.90298481038499 -0.118083353367269 -3.33161111585986
-2.12590227477878 3.84562595733592 -2.68677338783582
-5.81254806607421 7.67912031900577 -1.0499768145507
-0.386992010133595 3.48494953676684 -1.88984560044295
2.28246902567538 0.955427859108673 -2.68999862892701
0.823363248710706 -0.620541658489597 -3.35781037815244
-2.71101475909099 -1.11146182679216 -3.26412982365181
-1.98545978326885 -0.783328508878961 -3.28965175833289
-0.129647078045521 0.592403640844233 -2.89277332687296
-0.180874373773002 1.80830376052087 -2.33312083985673
4.04600209480594 0.0368679494309162 -0.994661495078841
12.5000531952283 2.75755576976392 1.77318897068668
12.277786880637 4.47686867177879 1.73842315452348
-2.07913820440515 2.26564935743526 -1.79836726414082
-1.00518884598772 -1.26515995669327 -2.47783600635581
8.78302075873277 0.513828901835347 0.0935811360983211
21.7274316039934 4.87011431632214 3.75387069604855
14.9463102464706 3.83231438442676 2.13028827669987
3.56524731674594 1.03212034824452 -1.41543382282667
