# Supplementary material for: Shape complexity in cluster analysis
Source: PLoS One. 2023 May 26;18(5):e0286312. doi: 10.1371/journal.pone.0286312 (PMC10218739; doi:10.1371/journal.pone.0286312)
Supplement: S1 File — (GZ) [file pone.0286312.s001.gz › scompl-suppinfo/BNA-DR3/BNA-DR3-alphas]

0.5708699767812935 1.28228302171713 1.0148190586630839
0.645439518453869 1.4188018848771426 0.7552542879638091
0.5759142806046242 1.2935728198389456 0.9974932208949663
0.5925685211774789 1.3286221283865018 0.9400140935727184
0.5319682050637919 1.1840296073582797 1.1467709962150692
0.5862259998796484 1.3156704228635674 0.9619513581607121
0.6714290128700442 1.4522522170431265 0.6634354367765583
0.5794311324168564 1.301256254459774 0.9853891226395957
0.5733419035541822 1.2878552424994132 1.006333908813063
0.5659896496490189 1.2710538896829435 1.0315414320411294
0.6080213628386585 1.3581997004471549 0.8863428208303612
0.5222838755974651 1.1563363458597666 1.1790274842157233
0.5217808537345286 1.154861377084684 1.1806946855119822
0.4694957165521187 0.9818379488684562 1.3474301519540663
0.5827021407118511 1.3082660747606407 0.9741140040289067
0.5541347632039519 1.2424948154501563 1.071980112309231
0.46678422968290834 0.9718556350409097 1.3555844155057608
0.5413974480058402 1.2097243837761418 1.11510345649094
0.3968651098906859 0.6998948859291758 1.5338335097643183
0.5677614385698779 1.2751657375626122 1.0254751708497203
0.5761791346058573 1.2941568294814145 0.9965823788509114
0.5148764591141807 1.1342477630245167 1.2034883646824321
0.5721137250099821 1.2850962963634487 1.0105511198724855
0.5325183809584483 1.185562998863301 1.1449299322355844
0.567071710241368 1.2735698353712261 1.0278373853642353
0.5709332160061517 1.2824265974814093 1.0146023126398078
0.5586141460642585 1.2535022993908795 1.0567321033087538
0.5757702977943772 1.2932549651331173 0.9979883365187806
0.5367538887126835 1.1972257480229893 1.1307279828601844
0.3944592656526654 0.6907774271687388 1.5385800067345494
0.5754598442221257 1.2925687237396635 0.999055784340723
0.5982805469762007 1.339878757247981 0.9202093799719001
0.5261504439989739 1.1675531063769615 1.1661841784334808
0.5418918339940189 1.2110378032358187 1.1134364281001579
0.5388690912233599 1.2029563082940524 1.123617471784461
0.5814229990832872 1.3055398918265002 0.9785258744611662
0.5192677971526658 1.1474386125492244 1.1890106833138159
0.5830187103812651 1.3089367627688389 0.9730231985150597
0.5859491963472272 1.3150941688690658 0.9629076857106315
0.5306913106790431 1.1804545583027946 1.1510402984106611
0.5805910768059854 1.3037570020551945 0.9813927252305864
0.5528631084543577 1.2393220845342094 1.0763006802702697
0.607559784134197 1.3573556652937175 0.887950846974844
0.5689503356075244 1.277902438927238 1.0214014255894621
0.5590929603503529 1.2546637097322493 1.0550990651065295
0.5765845399037983 1.2950487387015321 0.9951879383975601
0.571279233363302 1.2832109015636892 1.013415108519616
0.5144601366970896 1.1329835992613375 1.204856783513857
0.5635888933195861 1.265418148562933 1.039752118833998
0.5320795620535951 1.184340518421464 1.1463982188011053
0.4841165035790317 1.0340603344213835 1.3024401851075291
0.5755371419341695 1.2927397878918714 0.9987900380289292
0.5794531055831491 1.3013039872002279 0.9853131640958618
0.5815811892272708 1.3058779196524455 0.9779806640861126
0.5737149786531726 1.2886895794142366 1.0050523899412296
0.6134445957698634 1.367931706022295 0.8674379774273178
0.589223847418923 1.3218520156725106 0.9515894631300809
0.5746224492575309 1.2907117789707188 1.001934280098487
0.5564343369665969 1.2481787285810078 1.0641574670671066
0.5557744154641557 1.246554940824275 1.0664031032723258
0.6276172983293823 1.3918250121187659 0.8178750898546188
0.5790701799427423 1.3004743398570697 0.9866327675870405
0.567604010485681 1.2748023494400693 1.0260139653769935
0.5602263003352425 1.2573991917400364 1.0512344006092744
0.5668485987900774 1.2730528801274503 1.0286005203495443
0.5248442686103035 1.1637877660170168 1.170528312080698
0.575346537693091 1.2923180693518688 0.9994453649807173
0.6168591108388005 1.3738905773411731 0.8555171061226405
0.5865139079666247 1.3162687097317312 0.9609568770473922
0.5731162920916407 1.2873498479393388 1.0071087768954619
0.5701524298675106 1.2806512410733832 1.0172804905292852
0.5806866629614428 1.3039624466280557 0.9810631667963184
0.5596483558814672 1.256005880712021 1.053206031804257
0.5700751912061102 1.2804749689978914 1.0175451489448881
0.5766340401529385 1.2951575387653056 0.995017654876758
0.6695832323197582 1.45010140281283 0.6699732954104035
0.5833672346630983 1.3096748167892345 0.9718202219527581
0.5388935019818958 1.2030217607354485 1.123535685621261
0.5627356156016543 1.263397308069239 1.0426676694407748
0.547772698871253 1.2264011018127736 1.0935654678771851
0.4951212233323486 1.0714591986341493 1.267608046625227
0.5193460915624123 1.1476703144625715 1.1887524917230212
0.5917156717338099 1.3269084837546496 0.9429671353177016
0.6355276963822329 1.4042137779491692 0.790119113141003
0.5578969435536847 1.2517574100381348 1.0591762775326334
0.40400357951135146 0.7273058630580972 1.5191468952682037
0.5300976922651081 1.1787843993252687 1.1530237537131096
0.6017808338587182 1.3465874539816707 0.9080539944242114
0.514815617508603 1.1340637603322774 1.2036880741269673
0.5655256484411197 1.2699704228715123 1.0331291634315811
0.5997771953400812 1.3427641251752673 0.9150146556739932
0.5764404180815144 1.294732134726637 0.9956837090874779
0.5795589964396449 1.3015325236493562 0.9849489629063336
0.5944009807495474 1.3322753983140097 0.9336646813219408
0.5176693452473741 1.1426694474342847 1.1942886430966595
0.576730452590786 1.2953697095994532 0.9946860218534809
0.5819075793146048 1.3065752986987575 0.9768544200567997
0.40174231288437645 0.7185691719253251 1.5238968007056315
0.554385711508119 1.2431187212298664 1.0711266628203353
0.5429057117437015 1.2137201740869672 1.1100165436982836
0.6647568164748469 1.444316623398576 0.6870573966748778
0.42910158605981136 0.8262119354522128 1.4605634757250243
0.6123138428474496 1.3659303070887543 0.8713817498939079
0.5817741301297854 1.306289917104584 0.9773154643225821
0.5557114322146375 1.2463995532652183 1.0666175311482347
0.5771135813653636 1.296209930308921 0.9933678731133001
0.5742622796901992 1.2899104092569837 1.003171997259184
0.56997818480835 1.280253751488375 1.017877792587425
0.5731140080828341 1.287344728193531 1.0071166209125613
0.5804548236068996 1.3034636574161493 0.9818629793096874
0.5858143762665345 1.314813807515383 0.9633722894845438
0.46792984746019645 0.9760833057814967 1.3521475651955246
0.5562678494401209 1.2477697469811244 1.0647240612740716
0.5883323761571151 1.3200250292581928 0.9546721622093136
0.5114989271878585 1.1239132968912455 1.2145730725474297
0.5783269017422052 1.2988599394301932 0.9891920205127785
0.32579453183343915 0.4686454941951491 1.6353071038185776
0.5684899022574164 1.2768447425947758 1.0229793420889357
0.5869051622631165 1.3170804940772565 0.9596047637712503
0.5453214783276616 1.2200558838761981 1.1018566719411451
0.6572837359358408 1.434897083033557 0.7134763146588967
0.527527444600391 1.1714969800622888 1.161598074309412
0.5713007921596571 1.283259732750321 1.0133411355166355
0.5897975579267928 1.3230237250353387 0.9496036350480802
0.5060818478685886 1.1069933454744534 1.2322528402088173
0.6039894982929462 1.3507480115091863 0.9003757523341296
0.5928182032843498 1.3291222091573678 0.9391493768120432
0.5732847956722695 1.287727375054455 1.0065300545466571
0.5632431473109069 1.2646017034406227 1.0409321249124144
0.6143553322648495 1.3695339926683492 0.8642593179386215
0.559521476242791 1.255699620957817 1.05363863451516
0.5577890341480919 1.2514953844354575 1.0595426825413108
0.5696882676033893 1.2795918915786362 1.0188718608153864
0.5845789868920918 1.3122280426174284 0.9676388645836604
0.5534888874456272 1.2408856124889724 1.0741754736511064
0.5696010367994049 1.2793924676033201 1.0191710855297276
0.6084465953563514 1.358974566696976 0.8848620613814575
0.5638920368340841 1.2661340113670456 1.0387157628842116
0.5702385005504566 1.2808473305630312 1.0169853097883068
0.5754913372391942 1.2926384036498222 0.9989475081002467
0.6601224748669434 1.4385417806661351 0.7034457075390581
0.5462841223015349 1.222557938609758 1.0986017224227784
0.5560325253960346 1.2471916841944823 1.0655236898536928
0.5540744485094415 1.2423446229566217 1.0721853120360456
0.5222368709872768 1.1561988105205008 1.1791831753942092
0.5253074023649817 1.1651259993777452 1.1689882542605599
0.5703717371341103 1.2811504431384215 1.0165282207223565
0.5090397779263556 1.1162844726683545 1.2226150173190318
0.5286148899073789 1.1745912402906424 1.1579731069716963
0.6055913711060487 1.353730738974736 0.8948028708027993
0.5282445591528915 1.1735393666615173 1.1592079367493378
0.6346866478888458 1.4029284341952513 0.7930729269891733
0.5629071915227482 1.2638056395018857 1.042080034981977
0.6324759142865093 1.399513613746385 0.8008344790213336
0.5530864083629395 1.239880407343275 1.0755426539089996
0.5248442728935814 1.1637882083064217 1.1705278704150515
0.5965847155672549 1.3365761943787928 0.9260943546812648
0.5737957345482523 1.2888699512179225 1.0047749627202436
0.5730696082729468 1.287245191506414 1.007269103495317
0.5560248007927603 1.2471713971128995 1.0655514662084464
0.5743228336766361 1.290045252432365 1.0029639187492052
0.5277976613511232 1.17226743823328 1.160697498029264
0.4677537081313563 0.9754343543740497 1.3526767139400935
0.5758636532007447 1.293461084435503 0.9976673177405425
0.5710641924182035 1.2827236576420658 1.0141529495826271
0.6285471428831443 1.3933164891044223 0.8146150320086448
0.5731687234171757 1.2874673846830653 1.0069287066824064
0.5643414566289248 1.2671928690267527 1.0371793702964585
0.6040374353251542 1.3508378941159045 0.9002087316635041
0.5662561026872669 1.2716750730764312 1.0306291935940246
0.6007566475576199 1.3446391145412542 0.9116123639273167
0.5757790659732234 1.293274328908412 0.9979581860574814
0.6036053076886196 1.3500283803100228 0.9017117083015784
0.5621714320953218 1.26205564480865 1.0445950579546983
0.544683403637364 1.2183909888663107 1.104012403987949
0.604397570075471 1.3515106269476989 0.898956418691436
0.5641561760184618 1.266757840855771 1.0378113420567974
0.5724797889287667 1.2859205763007582 1.0092944180406824
0.6388243986505594 1.4091804883644745 0.7785330686027828
0.5856065126138825 1.3143794538302775 0.9640911075896768
0.5534794017416333 1.2408625050796553 1.0742070542208828
0.5883523147025326 1.3200660954626353 0.9546030889466601
0.5760652956902139 1.2939059233886514 0.9969738887085923
0.5359914314987553 1.1951445817083772 1.1332884073371217
0.5890751847774899 1.3215490374115781 0.952102183821927
0.5540190780666734 1.2422071574584623 1.072373464637424
0.5173286006867579 1.1416473153712663 1.195413119487057
0.6465778897296262 1.4204115502225567 0.7512443414147393
0.5738120168167127 1.2889063084648733 1.0047190257623442
0.5744673018794715 1.2903667784425514 1.0024674672080756
0.5551659026074035 1.2450520922016226 1.068473728402852
0.564261467923013 1.26700474536631 1.0374526355630673
0.5925637283148735 1.328612390011393 0.9400305021618487
0.5612929631320043 1.2599590746370322 1.0475940720450783
0.5671062901770786 1.2736499454984584 1.0277189661915902
0.5750595794781644 1.2916822203171041 1.0004318102580032
0.5590766655254221 1.2546239185315018 1.0551550147577902
0.5924610354586612 1.3284066432684571 0.9403863322071803
0.5673546677253486 1.2742256623593313 1.0268678797179833
0.3939150006552729 0.6887241450722195 1.539639576932253
0.5308991337115799 1.1810378444166265 1.150345913144226
0.5868753848799994 1.3170192039916133 0.9597070901872415
0.5579499053793426 1.2518866355422666 1.0589956827235578
0.5664873573098909 1.2722129780240845 1.0298379545148897
0.5635825475236782 1.2654042493818978 1.0397724740637684
0.5200218104374186 1.1496748562048316 1.1865180325979248
0.5354541576721012 1.1936733798787307 1.135091497304933
0.5284871461152361 1.1742299533391576 1.1583977525371667
0.5900596509119334 1.3235563104309527 0.9486982141339841
0.5704113589313292 1.2812408578895498 1.0163924510134186
0.5706055129953747 1.281682380084113 1.015726487592738
0.5740384992555722 1.2894116874603045 1.0039409104169437
0.5834100371319013 1.3097653721682418 0.9716724748860047
0.5889971429987203 1.321389214119066 0.9523722541013957
0.5696252852912597 1.2794479689898637 1.0190877925894033
0.5707464649363391 1.2820026635150608 1.015242981380479
0.574626101118511 1.2907202105009985 1.0019212454670938
0.5726716704629512 1.2863519916856807 1.0086356022612148
0.6185053136389539 1.3767169272724817 0.8497657137699154
0.5229971725741343 1.1584215145606953 1.1766620382105566
0.4601000007460556 0.9468906686862549 1.375393053229617
0.5647730059023256 1.2682070907115073 1.03570373644596
0.5179848342269804 1.1436136076473804 1.1932476270723198
0.597728062768429 1.3388061004224878 0.9221276421688267
0.5394035703319264 1.2043949742009215 1.1218184052955886
0.4978465204691788 1.0804566630226373 1.2588734803130894
0.5602562876997971 1.2574721889303309 1.051131098485144
0.5750150610195954 1.29158349696838 1.000584839565103
0.5610523602990698 1.2593829172978925 1.048415431317678
0.5744100762728359 1.2902394555850594 1.0026641237097167
0.49801354307752593 1.081003624519426 1.258337663337811
0.5739899991646998 1.2893035167129898 1.0041075468296188
0.6182823450888779 1.3763373114555886 0.8505425014944978
0.572303643425271 1.2855241591815485 1.0098991558363561
0.5254120566203292 1.1654279800371206 1.168640147398611
0.5658429914762791 1.2707118594522233 1.0320432417021546
0.5633572337241752 1.264870906626451 1.0405432315777141
0.5741100458805498 1.2895712042917233 1.0036950838669363
0.5509673466841054 1.2345506575821752 1.0827374279743356
0.5558114315242133 1.2466460609317487 1.0662772863438268
0.5827262498315617 1.3083164463631385 0.9740320934463677
0.5889959071290134 1.3213865331422787 0.9523767381870234
0.5158439217518567 1.1371783910608144 1.200304669412687
0.5803661811048667 1.3032729685799813 0.9821683487064078
0.553531338574428 1.2409914465756948 1.0740313248878566
0.6694088710410665 1.4498964891800183 0.6705907351298144
0.6006823042672302 1.3444971418850624 0.9118711498228358
0.6520120423847183 1.4279111400581388 0.7320861699052823
0.5793062764783499 1.3009860849309918 0.9858191745191593
0.5685467589550597 1.276975333760805 1.022784747292227
0.5831615433353167 1.3092402325326988 0.9725289856471094
0.5757629122926089 1.2932391631690092 0.9980127933516697
0.5570879687187743 1.249781853947784 1.0619318321091853
0.5101792272015783 1.1198304266094974 1.218891698179588
0.5624649176177307 1.2627540144578888 1.043592600309214
0.6231901043425928 1.384597622832769 0.8333807754010973
0.5718601969210866 1.2845244128286664 1.0114213542101196
0.5766772057292338 1.2952524172030981 0.9948691251224806
0.5816833448130054 1.3060968023848132 0.9776275513560346
0.5843843000569344 1.3118189363235433 0.9683109356786681
0.5412983887329241 1.209460842348917 1.1154373694877846
0.5834219949665909 1.3097912847201019 0.9716303650528006
0.576083321969506 1.2939456646714547 0.9969118945825354
0.5702332601187401 1.2808353974746725 1.017003282748521
0.5524196307766379 1.2382096048962559 1.0778077406888982
0.5547350495874984 1.2439852175373787 1.0699391587171654
0.5840418496436716 1.3110993952598426 0.9694913581990254
0.5861799388495773 1.3155747793084063 0.9621103863208872
0.5369472565109598 1.1977519818880502 1.1300786847058752
0.5667651893602484 1.2728586412988034 1.028886825361793
0.43725218699032414 0.8584696828045197 1.4393888733806566
0.57973064347881 1.3019033660389523 0.9843580541316612
0.5167568652382597 1.139930237394683 1.1972975386692395
0.6131922912123599 1.3674866473097496 0.8683181143427932
0.569271367231185 1.2786381836849967 1.0203012480404858
0.5583991369752652 1.252979876638227 1.0574648626196155
0.5597633282784875 1.2562833714574329 1.0528138994689153
0.500309923204091 1.0884961923791427 1.250946050070485
0.5893566185808303 1.3221234031624354 0.9511303046265241
0.6264386835390529 1.3899223807434744 0.822004457574622
0.539786430788491 1.205421876873251 1.1205305662867207
0.5760626589907577 1.2939001201965135 0.9969829582095021
0.5863919131246352 1.3160152835328265 0.9613783322693438
0.5942971353013157 1.33206885468834 0.9340254179342508
0.5634025861222398 1.2649780036470595 1.0403884737174065
0.5698857915334936 1.2800429409907768 1.0181946050868955
0.5513430919792273 1.2354996648291665 1.0814626083177266
0.5511847944275938 1.2351003624419556 1.0819996156580967
0.5797005555745162 1.3018386681040692 0.9844609429008561
0.4567363474389647 0.934147210397551 1.385193451558851
0.43755759874294936 0.8596741358765208 1.438576980177158
0.3233156893165754 0.46211333832902024 1.637656321577258
0.5758204007204731 1.2933656024486584 0.9978160508623508
0.5652347089605277 1.2692897483545116 1.034124392193045
0.5755741851153325 1.29282146387846 0.9986626426655615
0.6043147937426737 1.351356082996307 0.8992443311000559
0.5483554331999559 1.2278988328971105 1.0915909376159811
0.5681062796467505 1.275961279216087 1.0242939368014274
0.3903903430952011 0.6755150716067367 1.546374717869065
0.44643946395133083 0.8944917030447092 1.414417335512202
0.5238694642578778 1.1609618018017018 1.17376679079878
0.5964747570796203 1.3363617940059103 0.9264748570726751
0.5315853787196331 1.1829601513081263 1.1480515082329648
0.5663702446864111 1.2719405169270934 1.0302388408531875
0.5546392369732922 1.2437476711811981 1.0702649425451352
0.5013631575232724 1.0919080666585315 1.2475463403018905
0.5315739853634596 1.1829282893145963 1.1480896134181329
0.5129483938589857 1.1283681793695928 1.2098219691943077
0.5506753671100649 1.2338118431492098 1.0837273530656635
0.5183914548729671 1.1448276568394415 1.1919060576029927
0.35272808779768966 0.5462056643889783 1.6053791665126629
0.5584815550938598 1.2531802165009471 1.0571838667210711
0.5702380656935842 1.280846342774425 1.0169868014956127
0.40878270277221757 0.7459089923732533 1.5088129363878082
0.5749716225031505 1.2914871448864598 1.0007341536176175
0.5572526085331581 1.250184471621127 1.0613709735446468
0.5174843021422276 1.1421141727729074 1.194899666705073
0.41895663752482737 0.785974369473505 1.4855031559738956
0.5123001017044767 1.126379599635303 1.2119478550544014
0.5781810345104285 1.2985426752790503 0.9896936959546696
0.55441424601833 1.243189499830007 1.0710297434362346
0.558132963262969 1.2523322436173048 1.0583721211960198
0.5531418766420717 1.240019032915525 1.075354296181903
0.603750657984166 1.350301042498909 0.9012064309819067
0.5160122999369977 1.1376860132919535 1.1997507413933661
0.5589884149430838 1.2544097149914168 1.0554564068222296
0.5749543480076887 1.2914488215034141 1.0007935315416716
0.5591946684117499 1.2549091691155432 1.0547531975205113
0.5445156184474973 1.2179512556392078 1.1045802280408232
0.40421723602448256 0.7281334304466157 1.5186935614438268
0.5676795229661089 1.2749764525952954 1.0257558211069413
0.5815323572514085 1.305773580235322 0.9781490043111378
0.5537655078643366 1.241575297758997 1.0732355484292624
0.5827692633798163 1.3084084660131114 0.9738825759449757
0.5366662450479953 1.1969874067881137 1.1310218784066852
0.5673202926206382 1.2741456782175333 1.0269861129840339
0.5754351104130259 1.2925140118801772 0.999140821831827
0.5908867282500946 1.3252347598996093 0.9458361876233019
0.5418899870350642 1.211032674010798 1.1134429057976856
0.45579659356238716 0.9305668921013426 1.3879102004914525
0.6214570860409134 1.381710759132129 0.8394441424630945
0.5584280644727984 1.253049977417079 1.0573664735273174
0.523291947729074 1.159282017252548 1.1756834125785938
0.5759848760704648 1.2937285851401124 0.9972504539932932
0.6020409911016726 1.347081449079522 0.9071483972260608
0.5754616006205268 1.292572618177802 0.9990497456743304
0.5506712188020841 1.233800941667223 1.0837420087843603
0.5538761521856305 1.2418509705971323 1.0728594385697852
0.5899767230793548 1.323387633576964 0.9489853062531473
0.6044315078089713 1.3515741071018124 0.8988381308005621
0.5566302865238139 1.2486602016803043 1.063489738997579
0.5131996937764757 1.1291383937704116 1.2089966606311002
0.5176087263889786 1.1424872345415948 1.1944890645277075
0.5717563642186877 1.2842899682862656 1.0117777292289094
0.5428649594393181 1.213612561692766 1.1101541271477882
0.5748968354271937 1.291321201815988 1.0009912171028479
0.5484800319660889 1.2282183735574834 1.0911687685385358
0.5876510066661917 1.3186223922209008 0.9570274797492072
0.5750565583750595 1.2916755214773068 1.000442195330826
0.4129187320166368 0.762135640137765 1.4995490611490427
0.5423541096667304 1.2122625795336182 1.1118774473882915
0.5836265165033635 1.3102225257655735 0.9709258582459968
0.5668351159483477 1.2730211931354765 1.0286471665045231
0.5246766478181062 1.1633027835247998 1.1710854149707584
0.5584193724850895 1.2530288815928992 1.0573960593676452
0.5699314516097305 1.2801471522479566 1.018038019455868
0.5517903142321281 1.2366275295896885 1.0799446954590535
0.5338905288445805 1.1893687732408784 1.140334523048819
0.5917392309857984 1.3269558952396612 0.9428853242202018
0.5659100489003809 1.2708682892535372 1.0318137467215602
0.5418444630868146 1.2109119386439366 1.1135963607683599
0.662524761338712 1.4415626604664777 0.6949518232136395
0.5255814119265209 1.1659163620749788 1.1680767804820822
0.57240905863991 1.2857614404546371 1.009537253473225
0.5737281384385424 1.2887189779520822 1.0050071817908908
0.6124287721918937 1.366133878944204 0.8709817586211802
0.578261897211624 1.2987184253397737 0.9894158028210517
0.5303911834041573 1.1796106544126337 1.15204335799571
0.523182163012688 1.1589611369266501 1.1760482589636756
0.46588245260020256 0.9685167928157166 1.358281547554641
0.5611538185534136 1.2596256059251851 1.0480695255934118
0.5617227266528005 1.2609861588098006 1.0461268974901392
0.5542056891954282 1.242672268099906 1.0717376955998963
0.6365620515449818 1.4057845308381416 0.7864849695917703
0.5782482164818101 1.298688636473924 0.9894628975546533
0.576424426252427 1.294696619333786 0.9957386929841444
0.5395267651270059 1.2047250440335877 1.1214046909014637
0.662030225353381 1.4409452042911854 0.6967014417617299
0.5614815729482913 1.2604097609447356 1.0469506802233053
0.5923115491290816 1.3281073936766297 0.9409026409037551
0.5719279164846184 1.2846772453407727 1.0111889164214656
0.5362791410312832 1.19593095789143 1.1323223157970226
0.5633538772716993 1.2648637563319887 1.0405537405382597
0.664478759704835 1.4439765777817084 0.6880404208487831
0.5610386838746494 1.259350210163493 1.048462418097375
0.586433818594678 1.3161032392164118 0.961232354924635
0.556131368960313 1.2474336809855626 1.0651887735479413
0.5765451126546545 1.2949624048386783 0.9953235869102474
0.39580288739630254 0.6958612125742948 1.5359418111725902
0.5361474208860896 1.1955710076003636 1.1327647191180934
0.570435923629227 1.2812967360246472 1.0163081948189354
0.603804036343271 1.350400890256128 0.901020599815377
0.5747145859382028 1.2909165232899071 1.0016176203680591
0.5729272568311176 1.2869259175709884 1.0077579607822194
0.5736051596008533 1.2884441631303094 1.005429643210667
0.5506892589331223 1.233846303863121 1.0836810595325597
0.5645018835257976 1.267570128423479 1.0366308856298578
0.5727285259804504 1.2864797204769733 1.0084403769521002
0.6031346310170889 1.349144413000084 0.9033481996166027
0.5594947106363664 1.2556347434848667 1.0537300699408694
0.66735712746245 1.4474623372652846 0.6778548861111094
0.49032224369105676 1.0553592924588888 1.2828877040626527
0.5735702514164328 1.288366121112566 1.0055495566656356
0.5481976116829445 1.227492935944899 1.0921265819248411
0.5922742834948058 1.328031899040651 0.9410330315709032
0.5648794379582845 1.2684572255388495 1.0353393103493258
0.5438449415059009 1.216193532892165 1.1068450524804863
0.5768521690933777 1.2956367381222644 0.9942670757096935
0.5566362866610849 1.2486752230738256 1.063468961339159
0.5331297043015322 1.1872626288360637 1.1428823948963316
0.585394481825062 1.3139365243741228 0.9648233572140028
0.6034016040421304 1.349646173785823 0.9024199187948635
0.5437440080632717 1.2159273674907691 1.107187017050941
0.5777199022604577 1.2975366852664931 0.9912811230524368
0.5783797003538577 1.298975224554018 0.9890097513266081
0.5927568573904586 1.3289992936151962 0.9393615840501033
0.5773988156139985 1.296834630748398 0.9923862898183647
0.561933172270062 1.2614880625246385 1.0454085328081022
0.5166859518545992 1.13971721146934 1.1975309202856428
0.5870846809333019 1.3174519950595425 0.9589847890783297
0.5536993927911731 1.2414105419953978 1.07346022220118
0.5863542974206004 1.3159374048783339 0.9615078701486951
0.5832715649569844 1.3094724034977323 0.9721503515382554
0.5687607234891011 1.2774670024514327 1.0220515142951971
0.5206166492647898 1.1514334033863818 1.1845503037406395
0.42814476365368176 0.8224157942232347 1.4629847308737736
0.4947729140315022 1.0703005942715091 1.2687223501770013
0.5874641709728873 1.3182366693067078 0.9576731861890163
0.5743712637952259 1.2901530677657893 1.0027974970434603
0.5170171019962556 1.1407127845614764 1.1964396125164665
0.5678226587858692 1.2753073881195949 1.0252650847355893
0.5662964035929968 1.2717686570634812 1.0304915653198528
0.5534699075044501 1.240838102486624 1.0742401406181306
0.5367396289385051 1.1971867614312142 1.1307760295395093
0.5410851991788957 1.2088932932353038 1.1161558192302854
0.47677917746842385 1.0082010380636153 1.3252215978645723
0.5962823100333554 1.335983911121817 0.9271431367191251
0.5630939509475962 1.2642469924554869 1.0414435868016219
0.5609829786273179 1.2592165004509108 1.0486524348517865
0.5643653961755731 1.2672491250689475 1.037097562731767
0.559464303031118 1.2555612950932113 1.053833728793593
0.5637218177907873 1.2657332858718182 1.0392963779366635
0.5658733071590595 1.2707824934559606 1.0319395595589764
0.3906722322824162 0.6765656953734227 1.5458441275828192
0.5685059643864162 1.2768815086140948 1.0229245238128888
0.6527899008686359 1.428959829351059 0.7293415876169626
0.5690629364026417 1.2781607065517575 1.021015466405994
0.5519917463980293 1.2371346484896948 1.079260665913748
0.5700747350252813 1.280474121074883 1.0175469295366106
0.47857787509263766 1.0146062569043914 1.319673202343203
0.565099665113525 1.2689741741593128 1.0345853825617
0.5604790662309813 1.2580068760958139 1.0503722779592641
0.5607847334662633 1.2587409343966545 1.0493291870615855
0.5992132731089218 1.341679699596517 0.9169727720029861
0.562439478088853 1.2626938142989963 1.0436795707992692
0.4581634801827515 0.939567767395821 1.3810498310791395
0.5148124047828296 1.1340538389129753 1.2036986096748166
0.5832514839096502 1.3094306396596445 0.9722186515824776
0.5647624800152662 1.2681827984659055 1.0357392195186108
0.558579046146026 1.2534167569976353 1.056851873520968
0.5720845396893672 1.285030493276207 1.010651302918749
0.5421854310804941 1.2118157282401574 1.1124466736730905
0.5403328125059296 1.2068851134515264 1.1186906519426045
0.44565267584253276 0.8914268986739116 1.4165986647048494
0.5173784946016861 1.1417978182779442 1.1952480360169588
0.529103568926799 1.1759766035605852 1.1563427008839504
0.5688981351281133 1.2777826956992557 1.021580292693466
0.5836645263984618 1.310302563743817 0.9707949897287602
0.5775402147068699 1.297143902346112 0.9918996909984922
0.5660888560276158 1.2712851802966758 1.0312019188521815
0.5743438816349087 1.2900921136295023 1.002891591639609
0.5363997047068156 1.1962608990645547 1.1319166127261875
0.6056445965193084 1.3538292479356997 0.8946177899773354
0.4024037561706314 0.7211200870546142 1.5225166787544133
0.5356681438144112 1.1942600239560992 1.13437323439697
0.5697352093780498 1.2796989857171936 1.0187110962639885
0.5581536585727411 1.252382920721876 1.0583014668299278
0.5771028253972403 1.2961865179158067 0.9934046706614503
0.5723321699798339 1.2855883768598955 1.009801222323787
0.5324011568861097 1.1852366412939943 1.1453222744455072
0.5800039022788747 1.3024927239740267 0.9834165838235558
0.5499230502910621 1.2319018588947375 1.0862791762963484
0.5385942971270157 1.2022152170026237 1.1245420201619585
0.5602467418109391 1.2574491291028171 1.0511637722281262
0.5634654253274425 1.265126268688496 1.0401741386667038
0.5763317122467801 1.294492901499424 0.9960576121582285
0.5629446890923301 1.2638935952008878 1.0419530973318627
0.5647740021173799 1.2682102748305184 1.035699292924648
0.5594088554872586 1.2554272786570992 1.054022808319926
0.5744237006927742 1.29026976568033 1.002617302163543
0.585281682256062 1.313701342222028 0.9652119642217527
0.5601080398337519 1.2571144441392894 1.0516379659576136
0.5743256952103702 1.2900516246689164 1.002954085837483
0.5309146510673701 1.1810821065147856 1.1502936304371052
0.5817828697579974 1.3063092121086883 0.9772844697521834
0.4364768343626204 0.8554099120058485 1.4414443643538226
0.5876548905051422 1.3186310604110894 0.9570129864390009
0.5884328258371714 1.3202313817747269 0.9543248875609163
0.5754377075943519 1.2925197573590748 0.9991318923121671
0.5612448853192771 1.2598445120554103 1.0477575980049834
0.5644910797153577 1.2675450396886414 1.0366678065742734
0.56874349338982 1.2774274295975405 1.0221105623434998
0.5597148857605987 1.2561666162732925 1.0529790041532578
0.5119148468522687 1.1251944058494168 1.213210920963991
0.5648182917619917 1.268314301414504 1.035547744009883
0.5570415332175667 1.2496678938013934 1.062089866947576
0.5182207194685465 1.1443187906394159 1.192469114808325
0.4580430895668166 0.9391113901034502 1.3814001321429337
0.39399033072607176 0.6890080901371186 1.5394932513792832
0.47970536017825965 1.0185996594279665 1.316182928483764
0.5753665995447951 1.2923623885823783 0.9993763626088726
0.5414969890095296 1.2099890345575044 1.1147679342509091
0.5773566305882368 1.2967423044106063 0.9925314690567127
0.5811565838896382 1.3049696899177934 0.9794443899510306
0.573622735203979 1.2884834500072206 1.0053692683383695
0.4621372958070088 0.9545518951030709 1.3694012560067594
0.5895185023861098 1.322453818349472 0.9505702676229201
0.5542917083362431 1.242885714555661 1.0714456601377842
0.5746238206219741 1.290714829427928 1.0019295671408248
0.5420466783932869 1.2114486355366385 1.1129140137089262
0.5557172641353877 1.2464138335901092 1.0665980224418832
0.587778723828579 1.3188862351361927 0.9565852134547744
0.5752013781001126 1.2919965101782043 0.9999443665838892
0.5659839782872331 1.271041747024523 1.031559505627738
0.5538497354600238 1.2417851396143176 1.072949270785951
0.587113103593546 1.3175115763436493 0.9588855248638776
0.6012906023442872 1.3456578656618787 0.909755718990257
0.5977739898940452 1.3388952144329753 0.9219684711406151
0.5322070785444781 1.1846972789507522 1.1459703237314138
0.5531363889869481 1.2400049414756105 1.075373374975612
0.5342259293284394 1.1902952170570205 1.1392102319961643
0.5480979938814418 1.2272385176681575 1.0924624523982702
0.6090531941583832 1.3600770301124934 0.8827487691704701
0.5602187457299109 1.2573809671206309 1.0512602912151934
0.5538843573400516 1.2418724167615836 1.0728303776399846
0.5231747968884791 1.158939774112429 1.1760725878453455
0.5639929444998903 1.2663719325834109 1.0383708811978891
0.43500760726093524 0.8496057660606053 1.4453160321375238
0.5725479316617071 1.2860738348952214 1.0090604596860828
0.5778887559827717 1.2979050904990292 0.9907002381004516
0.564279651954673 1.267048292077292 1.037389560358486
0.4697956518135928 0.9829366483365378 1.3465242630556773
0.5625498591741698 1.2629558923601367 1.0433024824851411
0.5775150674613717 1.2970889255289983 0.9919862227498051
0.6088974832636976 1.3597947180631056 0.8832905408885604
0.557822445171679 1.2515762937534558 1.0594295166090828
0.5756379880307995 1.2929626505246659 0.9984432819897627
0.5696564352886997 1.2795190105332057 1.018981181091659
0.5762657926626717 1.2943477348313943 0.9962843353402746
0.6005640862073496 1.3442713874996206 0.9122813245436172
0.4082050693420077 0.7436514102808779 1.5100831769655452
0.586698276300893 1.3166519051298333 0.9603193881787141
0.5677741580441794 1.275195040832447 1.0254316716855083
0.598219963220794 1.339760577884523 0.9204208111371692
0.5764594077607151 1.294773890687169 0.9956183939577695
0.5503088287893222 1.2328824118283457 1.084970576358629
0.4960297510745614 1.074470034340636 1.2647010047406269
0.5768917099406177 1.295723369344856 0.9941312313452368
0.5596555940821905 1.2560240529759668 1.0531805136718855
0.5899092753039659 1.3232504393857851 0.94921871856892
0.5757790628284601 1.2932743215594502 0.9979581967807333
0.5574397183302474 1.2506419441643866 1.060733964225981
0.571465428525747 1.2836323417283226 1.0127761848897354
0.5704923547824765 1.2814251125973373 1.0161146385507078
0.5734816827391976 1.288168045515693 1.0058537909008998
0.5632481845945845 1.264612834346255 1.0409158764137563
0.5849937476496159 1.313097986540599 0.9662070135090877
0.5834260202821956 1.3097987019380233 0.9716179492322211
0.6031804289013833 1.3492307230366858 0.9031886991153837
0.6128494111437502 1.3668797332360414 0.8695144590515407
0.5813968909571542 1.3054839481354104 0.9786160222061466
0.4727899192884149 0.993843256095365 1.3374398209027833
0.5763949352999304 1.2946320488703857 0.9958401519673401
0.5294516627558719 1.1769614152912642 1.1551808360207791
0.5609161765608145 1.2590571389038354 1.0488794801506134
0.5699439300688831 1.2801756077349304 1.0179952504497598
0.5729776564364408 1.2870389725876663 1.0075848838629384
0.5699039392173727 1.2800842249189883 1.0181325440131255
0.5893729412354417 1.3221567383284243 0.9510738521336478
0.5387457502116224 1.2026240203571212 1.1240322668725693
0.47338041214155424 0.9959810453086566 1.335639450983261
0.5880287852224324 1.3194008704884417 0.9557216204766396
0.5536641359823656 1.24132289780672 1.073579832069124
0.5567506492238131 1.2489553489536276 1.0630800773742324
0.5771956777565449 1.2963898838521952 0.9930853027937946
0.5492294165559822 1.2301342782139297 1.0886306561699337
0.5020846479795924 1.0942346649925656 1.2452154450641477
0.5488835597326659 1.2292504081782571 1.0898028591976943
0.5682752191558257 1.2763505339249894 1.0237150921272296
0.5526374096376523 1.2387560679406897 1.077068165707627
0.6061434462140504 1.3547518082096897 0.8928816864216715
0.6114602989951917 1.3644091312304316 0.8743592438982897
0.5830374476126409 1.3089765525980517 0.9729586650140025
0.47079127524754055 0.986574619878085 1.343512595621967
0.5885730971096886 1.3205193899154077 0.953839740339782
0.5550826215708462 1.244846783404376 1.0687561785000592
0.5094111074099497 1.1174427421775768 1.2214017897096838
0.600994514026532 1.3450930832812 0.9107854804628257
0.5631633038458091 1.2644125095472172 1.0412051185583804
0.5238635180419138 1.1609445378395407 1.1737865200327615
0.628837120489383 1.3937791547414147 0.8135991296117727
0.6044385180951368 1.3515870523542834 0.8988139843947812
0.4589325956104892 0.9424809019499495 1.3788076829229798
0.5606404647139142 1.2583958938201245 1.0498200054305369
0.5411249876336592 1.2089999993563854 1.1160209448471474
0.5636479062486763 1.2655575944175064 1.039550389834768
0.5359443821752421 1.1950162406311093 1.1334459862926312
0.563061324133358 1.2641696612032853 1.0415550955172177
0.4135219057055472 0.7645099994191645 1.4981735861680114
0.5819856734674594 1.3067411722187765 0.9765861026799777
0.5232056251187442 1.159029546235351 1.1759704013298675
0.6433650588959813 1.4158338326818054 0.7625588234529418
0.595948915658681 1.335329573067468 0.9282994243337551
0.574817991093445 1.2911461817365326 1.001262216616229
0.5653622849291228 1.2695883163771458 1.0336880543495857
0.5650667787120739 1.2688965563917372 1.0346985381150318
0.5855422591852555 1.3142454747033876 0.9643127578452139
0.5663093298781657 1.2717988316292677 1.0304472207552413
0.5745166321711253 1.2904765067201167 1.0022979404029724
0.6415287333472266 1.4131690212696562 0.7690215872224772
0.626686538573725 1.3903235597570793 0.8211360310954003
0.5759967954885412 1.293754866167444 0.9972094618864519
0.5798306153971052 1.3021192487270399 0.9840131704119026
0.4604191504270258 0.9480935242187324 1.3744573020876154
0.5976118798354513 1.338580350560764 0.9225305882045121
0.5419908823310121 1.211300474885879 1.1131024404991938
0.5138404291489902 1.131095870772586 1.206893061810805
0.5762928027870731 1.2944072165968588 0.9961914368465774
0.3495489180273094 0.536399401330674 1.6093760393897323
0.5515242787963623 1.2359578006392593 1.0808465593981207
0.5334746557906154 1.1882184207156308 1.1417275403111058
0.5406601385452672 1.2077596920787514 1.117588090837071
0.4106172502884783 0.7530938039078158 1.5047402421319602
0.6489456390613163 1.4237167837317943 0.742899776058905
0.5674198395858243 1.2743764648910958 1.0266447055224641
0.55404746835184 1.2422779588190132 1.0722764922614951
0.5262279070629255 1.1677761286811679 1.1659258566098856
0.5936834507226332 1.3308493448292553 0.9361520587103839
0.564611339179845 1.2678283805452255 1.0362553899306295
0.5396336789341324 1.2050125849543158 1.1210444110095599
0.5671994980784871 1.2738659230995588 1.0273997952898477
0.39426763465151377 0.6900540753452793 1.5389536722992037
0.6036142575354946 1.350045144881535 0.9016806169024353
0.5737998092017311 1.2888790500574958 1.0047609645288276
0.5720416384432369 1.284933765073346 1.0107985670794655
0.5432192952644922 1.2145474238547807 1.108958197226779
0.5335749382563969 1.1884957863249335 1.141391935851313
0.6358395880253656 1.4046884601175667 0.7890237838679482
0.5788683737212291 1.3000373261281504 0.9873268742389711
0.5772045757132896 1.2964104076788652 0.9930533382801988
0.3928087505795025 0.6845616718624188 1.541777092481264
0.4729500130243461 0.9944235792313556 1.336951768134734
0.5851384242080891 1.3134016385525198 0.9657065601840217
0.516202792670921 1.1382607600481425 1.199123479458987
0.5703087509149023 1.28100731964285 1.0167443774901885
0.5751541216589952 1.2918917940173118 1.000106817262399
0.5613693585418608 1.2601418308391334 1.047333669660813
0.5487692542103968 1.2289595694873958 1.090188370097565
0.5579509302828054 1.2518889213562436 1.0589923970164372
0.47295660039016396 0.994447066677077 1.3369319675895437
0.5556595853475015 1.246271370368015 1.0667943084885194
0.5586011670972054 1.2534706374236957 1.056776275902487
0.5761052063936839 1.2939939094300523 0.9968366322575247
0.5527575614595691 1.239056808002554 1.0766602550450164
0.42883633097917706 0.8251596233424296 1.4612361196078834
0.5375321504193428 1.1993411823053313 1.1281134321292197
0.6505904708641905 1.4259787564872342 0.7371001460239058
0.5689077103331317 1.2778046525879168 1.0215474961784763
0.5764484495423321 1.2947498015680077 0.9956560830292581
0.551688857684401 1.2363721437370545 1.0802885385396586
0.5777939817575573 1.2976983304471945 0.9910263153921002
0.5561561735802012 1.2474960875540158 1.0651027284704861
0.5597337556574185 1.2562120251001765 1.052914750006222
0.5704997808843834 1.2814418953283635 1.0160889079744815
0.5583051010172758 1.2527513513754804 1.0577853865428137
0.5972527697906973 1.3378818730946131 0.9237758973674103
0.5618902963396749 1.261385678938963 1.045555098449152
0.6010020787362971 1.34510712211615 0.9107600865190767
0.5801022178946762 1.3027058558692222 0.9830762279285313
0.5604518614564663 1.2579415120410917 1.0504650699923443
0.6502610647709931 1.4255279711571154 0.7382618445322697
0.4146749696765711 0.769054155236896 1.4955267921602389
0.5259895220011936 1.1670907873469512 1.1667193822154087
0.5082390509348808 1.1137827452316773 1.22522694371141
0.352680202096446 0.5460566638256359 1.6054403741469434
0.5613556273124598 1.260108620052889 1.0473806019722551
0.6352425243038096 1.4037786029156392 0.791121083860466
0.562698306362671 1.2633094772603528 1.0427942178178526
0.5028689358041326 1.096756992283162 1.242677324700437
0.5599277154035401 1.256679802212419 1.0522532149030233
0.5688969127307243 1.2777796626079625 1.0215847671691514
0.5841844412874775 1.3113985094056015 0.9690007702615465
0.5222227709084944 1.1561571452380448 1.1792302714597729
0.5711458221741544 1.282908692242933 1.0138728748402215
0.5809762702057957 1.3045841609086637 0.9800646614363927
0.582211791209805 1.307222795223416 0.9758063316805596
0.5958070098590447 1.3350507078519525 0.928791480617446
0.5920201048699925 1.3275211072647397 0.9419128968419169
0.43911088550871685 0.8657940612189092 1.434427507494757
0.5919195721703389 1.3273191266027544 0.9422606625750487
0.5744796017474489 1.2903941395713356 1.0024251980062204
0.575464288390465 1.2925785650241142 0.9990405048864133
0.5666499207250838 1.2725914138667724 1.0292807977931617
0.6215642594316861 1.3818898862620246 0.8390698503332009
0.42430019472156133 0.8071591154980454 1.4725703742194225
0.5698306542361896 1.2799169484013595 1.0183838326919532
0.563392675090609 1.2649542034788663 1.0404227778917425
0.5300417303892285 1.178626727574927 1.1532106490589071
0.6782494580653631 1.4599058981834325 0.6392592909723571
0.41976345706452656 0.7891693756841828 1.4835802427237417
0.4876334193857759 1.0461966746161149 1.2913892389779817
0.5831773953622025 1.3092728234613573 0.972475603439084
0.5101321085034094 1.119684425437166 1.2190455605780592
0.5751661323394349 1.2919184097185974 1.0000655288795524
0.5797800642959035 1.3020106656947432 0.9841866202546792
0.48484520166145223 1.0365891954819946 1.3001569021879258
0.5292372966139807 1.1763551247978954 1.1558964388777446
0.559337762699313 1.2552553917063414 1.0542652270068655
0.5649167725576868 1.2685444825135335 1.0352120246575895
0.5743621519345029 1.2901327850437816 1.0028288086262067
0.6131530567798318 1.367417294802834 0.8684550427783421
0.533843098070833 1.1892376395204645 1.1404935078099687
0.5460975737035985 1.222074069459127 1.0992326454388646
0.5786665021064397 1.2995983961242594 0.9880228181835334
0.5908223701569132 1.3251043102179692 0.9460591693452505
0.5777403494267552 1.2975813416825142 0.9912107497207399
0.5440758310904674 1.2167982957409544 1.1060666335373148
0.5695057013610949 1.2791745699407704 1.0194977566107002
0.3166966492516751 0.4451384089663676 1.6436407847298993
0.5890075373347532 1.3214096717082242 0.9523376614191598
0.4414592210002543 0.8750239074737378 1.4280920550143832
0.5242184395194346 1.1619755735137731 1.1726072634203986
0.5542150808435475 1.242694494590556 1.0717073185051218
0.5519621709092797 1.2370599685326698 1.0793611055341115
0.5721610916727622 1.2852030374295904 1.0103885211394987
0.5018418777948424 1.0934524594533201 1.2460001800189402
0.32347016104901444 0.46251757237526536 1.6375116948127648
0.4577251200314664 0.9379052254919075 1.3823246733280319
0.5891283839285406 1.321656963059702 0.9519194394725049
0.5726795758662525 1.2863697465510946 1.0086084561093922
0.45231317513094443 0.9172238910337188 1.3978959636987933
0.5759841186486724 1.2937269016388406 0.9972530565037738
0.5940998801431273 1.3316772771297956 0.9347090253158574
0.6260969925461466 1.3893673913813747 0.8232015595776602
0.4546151951446399 0.9260540897367815 1.3913119158790572
0.5718771557126853 1.2845626342455514 1.0113631207053122
0.5744833821166829 1.2904025474266532 1.0024122067822983
0.5520723622431457 1.2373380842262411 1.078985899908543
0.5874152862282407 1.3181364025965863 0.9578411693384085
0.5780485229648441 1.2982535447777048 0.9901503115411209
0.5688274194464996 1.2776202500791947 1.0218228141286676
0.5799591482214699 1.302396220669648 0.9835707757019763
0.5788904694244927 1.3000846483093134 0.9872516050333068
0.5548645168914698 1.2443064701956863 1.0694983759340473
0.5719769782084078 1.284787930077975 1.011020515313518
0.5750323292009906 1.291621793948361 1.0005254818082088
0.579522384027972 1.3014535825329518 0.9850748087956028
0.6777507054402401 1.4593618979601057 0.6410279495149643
0.5591901246966209 1.2548989670424866 1.0547677407753981
0.5433787597191426 1.214967091211878 1.1084198170182809
0.6030744261929081 1.3490319869778038 0.9035562708492352
0.5586579025849497 1.2536081980567517 1.0565830974453858
0.5620236439533617 1.26170358505184 1.045099749849331
0.5778248174228251 1.2977657697783624 0.9909200205678418
0.6582486528347079 1.4361451828647454 0.7100674086144104
0.5845261114943013 1.3121169527825498 0.9678214335501336
0.6036765402872167 1.3501618788947929 0.9014641066249859
0.5614438121707465 1.2603195047771059 1.0470795536574817
0.5587585235194152 1.2538527820656105 1.0562396098199702
0.5249190493470318 1.1640044660982778 1.1702792805722504
0.501251289232728 1.0915464856858454 1.2479076412731918
0.3721412778669696 0.6099396897574115 1.5778100152329761
0.5271737783206066 1.1704876110178741 1.1627753695340097
0.5890405340645659 1.321477141634938 0.952223405182969
0.5593053168824497 1.2551769206151375 1.0543758630255025
0.5993891147761443 1.3420185816454195 0.9163617274894426
0.5847512649219005 1.312589743303131 0.9670440134494817
0.5549232652501134 1.2444514375487752 1.0692992107708172
0.6458519786878016 1.4193865793294294 0.753801841937464
0.5635779033658702 1.2653933721702268 1.0397882286867444
0.45628073990964463 0.9324126169416335 1.386511665584663
0.5541654646238201 1.242571279662236 1.0718758261484822
0.573740891714015 1.2887474659016358 1.0049633699522684
0.5388033071721181 1.2027786643890332 1.1238391901446843
0.5845577347320458 1.3121833797036362 0.9677122675688485
0.5754618753902778 1.292573228936476 0.9990488015075377
0.5844504689343774 1.3119591321055835 0.968081032277469
0.5886421850166931 1.3206619148511007 0.9535997507794138
0.5729788258674543 1.287041596272571 1.0075808680278246
0.5709877759407233 1.2825503663944018 1.014415127943014
0.5726794243876188 1.286369406365327 1.0086089762691517
0.5608016461464135 1.2587823676063203 1.0492704440288205
0.5739957114811989 1.289316258611101 1.0040879207170548
0.5736050416623731 1.2884438994462304 1.005430049046117
0.588010509576545 1.3193635599468696 0.9557844223316422
0.6036062806227946 1.3500304403100691 0.9017079728104593
0.43716399721272164 0.8581217487205922 1.439623111760314
0.5867498512091948 1.3167595368764338 0.9601400596575017
0.4209672820595644 0.7939398102124455 1.4806910971603355
0.5760505402611314 1.2938733910157025 0.9970246335448393
0.629622785710921 1.3950293349333 0.8108441911917933
0.43784597299415506 0.8608111487568794 1.4378091215860598
0.562311946984087 1.2623904159384303 1.0441151646781732
0.5414552500529218 1.2098783863223097 1.1149082933157284
0.5696034666512683 1.2793979472889858 1.0191627854529768
0.5996672769606203 1.3425532425984392 0.9153960605838966
0.5680066592670426 1.2757315817568522 1.024635236283368
0.5382774512274884 1.201359355555541 1.1256078936474079
0.569597367075258 1.279384196176857 1.0191836852624903
0.5835565486930717 1.3100745281705137 0.9711675886053233
0.5549853773788518 1.2446056580570102 1.0690874552131395
0.5775951884519483 1.297263989803075 0.9917106129065109
0.5376258519897693 1.199596105048663 1.127797689324781
0.40086029350829544 0.7151744708159452 1.5257249101703916
0.577139001899165 1.2962658011738766 0.9932801947054278
0.5348373065692192 1.1919792851612483 1.1371606919346164
0.577972568220679 1.2980887336886173 0.9904106975794152
0.4534653338404117 0.9216496712697709 1.3946078568879379
0.5769772491889064 1.2959110286071405 0.9938369382617703
0.5582000635220574 1.252496760490193 1.058142029266562
0.5323579207500355 1.1851171558750773 1.1454660060728314
0.5749090360102921 1.2913482784317312 1.0009492809182592
0.575409969529219 1.2924583803784464 0.9992272573503121
0.5779859738986884 1.298117399243116 0.9903653021784654
0.5730814383836915 1.2872717146860186 1.0072284750725906
0.5754672892737193 1.2925852058588565 0.9990301879681963
0.36683055262100994 0.59185433817761 1.585920486045112
0.5742801397285286 1.2899501851985886 1.0031106264341985
0.5279709608436365 1.1727607248292304 1.1601202294608441
0.4884887844075244 1.049123272164121 1.288688894845738
0.571985744300208 1.2848077065677694 1.0109904260304994
0.5744146893625616 1.2902497143126548 1.002648268943216
0.5811857675854369 1.3050324016066983 0.9793434200093721
0.5736354788516168 1.2885119335950708 1.0053254916689813
0.5292723821546486 1.1764550155020397 1.1557786734449564
0.5759242558066188 1.2935948274038693 0.9974589174346495
0.5230701063082397 1.1586343173225615 1.1764200706695562
0.5632061079579814 1.2645126367743975 1.041060361038733
0.5312600097793108 1.1820502758982234 1.1491387850302879
0.5605609336190578 1.258203778988931 1.0500927174703065
0.5682971399032709 1.276401088155251 1.0236398892845624
0.6340068377270522 1.4018844663240317 0.7954591584741392
0.5318731232119129 1.1837650992651796 1.1470881267797088
0.5827984235802954 1.3084697038121047 0.9737831768173346
0.5648691841289605 1.2684328419672397 1.0353747776767954
0.5723982810034798 1.2857371865555614 1.0095742551187616
0.5526001529258081 1.2386622708732686 1.077194898758532
0.582851611580133 1.3085830361062358 0.9735987040412651
0.5644755672848716 1.2675082259278885 1.0367209032380533
0.6371629710271831 1.4066915396759838 0.7843738015590893
0.34898478211305023 0.5346779204882062 1.6100711630287154
0.5597071013579205 1.2561478649821087 1.0530055795163498
0.5102275847483175 1.1199807313096246 1.2187333793334953
0.5238981807779238 1.1610452310073374 1.1736714479848183
0.5760234374559504 1.2938136238340703 0.9971178407791743
0.5975379401245191 1.338436229772474 0.9227875665327598
0.5843137175910154 1.311670524519355 0.9685545490804527
0.5478215082642421 1.2265281303218545 1.0933985278121217
0.5059448820187339 1.1065602588216898 1.2326982254520984
0.5401782851906364 1.20647196233876 1.1192108042379998
0.5998875455501028 1.3429767429313577 0.9146301988476248
0.5106797483759923 1.1213822497639663 1.217254578777089
0.4635646572175648 0.9598926917601498 1.3651790464696671
0.4515135148771074 0.9141453034270535 1.4001692433836128
0.5114841564233856 1.1238681791743586 1.2146211940960827
0.5690338424639971 1.2780937778941233 1.021115459561175
0.49985344660673653 1.0870128092858942 1.2524175360030578
0.5763122047356007 1.29444965371509 0.9961246937618998
0.5321222899653503 1.184459567137108 1.146255501771054
0.5632075311304802 1.264517128007859 1.0410541339721104
0.42891753272519006 0.8254815319270005 1.461030455045832
0.5574399890872503 1.2506422825261783 1.0607330200034073
0.5714246126781145 1.2835400026621382 1.0129162496810338
0.5717380968370692 1.2842487043577209 1.0118404235639995
0.5036361685685296 1.0992143369069058 1.2401929088997896
0.5463875864668803 1.222825217195871 1.0982527457495597
0.43881709216825987 0.8646374306194918 1.4352148526261193
0.4573211947163134 0.9363712570312328 1.3834978113004355
0.5301279635005923 1.1788698238623492 1.1529224955402877
0.4349251689876532 0.8492797539095102 1.4455324268203618
0.3306935953716156 0.4818447049471101 1.6304807347299752
0.5541653648597459 1.2425710504995415 1.0718761695366952
0.5432236176059744 1.2145589845856226 1.1089429986541284
0.3949156573888062 0.6925018926760089 1.5376874737132478
0.5581508803580973 1.252375985620131 1.0583109115229188
0.6474306008803264 1.421608477273543 0.7482399043140774
0.5609506464141334 1.25913986220326 1.0487617363848267
0.599075974774012 1.341415296426179 0.9174491696896332
0.5771517061588506 1.2962934762215956 0.9932366949301873
0.5608897023866116 1.258992699852086 1.0489709833620307
0.5728442281243343 1.28673962733938 1.008043084923251
0.60768152340853 1.3575784407389204 0.8875268690860248
0.5697101192366997 1.2796416700695554 1.0187971224783778
0.5831224910181875 1.3091571992327646 0.9726641703006956
0.5754431648081494 1.2925318330284234 0.9991131302496281
0.5800467985169788 1.302585656636195 0.9832681824697077
0.5749422116903878 1.2914218927868024 1.000835247602085
0.5817530976431579 1.3062450415782347 0.9773879601954495
0.5839942354715045 1.3109990294727043 0.9696557521437179
0.6183512554859577 1.3764537011020375 0.8503040242039154
0.5689487498902793 1.277898602405388 1.0214071091945571
0.5401575743594232 1.2064163350640402 1.119280760747021
0.560019590474018 1.2569014050016263 1.0519397035720681
0.5662811971986218 1.2717338352293293 1.0305428948057538
0.5436736810624022 1.2157426206884863 1.1074244032218317
0.5578851746756213 1.2517288096506176 1.059216275823012
0.5626357302654396 1.263160685731516 1.0430082056599286
0.5746806768553251 1.2908411842796612 1.0017341624324663
0.5738889672858465 1.2890780896633773 1.0044546597724262
0.517867525561595 1.143262478858387 1.1936348396408627
0.5754962888198792 1.292649354088323 0.998930483235346
0.5867682839039747 1.3167965589378225 0.9600780536574384
0.5330248654850178 1.1869708474430574 1.1432343155073212
0.5577267530058964 1.2513428112493354 1.0597560396019443
0.5219221846078901 1.1552759083546893 1.18022659214074
0.6066274731802601 1.355644624449925 0.8911962527886489
0.5653410242252938 1.26953935744556 1.0337598107144574
0.5839488153603802 1.3109023307010326 0.9698140616367329
0.601419065094064 1.3459010007524423 0.909310510396669
0.5643756700855803 1.2672732472491808 1.0370624971048317
0.5709648902457567 1.2824984438803784 1.014493642466803
0.5516319871103718 1.2362290202765327 1.080481355803815
0.5753344636941343 1.2922912535777507 0.9994868439023387
0.5300401119753237 1.178623343746363 1.1532148513093596
0.6236977670204881 1.3854371737394862 0.8316038318431964
0.604428107913092 1.3515676192362014 0.8988501951079334
0.5770944114431528 1.2961679167499152 0.9934338286317526
0.5325122767707364 1.1855460416788048 1.1449503299954542
0.5412689567395508 1.2093830478401266 1.1155359967647553
0.5736404481788829 1.2885230401077858 1.0053084210819403
0.5649368695519422 1.2685925954978374 1.0351420965759695
0.534207618418413 1.1902455216978591 1.1392707397914374
0.565039320851864 1.2688318742810079 1.0347928491771003
0.6528417987171178 1.4290296466961594 0.7291583193737678
0.6000664259105033 1.3433193041789087 0.914009590498839
0.5781173690226304 1.2984036414291942 0.9899132747661376
0.5889443290925896 1.3212803131593882 0.9525561744359142
0.42533447926124496 0.8112636179231738 1.4700142594732781
0.5699685788034581 1.280231761011797 1.0179108297260175
0.5870693308702886 1.3174205267902128 0.9590375871972555
0.48818863095797027 1.0480961618522242 1.2896380486249375
0.5879753692220271 1.3192908721811252 0.9559063136101155
0.57404469716259 1.2894255087438806 1.0039196154586392
0.5603833559643958 1.2577769744761602 1.0506986258073758
0.5755189833379343 1.2926995540151636 0.99885245647041
0.4802011998224833 1.0203512928072034 1.3146444565893496
0.5612296469593111 1.2598071472587498 1.0478106893302448
0.5801704753420275 1.3028518769993414 0.9828424116522473
0.5630155575918318 1.2640620247762375 1.0417104585467816
0.5769810386879043 1.2959193982573871 0.993823824535807
0.5701740451142697 1.2807005008590826 1.0172063627526822
0.5568123352803455 1.2491061595413155 1.0628705591393603
0.6506385751363334 1.4260444505471719 0.7369305731270187
0.5825716645974324 1.307989177541898 0.9745637829735729
0.5093418126926846 1.1172268263625935 1.2216281189927822
0.5687327109433697 1.2774028984125902 1.0221472196462569
0.5395468694575263 1.2047790283766668 1.1213370004018683
0.5664967955023146 1.2722354475124489 1.0298050042509483
0.5535427768854405 1.2410200303976704 1.0739924014414455
0.42363339361540625 0.8045134073572664 1.4742092542333618
0.5657879572263955 1.2705839228199967 1.0322308281251211
0.5296392477373706 1.1774915046180112 1.15455446983694
0.5267166570737172 1.1691777994101549 1.1642992899833973
0.5822824732538614 1.3073733354286234 0.9755625486754104
0.46008059404664714 0.9468173857481287 1.3754499936653608
0.586072908268748 1.3153520865290778 0.9624798359746488
0.6012130469701936 1.34550869426232 0.9100270467507855
0.6022397987782261 1.3474571796414467 0.9064581478483529
0.5262950892962308 1.1679689132663673 1.1657024048314737
0.514254649314254 1.1323581738283612 1.2055320976398038
0.5771462362250999 1.2962815536077166 0.9932554333038992
0.5724811616163875 1.2859236667889995 1.0092897059186403
0.4832783893322234 1.0311433306044229 1.3050614660705895
0.562635699491894 1.263159856849553 1.043009226097344
0.5339914848302553 1.1896483586306252 1.1399955600588825
0.5352112824479421 1.193007659420941 1.13590563328093
0.5910467075898348 1.325558164313944 0.9452826786121964
0.5280431724083459 1.1729661862146141 1.1598796205127697
0.5378657178326317 1.2002453962688722 1.1269922175307123
0.5584014639828746 1.2529857901534016 1.0574565781906125
0.5640900162734802 1.2666006272365666 1.0380391649174787
0.5769271736024557 1.295801180287066 0.9940092243197037
0.5771205255193654 1.2962251492184547 0.99334397947667
0.5538302229959965 1.2417365623772636 1.0730155608341072
0.5646537434885862 1.267927524145395 1.0361109706439138
0.5940668190031922 1.331611633371667 0.9348235514950659
0.5847335730416311 1.3125525217346274 0.9671052301825327
0.5638772244564355 1.2661000018476727 1.0387652579415896
