# Supplementary material for: Shape complexity in cluster analysis
Source: PLoS One. 2023 May 26;18(5):e0286312. doi: 10.1371/journal.pone.0286312 (PMC10218739; doi:10.1371/journal.pone.0286312)
Supplement: S1 File — (GZ) [file pone.0286312.s001.gz › scompl-suppinfo/BNA-DR3/BNA-DR3-noMV-psd]

7.0600134602708 3.04803145748955 2.09466897109938
