# Supplementary material for: Shape complexity in cluster analysis
Source: PLoS One. 2023 May 26;18(5):e0286312. doi: 10.1371/journal.pone.0286312 (PMC10218739; doi:10.1371/journal.pone.0286312)
Supplement: S1 File — (GZ) [file pone.0286312.s001.gz › scompl-suppinfo/Iris/Iris-alphas]

0.8314519451098048 0.9912861849495028 1.0517836244847891 1.1044412936784758
0.9318872392704171 1.0760209202617288 0.99120816941342 0.9956261955905629
0.9318537061838059 1.0759939987856084 0.9912377226122214 0.9956572531268655
0.9025957668270096 1.0515319407575858 1.004202836128676 1.0349773539549405
0.9022107231480477 1.058240942817129 1.133234481312191 0.8842633317099831
0.9617438324724142 1.090781928126878 0.8114065763121916 1.1076384592562407
0.8001862236542836 0.9622588601113875 1.0480024771038177 1.155617024469561
0.931803187892285 1.0759533720899377 0.9912810515064976 0.9957052978630354
0.9317313874757004 1.075896159778776 0.9913519288322213 0.9957637422703749
0.9317138137819534 1.0758827559907813 0.991379747483915 0.9957669722145154
0.8918284680875016 1.0460097501844587 1.0685803705498012 0.9841959041309986
0.8520255396539534 0.9995580076696986 0.9075455943510737 1.2046979981139079
0.9318055923551086 1.0759553603694285 0.9912799423620999 0.9957020034095323
0.9313280231693944 1.075616108290993 0.9924729641132402 0.9953268406960843
0.9317889788745439 1.0759418385029769 0.9912913799808902 0.995720775098669
0.822396681760404 0.9925665860621872 1.2022456647664483 0.9450294367071093
0.9293666967181539 1.0741291132789814 0.9957487834286712 0.9954941590829521
0.9540466023144948 1.0902600219116376 0.9113720936170411 1.0346637870448214
0.7322830663688 0.8944798508849986 1.0086177174516078 1.2831046750430153
0.9317440164911254 1.0759060867854173 0.9913370836767094 0.9957559786673521
0.9318197386456688 1.075966756046226 0.9912681420509973 0.995688198406865
0.9318182706119141 1.075965973798043 0.9912763592982099 0.9956822367625197
0.9318176868990834 1.0759650094218445 0.9912682210640663 0.9956919272275605
0.9316787687509696 1.0758594811592235 0.9914955584875663 0.9957096003099674
0.8223574412678716 0.981243425043454 1.027708803335555 1.1422364893166572
0.9320516967018845 1.076156246182126 0.9911209157775093 0.9954128316256865
0.9317921484892797 1.0759470460640728 0.9913350960772339 0.9956686579386096
0.9317238643608482 1.0758897453025766 0.9913520242245308 0.9957776171305789
0.9316320568778352 1.075810021516059 0.9913280078917869 0.9959735390411654
0.390866513796367 0.5221004610401186 0.8636067907902409 1.681908972318002
0.9317194788368937 1.0758916565816825 0.9914507611321368 0.9956813479384179
0.9318775527018519 1.076013063085569 0.9912152995982076 0.9956366548943525
0.9319431916186071 1.076065174991887 0.9911472475985564 0.9955866437204844
0.7746100829221669 0.9379328085552605 1.0433490656665034 1.1965299920095436
0.9317728293723916 1.075929184410101 0.9913110662542403 0.995729961969086
0.5929996509211866 0.7742756398160396 1.2181930305510436 1.2509414050325043
0.8627679511654339 1.0250102254862845 1.1452440060123967 0.9451995392275505
0.9318073446931424 1.07595657901617 0.9912751101680015 0.9957038573791474
0.4251773126256735 0.6206185475604711 1.5534926023002458 1.010305699333274
0.9318150106199369 1.075963024725856 0.9912734374844029 0.9956913833257369
0.9318232117247377 1.0759695842318455 0.9912657764556247 0.9956842469905892
0.9318193705227157 1.0759658350242627 0.9912575415915238 0.9957000914638173
0.931802644109465 1.075952383707967 0.9912718929306434 0.995715992561226
0.9318206421486396 1.0759674367258818 0.9912665649542703 0.9956881873982576
0.9269552269556853 1.0720147905561668 0.9948434972517226 1.0009120404407128
0.8777354459326603 1.0300739280341749 1.0105134899280188 1.0711632352452973
0.9318211042610591 1.075967932065266 0.9912683293478621 0.9956854630901769
0.9318096379937723 1.0759589735405126 0.9912827536366178 0.9956915141580814
0.9318344108029288 1.07598351657769 0.9913422218780379 0.9955825960680033
0.9317700592458558 1.0759271381090398 0.9913166067113297 0.9957292494550242
0.780997876767502 0.9376796433961643 0.9655022983171403 1.2564253081818182
0.9317864281952954 1.0759400418163283 0.9912980207794583 0.9957184920716463
0.9319111312937657 1.076039529628571 0.9911771266064471 0.9956146252857443
0.8206274249614124 0.9879489227280549 1.1493496668854606 1.0146540801450716
0.9306996504102931 1.0750841117450414 0.992550028637954 0.9964119418611519
0.9075739541843777 1.0425162992940118 0.8035253318500974 1.2015890852498607
0.931942323049064 1.0760656235033497 0.9911680292727195 0.9955662825812628
0.9317740079021388 1.0759300797858002 0.9913091397129812 0.995729809640405
0.9316209568402479 1.0758051866099776 0.9914089833618976 0.9959085411635502
0.931818638114018 1.0759657153573041 0.9912663675946243 0.9956921195019907
0.788171451368027 0.954832257601402 1.0983507597752455 1.1228119805154977
0.9318152234542177 1.0759633243952509 0.9912754995386706 0.9956888074076609
0.9316725836634053 1.0758522749379102 0.9914618886757897 0.995756699442446
0.9317953729383486 1.075946191374026 0.9912721146332145 0.9957292673664645
0.9312347428181693 1.0755005877640285 0.9918461041442224 0.9961634631558972
0.8090517790614379 0.9737969824397446 1.0941315515770156 1.0954594053044044
0.9304165750919297 1.0748587347941059 0.9928351243156002 0.9966354003821815
0.35761578176935793 0.5473449358211613 1.635158241600647 0.9480411379030332
0.9225070145135782 1.0684841380448877 0.999707998620696 1.0039458274074033
0.9318186605102313 1.0759658989481444 0.9912692469349043 0.9956890335201186
0.931773332371499 1.075929640171682 0.9913115296062913 0.9957285375149334
0.9318032946683801 1.0759547698494532 0.9913038741419651 0.9956809657501773
0.9318114902740534 1.0759606664014414 0.9912847148494189 0.9956859988482752
0.931800297465765 1.0759504659750048 0.9912733729482546 0.9957187874009655
0.8638110624508464 1.0280091339484723 1.1877221715046582 0.8867602352053372
0.8702050177865365 1.0239020301427717 1.0184103053890305 1.0757361710714097
0.9317111338429708 1.075896358003133 0.9916572832655114 0.9954783901279708
0.9312567463502235 1.0755149130451722 0.9917683328693858 0.9962048576236161
0.4615164807205453 0.6520846550507324 1.414822900271993 1.1662179477093735
0.9326010184827336 1.0766008038515962 0.9907008239744889 0.9948356372137369
0.9318371856884378 1.075980774806873 0.9912529706955826 0.9956718249934845
0.9321358111559548 1.0762030542161374 0.9906848399913565 0.9957175158965662
0.931812506682244 1.075960493885578 0.991266552340966 0.9957033159776688
0.9318368250309812 1.0759805331745385 0.9912541255607431 0.9956712739082682
0.9318780110191083 1.076013155995672 0.9912100910459576 0.9956413109192768
0.9633588707295162 1.1008094803228874 0.9587972870743832 0.9699824413539373
0.8507051597458959 0.9943325194227113 0.8548886934911335 1.2477055700190343
0.9317755648512844 1.0759283281307246 0.9912553390908124 0.9957838043320222
0.7531220691733929 0.9262034900125561 1.1548708169496198 1.1141039633760954
0.9318299164061424 1.0759744652012646 0.9912511071135119 0.9956873018515393
0.9293192193846188 1.0739359114453857 0.9930915798876448 0.9983970157316571
0.9390417471735657 1.084233376197394 1.0306526248118741 0.938293051794951
0.5631962748661643 0.7453847246220972 1.2377197499918888 1.2630365745988275
0.9319101027340915 1.0760390415406804 0.9911839319003791 0.9956093405416828
0.7701448435441096 0.931201687760756 1.0123156441507388 1.2308360718577431
0.9318679442337132 1.076005115014601 0.9912196786239481 0.9956498779415015
0.9314970217732981 1.0757039745311237 0.9914886238225025 0.9960545000526144
0.8821262431447985 1.035286356449833 1.031224081965322 1.0424069956027133
0.9316591258442042 1.0758359124177113 0.9913767123484798 0.995871768209886
0.9316983077393105 1.0758696220048094 0.9913814656627564 0.9957939602779663
0.7611060405924772 0.9118194401729843 0.8865222486373564 1.3429002966761152
0.9312833357762622 1.0755347268180413 0.9917180223136877 0.9962086951296918
0.795062762882063 0.9594849217628457 1.0746051745900091 1.1368762517157514
0.9318140674138469 1.0759623031771886 0.9912748925179813 0.9956915971578277
0.9318283176975514 1.0759728683812284 0.9912470435832228 0.9956945689885027
0.930544053488345 1.0749417588597558 0.9923847697097461 0.9968753453817519
0.9318212677141142 1.075967948581681 0.9912661816071514 0.9956874304814721
0.9303580182964684 1.0678486903334703 0.8795209592692738 1.10479685858901
0.9739023580532314 1.0970522545253687 0.7430055803631498 1.1383906435077618
0.9318318260853028 1.0759765792235334 0.9912595631435284 0.9956748117806041
0.9318194884934086 1.07596656099983 0.991268470064741 0.9956883166457371
0.9316872382001522 1.0758595607353763 0.9913707283718467 0.9958258766685224
0.873329563771268 1.022797647177402 0.9610500234963985 1.1258611365066162
0.9298289245043455 1.0742192148255922 0.9904472623397952 1.0002427379267327
0.931826395063493 1.0759721258814858 0.9912627309983476 0.9956815530976475
0.9318189597728345 1.0759682057517224 0.9913050738439444 0.9956505914931107
0.9101255630618857 1.0545082480138508 0.947080982240143 1.0782956122965266
0.9465104191299292 1.0858907768249735 0.9463045853753094 1.0146268047114617
0.9318124104379003 1.075960031965769 0.9912599249496968 0.9957105029339373
0.9318061256057147 1.0759552630102205 0.991270294124201 0.9957112148843626
0.9318002095131814 1.075951115227871 0.9912860294863727 0.9957055678737968
0.9312362087010202 1.0755026358204574 0.991860006066844 0.9961460397200524
0.931556032991543 1.0757515792917016 0.9914404394990043 0.9959958599045539
0.9318045168704014 1.075954988557647 0.9912894777231545 0.9956939185613989
0.9318249083987074 1.0759709179025785 0.9912637896077893 0.99568319588381
0.9151056069164469 1.0566027860358453 0.9120657286623512 1.1019566178215991
0.975929786587253 1.1172905851082235 1.0990797342983183 0.7689255752478633
0.9281411481496175 1.072956934033868 0.9935846278572037 1.0000535643748267
0.7700355200353484 0.9378074656391209 1.0972328073527509 1.150496698263165
0.9293814345750955 1.0739701068075918 0.9927619130453617 0.998630154846774
0.9316936617194743 1.0758659058359235 0.9913858086249134 0.9957979984634081
0.4904281681722917 0.6809099043409154 1.3839948300647364 1.1749043469850848
0.9318172781227502 1.0759648767130476 0.9912719893842579 0.995688701676058
0.9318087433255613 1.0759582667418488 0.9912837429940126 0.9956921302176165
0.9316485194987689 1.0758438523171796 0.991673450840083 0.9955776265597268
0.9626071259285645 1.100352478932597 0.9619828414842213 0.9680913985767707
0.9317341921588297 1.075900732536164 0.9913899862871253 0.9957182866582841
0.929965176652136 1.0744619335050558 0.9926397666151564 0.9976786235344022
0.9317778094325733 1.0759331330607937 0.9913058089380352 0.9957262690680587
0.931710430705441 1.0758793134340476 0.9913700419080101 0.9957835198615668
0.9313578764076667 1.0755881895820472 0.9915406630473927 0.9962578312297043
0.9318185852504463 1.0759659467094032 0.9912711965110397 0.9956871114952588
0.9197141186357718 1.0524518825727576 0.7897908142985937 1.1927704938396733
0.9318026391012537 1.0759531702222251 0.991285705108846 0.9957013966225255
0.9312461344971269 1.0755059800446696 0.9917705206233172 0.9962222434774787
0.6483928601420152 0.8051211583555705 0.9449225595769903 1.4277562733827074
0.9318284457050916 1.0759754653745845 0.9912904922328984 0.9956483863064233
0.843806667658347 1.0059575987111082 1.1050172753976522 1.0271204598380483
0.9317711368261803 1.0759279323771673 0.9913144188654459 0.9957295610028432
0.8025972688415123 0.9668161314808358 1.0794791265938177 1.1206377708128865
0.9318060927404352 1.0759558392746584 0.9912808492105654 0.9957001148080615
0.9280094730680174 1.0729252979003736 0.994988522560708 0.9988131347612779
0.9318202708496938 1.0759671952957885 0.9912678820211812 0.9956874845556443
0.8508284983538733 1.0083700210554152 1.0454360428937657 1.0799741884706417
0.9319421995094955 1.0760651173672002 0.991161030088717 0.9955739134667438
0.9316996959281725 1.075867440901709 0.9913226895262495 0.9958535301472075
0.9318161965059364 1.0759639324514685 0.9912716173061897 0.9956911047179374
0.9316058178307974 1.0758116092897212 0.991746764695415 0.9955793981829515
0.9304529346471045 1.0748690718884477 0.9924741642250651 0.9969497756457828
0.8218291174673729 0.9786069944005618 0.9987789373702889 1.1701990813290821
0.9318271559562681 1.0759726722571277 0.9912609335949533 0.9956820399972408
0.930826915674278 1.0751584103648133 0.9919508731995456 0.9968094668922866
0.9073315028907163 1.0636654164751327 1.1599238548114137 0.836625410239522
0.980494654972632 1.1167577685931576 0.9940639110684126 0.8962807923203456
0.9316680321285777 1.0758449343298273 0.9914015324893474 0.9958289804289813
0.9291027846743175 1.0735549814556655 0.9896994955198545 1.0023685844189405
0.9318487502713456 1.075990036720307 0.9912423828925003 0.995661533543202
0.9319079558307659 1.0760424305874963 0.9912751394313227 0.995516876753166
0.9317525292096781 1.0759129717898877 0.9913304588121266 0.9957471693841723
0.911429863072778 1.0593652650099705 1.0069117119448825 1.0164495308091335
0.9318175983595467 1.0759650263572316 0.9912698365266328 0.9956903834978756
0.9901365405780267 1.1281664425188958 1.088588480782312 0.7495633605813131
0.93181549588313 1.0759631984851024 0.9912692398079719 0.995694920463719
0.9317825737711108 1.075938946300273 0.9913363293754601 0.995685142989801
0.9318082855574898 1.0759578773951677 0.9912837651899338 0.9956929572498403
0.8905934788350035 1.0458619994462381 1.08490653902599 0.9674676920875669
0.9303294315819503 1.0747588808276025 0.9923922043810915 0.9972653705106793
0.8239232442813956 0.9797643484710125 0.988469037865012 1.1764953358495387
0.9314154819487808 1.0756539686968714 0.9918305641268541 0.9958443011961172
0.9317585806444814 1.0759163419701065 0.991299126036757 0.9957690584807075
0.8437598934973073 0.9967342789958928 0.9714300067968168 1.1622881587281668
0.8897157926632457 1.0493353216806263 1.1707863211378713 0.8582311805266353
0.6543193549442645 0.8383612183689612 1.2509377412134617 1.142003247556017
0.9311705060857084 1.0754717328324426 0.9922994854669067 0.9958030793897431
0.9318571046990473 1.0759948018399046 0.9912010880915777 0.9956896753353112
0.9027017670636711 1.059421629886166 1.1507204488561342 0.8594171158672083
0.9318651066316657 1.0760025746547432 0.9912175986895346 0.9956573497740958
0.931845340487793 1.0759872941259927 0.9912452993942704 0.9956647850564333
0.9318380266320524 1.075983213283096 0.9912830251215992 0.9956384808304921
0.9318574726458128 1.0759966471105238 0.9912278431112354 0.9956607016248574
0.9313660106072852 1.075605243363749 0.9917170949104706 0.9960561824503947
0.9317140689305756 1.0758805610812343 0.9913376154668777 0.9958110494884445
0.93073537070918 1.0751182520951863 0.9926135257703441 0.9962784781718312
0.9309385102904226 1.075200149677482 0.9910180001528706 0.9975878200815625
0.9317774484744684 1.075932836286987 0.9913060053310302 0.9957267320000711
0.9318037605853009 1.0759525268768904 0.9912577535504618 0.9957288691360006
0.9314558449449644 1.0756753146181792 0.9916018108396256 0.9960112829019919
0.9297207764330441 1.0742638793454427 0.9928271396419641 0.9979332103997769
0.9318283187475931 1.0759736413498653 0.9912605296817536 0.9956803066617751
0.9317561807365147 1.0759083177539028 0.991194755697036 0.9958838640909715
0.9318098378514315 1.0759588854042255 0.9912782353551259 0.99569592062015
0.6935256381600375 0.8602545550274288 1.0508938762629956 1.294065823063968
0.9311949042839004 1.0754630483999397 0.9917844898152475 0.9963025683402378
0.768483048308678 0.9415630043882319 1.1689959997940615 1.0753332468249026
0.9318190613376386 1.0759662039295372 0.9912685933852794 0.9956889795658194
0.9317683326271767 1.07592553124954 0.9913142813630959 0.9957349163812356
0.9225869296161987 1.068527874333814 0.9992815194013192 1.004250386465412
0.931662351631225 1.075840494109876 0.991408648074663 0.9958320079009666
0.931857642208786 1.0759974344470018 0.991239062356738 0.9956485227073438
1.0545800130313976 1.1709758520524278 0.8839273770543303 0.85752504223286
0.9313823500044274 1.075598181123388 0.991350521059613 0.9964133760498086
0.9319562141665821 1.076016418251934 0.990102077476759 0.9966665290330959
0.9317067418399505 1.075882046359526 0.9914727487933126 0.9956817564736952
0.9315509682556725 1.0757472766211462 0.9914407885062436 0.9960048966520404
0.9318498620844736 1.0759903960096229 0.991232086995047 0.9956703548251774
0.9244147242528535 1.071665786878527 1.0270092220121605 0.9706914632234444
0.9317116099950955 1.0758799535843186 0.9913636507451106 0.9957880875575742
0.9316639791131217 1.0758425434067196 0.9914201798589035 0.9958167906096506
0.8721397312941216 1.0354775529598772 1.195739353050392 0.8587001388956277
0.9325544443948167 1.0767461935641038 0.9939474122751236 0.9914779247831694
0.9319120464022276 1.076040482947319 0.991180139787916 0.9956097386565544
0.8387648140348556 0.9900824829820354 0.9437586151972365 1.1939555873540844
0.9656252854336626 1.0914040773065 0.7674470186406518 1.1346497374717592
0.49070439080036593 0.6716280360897561 1.2653425156757767 1.306534844581538
0.9318623633551549 1.076002920285657 0.9912645204241388 0.9956128292255114
0.9319875314406156 1.0761260749139456 0.9915504429637113 0.9950777044001965
0.9821854614400053 1.1100752993552663 0.8423828462931259 1.0456747534253583
0.7896359999443601 0.9575295971126807 1.11697089878329 1.1009032970818253
0.9264526951704323 1.068349242415098 0.941010165655606 1.055848167629471
0.9317532101557184 1.0759118841820319 0.9913013108911807 0.9957767252077396
0.9276197771772857 1.0725915259081524 0.9949815912643745 0.9995402684472601
0.9313407119952898 1.0755592572804362 0.9912915613711971 0.9965529607925265
0.47480522855080903 0.6745250298879026 1.5592272215731253 0.9425425457314031
0.9318093186131392 1.0759584132980144 0.9912777345665895 0.9956974151876828
0.9317604611636949 1.0759192349943687 0.9913216305434549 0.9957417688004402
0.9317703828085396 1.0759271777429693 0.9913124823281755 0.9957330098638808
0.9318171227641517 1.0759644626434703 0.991267072488665 0.9956941895772878
0.8286818034185194 0.9979689816696097 1.199259489413343 0.9376145597092846
0.9260439877479182 1.0709835390401476 0.9905350672001895 1.007113502545153
0.931790217661329 1.0759430845951712 0.9912946868566012 0.9957149771094265
0.9317321399313272 1.0759033808709453 0.9914668303388476 0.9956408294698598
0.9317882563610216 1.0759415099746166 0.9912964162044396 0.9957167923003392
0.9571114806736412 1.0990382050870884 1.0254272346921465 0.9080482496569579
0.9288147547184125 1.0737394715803565 0.9971773293986321 0.9949995944774109
0.9318114862739182 1.0759618304662755 0.99130510740637 0.9956644418269313
0.9317821664787603 1.0759361564658374 0.9912936713104292 0.9957310086437766
0.9318134240924901 1.0759612539775159 0.9912661549524935 0.9957020316978598
0.9305726360829034 1.0749613878584872 0.9923014534431188 0.996910434442826
0.9207386362624883 1.0670813393110548 1.001693986604419 1.0050805620393626
0.9318231463416576 1.075970014574853 0.9912742678990628 0.9956753893013385
0.9317774574337936 1.0759328400883315 0.9913059381918531 0.9957267863497317
0.3755740012157267 0.5629203813372636 1.517942542967437 1.1126164018556672
0.9318202135081037 1.0759671574501068 0.9912680756402804 0.9956873863559643
0.5835287425486569 0.7287484261424124 0.8526362417795073 1.549655245010693
0.7512770869678431 0.9192946616212583 1.0872337382719988 1.1867615270449408
0.8549904283479085 0.998896822757585 0.8627122867180175 1.2356876715640484
0.9372999802175255 1.0802280541822356 0.984115138903093 0.9930226078111256
0.9317837733432853 1.0759378787171698 0.9912998086263182 0.9957215339002294
0.9318701996238204 1.0760071595335896 0.991221775300968 0.995643470147682
0.4732904878315227 0.6242188989443133 0.9720033293960073 1.5625480498323305
0.9351743939506607 1.078024385020995 0.9772712806692347 1.0041185421481262
0.931757134394268 1.0759165987689525 0.9913251698906943 0.9957442066327827
0.9451922409109361 1.0907932381344385 1.0595939738821973 0.8910905397594752
0.7572397511431465 0.9236085150480999 1.0701841588320915 1.1950904655596337
0.9340053394221415 1.0778573106401201 0.9917479991748042 0.9911072975247853
0.9318910973553142 1.0760243947191555 0.9912113501290851 0.995615662897449
0.9317300892979284 1.0758928676437434 0.9913137785893105 0.9958064936409128
0.8330591633167219 0.9909576362251823 1.0264872872385855 1.1270932728846559
0.9317662415525331 1.075923657258117 0.9913127156297386 0.995740456798545
0.9317185769894961 1.075898102926171 0.9915768066939261 0.9955496996334566
0.931806922523813 1.0759572685589838 0.9912934464740437 0.9956852522472545
0.931772235437076 1.075927375243945 0.9912883153031627 0.9957551221090294
0.9311310306937123 1.0754128208525662 0.991859495779438 0.9963418135144886
0.9318139437190711 1.0759619902781048 0.9912712708873341 0.9956956565882815
0.9318658526566105 1.076003663005204 0.9912254838999986 0.9956476253126879
0.9318428956933404 1.0759852157644536 0.9912454352611418 0.9956691838806944
0.9203936170625284 1.0667767620204704 1.0015557744917847 1.0058573318640853
0.9316481641746955 1.0758330400192322 0.9914899043578954 0.9957724335629695
0.9318139464931064 1.075961945842404 0.9912704533534178 0.9956965159113353
0.9309827244968253 1.0753085733971466 0.9922495914104319 0.9962044911850183
0.9318334195738255 1.0759777526989376 0.9912563162846363 0.9956752847325167
0.9318811205407356 1.0760174431963616 0.9912386289514071 0.9956053553469962
0.7199305017542602 0.9007373473202352 1.2377113194219567 1.0669784428923599
0.7876917284462946 0.9504941434596821 1.0466080330534393 1.1750379834192313
0.9318183117186545 1.0759655095941187 0.9912676383748283 0.9956913821774768
0.801894171943656 0.9786100612991872 1.2919598536158967 0.8544751862318677
0.9317881026470678 1.075941367490089 0.9912962184530828 0.9957172869832989
0.9317805885834421 1.0759371746129869 0.9913349718025778 0.9956902669079971
0.931772307377298 1.0759272044982684 0.9912842613833132 0.9957592749934192
0.9317792895446585 1.0759343174025042 0.9913044346025267 0.9957249725095229
0.9314463065842322 1.0756670590459407 0.9915998130551303 0.9960311075635668
0.9317761868221334 1.075931829554546 0.9913072258113199 0.9957277853788034
0.9318182731000478 1.0759652882654538 0.9912643481123738 0.9956949331215403
0.9311856281556666 1.0754674147874195 0.9919988281304755 0.9960931136066651
0.9318151301487126 1.0759636265008186 0.991282167097587 0.9956819302160378
0.7177065528745574 0.8615529304317918 0.8042656672859049 1.4476811075117944
0.824953954120367 0.985045236888275 1.0473475260121967 1.1190174339690189
0.9164673275473147 1.062314458200033 0.9835232269563002 1.0316286596844229
0.9318277996813855 1.0759732752161761 0.9912618644723666 0.9956798593111625
0.931817131331083 1.075964303151301 0.9912641590215193 0.9956972544123811
0.9318141431360691 1.075962387666316 0.9912752396984388 0.9956910893513085
0.7940096949834939 0.9649456751590191 1.1670508584486052 1.0375069842320956
0.9318053328428928 1.0759557868762744 0.9912912598838545 0.9956905179958425
0.9433585657681839 1.0758469088811617 0.8275216971700392 1.1259821876720957
0.9307891209439726 1.0751268828308653 0.9919638538622645 0.9968658453615501
0.9602644810752876 1.0992094922360527 0.9772402030172661 0.9563640542045793
0.7255967312888153 0.8982324079344155 1.131056612535555 1.1778789989679836
0.9309804536373837 1.0753520905916725 0.9930429900337994 0.9953687854245995
0.9315778806638196 1.0757718663529507 0.9914690864459349 0.9959249949477087
0.931822019584282 1.075970807660595 0.9913049158774486 0.995645073319135
0.9320241536566195 1.0761330190155278 0.9911256706558965 0.995458996398056
0.9318298935442111 1.075974913192691 0.9912592730386803 0.995678709519049
0.9213206878284832 1.0675530461360674 1.0012091371222227 1.0045292169015543
0.9319503407186739 1.076071036029004 0.9911430738998197 0.9955777718656657
0.7453383068710054 0.9202024650250777 1.1731578015041557 1.1051692198621457
0.9317317533723071 1.0758962937748828 0.9913488159969138 0.995766354159754
0.9318200252424151 1.0759668982078012 0.9912663535315808 0.9956895571498221
0.9298520933531808 1.0770874357320832 1.0420592065017387 0.9430643406363387
0.9319072675262234 1.0760371914745457 0.9911938741459583 0.9956040957367219
0.9318201603738683 1.0759671851213344 0.9912693509322448 0.9956861365463123
0.9318369700372489 1.075980913271044 0.9912586026591276 0.9956662702037926
0.8946945108285618 1.0317527984382882 0.8157408065582415 1.2122602179097086
0.8613860986583127 1.0195284420615491 1.072051439193758 1.034060664214613
0.931842614824185 1.0759869066812153 0.9912791523832295 0.9956340510051641
0.931768582408527 1.0759257430651956 0.9913142580812656 0.995734476951429
0.7635711556283283 0.9330567482374124 1.114771233503378 1.1417746239177884
0.9318018126866641 1.0759494202401183 0.9912325262341909 0.9957591621427889
0.9317017362126346 1.0758721291983773 0.99137415706139 0.9957953198537232
0.8648915660042782 1.021758280182099 1.0581533106454428 1.0432085924293537
0.9328379755406714 1.0768345816027625 0.9912562349841888 0.9938066741027449
0.9302136511561494 1.0747102575207015 0.9932678338915026 0.9965537860893998
0.9299999905169312 1.0744939662417878 0.9926795990393504 0.997572035100988
0.5800030781012521 0.763939562920226 1.252759700076941 1.2290589519927142
0.8314050406075778 0.9958789699280071 1.1212493279753502 1.0294613585379084
0.93179014076679 1.0759521371191005 0.9914539575716129 0.9955466766676911
0.8530170918882696 1.0055016604730824 0.975942657908674 1.1440560671725366
0.9316709396854302 1.0758482247872516 0.991415661875378 0.9958086384917109
0.9316768204946311 1.0758525790938949 0.9914040617208915 0.9958099810665714
0.9318194859263559 1.0759666313943976 0.9912697314895136 0.9956869872322265
0.9318188766999473 1.0759661426907483 0.9912702757055813 0.9956875436811572
0.9318183381387175 1.0759657323862795 0.9912711360859936 0.9956876345143708
0.8457857166147315 1.0015957072120596 1.0132392021093333 1.120178058088062
0.9910137560896239 1.1216580894999881 0.9190884834266717 0.9565830989613259
0.7262130180576447 0.8981362073513831 1.1224339614803907 1.1857942520049238
0.9317649806332032 1.0759229075600159 0.9913184153859352 0.9957367723211132
0.9269109862568948 1.0718845148679599 0.9932486749323807 1.0026748850075824
0.8647863088474881 1.0137717098507022 0.9424249984333127 1.1559613677879026
0.5716669627054359 0.7723775300729929 1.5210372347872907 0.8735419659516224
0.9318946285709564 1.0760266894353765 0.9911988072722784 0.9956223648746418
0.9128015234895952 1.0610580334367528 1.0154980302585468 1.0048447536510263
0.9318142223987946 1.0759622586871302 0.9912718117101714 0.9956945672452264
0.887345144106891 1.0385434004329974 1.0101372449419965 1.055305144077387
0.971050471442716 1.105592752740844 0.9285005607896322 0.9862115399397126
0.9316331611551748 1.075810787574361 0.9913249280259774 0.9959747441574042
0.8128070882115237 0.9716514237924627 1.017242240871321 1.1663860325480195
0.8553317020059558 1.008907961961469 0.994334424526845 1.12330381320013
0.9370259198562596 1.0784276900539695 0.9570953001252854 1.0212466576288255
0.9318168119468863 1.0759646450786973 0.9912748916938982 0.995686498812673
0.9317543868452755 1.0759092880071697 0.9912384381615199 0.9958410153723158
0.9317416633166989 1.0759040492445817 0.991336569441796 0.9957608940365434
0.9319378753916944 1.0760622878559298 0.9911760485263299 0.9955660674821711
0.9312946372708885 1.0755483807086428 0.9917879411419208 0.9961137783526458
0.9318360526320656 1.0759800650852487 0.9912574616959414 0.9956691812873962
0.4861077733718893 0.6786412024182661 1.41673432017198 1.1384240059261288
0.8366690190035709 0.998516423884565 1.0887312407594045 1.0571727343648925
0.8539821836622243 1.010319300514291 1.032340523974531 1.0882293006282922
0.9318233373005773 1.0759700165529307 0.9912714561578427 0.9956780077556658
0.9318115541587028 1.0759595195206555 0.9912637305514693 0.9957080694749332
0.9318218754858595 1.075969089735103 0.99127705555482 0.9956748027336298
0.8133560958892222 0.9615047894856309 0.8818754127433127 1.2791622946568384
0.47067385460151295 0.6654529629702691 1.4676674038886663 1.0870100591547762
0.9318888383521473 1.076021416707449 0.99119300602106 0.995639258269006
0.5359701939287281 0.7068776330620603 1.127306317288453 1.3936428631880788
0.9318273292906581 1.0759728471626675 0.991261405205731 0.9956812192524397
0.9344550241440027 1.079661357150317 1.0173605167132493 0.962342319951011
0.8220147618687094 0.9797530853151052 1.0117898929236153 1.157867373076694
0.9316426002101216 1.0758223290626496 0.991385788368376 0.9958928667158429
0.8611335975870356 1.01655536948662 1.0297100330932927 1.079241101943852
0.9318581236690934 1.0759968018091621 0.9912208414725028 0.9956668955643422
0.7778477035886764 0.9569848090150758 1.2853888383203893 0.9093451557163433
0.9317274899241128 1.0758934853844324 0.9913633085565438 0.9957589493950183
0.9483320023833225 1.082334251011038 0.8617060516780917 1.089349192546878
0.8159356414564274 0.9782278065839712 1.0675301787116747 1.1125190819571955
0.9312521132135726 1.0755126308155558 0.9917975161963399 0.9961825985104725
0.9317714307209116 1.075928027706832 0.9913117093125574 0.9957318804354273
0.9317203256423428 1.0758969647202268 0.9915308575913893 0.9955950567389819
0.9317587342031342 1.075917854578329 0.9913232595971316 0.9957432545270161
0.7709158105812155 0.9459573187167958 1.2012327430634329 1.0333893080790797
0.9313887434160002 1.0756002592245604 0.9912915727046314 0.9964638026610149
0.9319285510786632 1.076053750799245 0.9911658973604589 0.9955941289577737
0.9284091507720137 1.0730596055773411 0.9913943110086114 1.0018667564866202
0.93179130323931 1.0759437701302665 0.9912904749446119 0.9957174137329601
0.9314642808741286 1.0757036189999212 0.9919702972991219 0.9956058197084999
0.9317947030553746 1.0759464657925 0.9912868856732007 0.99571489264968
0.8230190808770446 0.9603308094572527 0.7547334389130629 1.3530638437762728
0.9305872543657864 1.074980132450158 0.992410563134659 0.9967679550238511
0.9317510882752891 1.075911702200229 0.9913297608723474 0.9957505843419113
0.9318108843599537 1.0759592761471077 0.9912694626238137 0.9957032527626166
0.7340611128857659 0.9066065689962768 1.1345323786329413 1.1627790991943674
0.9317620172673673 1.0759211355535057 0.9913316268182016 0.9957283071305947
0.9318322179087533 1.075974580165336 0.991218805952114 0.9957171800750731
0.9318026075867912 1.0759515210299713 0.9912573756045603 0.9957314111815341
0.9316079468612419 1.0757931966491308 0.9913935011424837 0.9959490743014789
0.9318293447347004 1.0759748816408121 0.9912668993114044 0.9956716647943945
0.9317551342001996 1.0759150579616763 0.9913280699052782 0.9957448559972271
0.5010480593257575 0.6842385291108181 1.283795933382594 1.2777466412824048
0.9317667649894884 1.0759249024947894 0.9913266582748886 0.9957247406751613
0.9317596236406224 1.075918679135269 0.9913243990955791 0.9957403969296444
0.9316421537263858 1.0758359284985093 0.9916299314008301 0.9956354922205062
0.9319237110356975 1.0760710917734364 0.9915411053165704 0.9952062320263421
0.9224374625583186 1.0757807483557624 1.1495197518389013 0.8187852375128258
0.7550079403966712 0.9263681085974037 1.1330874842912184 1.1348647118974358
0.9234659668412332 1.070379104291686 1.0184476847442638 0.9819691922973921
0.9248400083241861 1.0704576118328366 0.9992396631102985 1.0001560052674572
0.931668178173174 1.075848817746882 0.9914671674506279 0.9957593006626428
0.9307790992354605 1.0751827017202966 0.9930866350428221 0.995696424000541
0.8800507020571124 1.0324711837191594 1.0158165692402683 1.0618995782853582
0.9317323847482403 1.0758919311317052 0.9912632187349248 0.9958556869766744
0.8812728390661773 1.037905982019144 1.0871387092117075 0.9819566312190005
0.9318692948889546 1.0760065826055414 0.9912251828336919 0.9956415480141476
0.9318384922383028 1.0759813038402608 0.9912427308656226 0.9956802248849131
0.8742784040021913 1.0388337891024129 1.2393460668539253 0.7877074148049046
0.931562990456164 1.07576276707038 0.9915320899444354 0.9958860273445925
0.9312861644173877 1.0755626300578158 0.9921629047268604 0.9957328358627637
0.931919670181939 1.076049185373126 0.9912185224559411 0.9955549830872411
0.9318202229687945 1.0759672549505643 0.9912696377414592 0.9956857169678945
0.9317766730692965 1.0759322200227655 0.9913067985404657 0.9957273338176145
0.8229896261960135 0.9885924157659487 1.1257347171848116 1.038313275386291
0.9315469276875676 1.0757493072548687 0.9915364366610785 0.9959112637102361
0.7568847792118626 0.9261642281269009 1.1070676368149794 1.159200802743643
0.7591969510007065 0.9351740331854062 1.2021214178160586 1.0507014997398214
0.772228181885934 0.946566841964004 1.1919443945733517 1.0425658327212621
0.4703773026082018 0.6453319528793295 1.215554827800736 1.372850437811682
0.9326638399878264 1.076648923609193 0.9906053322597388 0.9948197587432412
0.9300409621005962 1.0745236177131432 0.9925864680887304 0.9975945687175503
0.9318183527162152 1.0759655701876931 0.9912680857020362 0.9956908329909377
0.6452864202744706 0.8356480598531882 1.3378282304160691 1.046667751654465
0.8285915584177821 1.0014608283065287 1.2825610434935686 0.8158121169556373
0.9318175167551617 1.0759649936540117 0.9912704752321164 0.9956898594168204
0.9318991539995751 1.0760307399955724 0.9912021046941504 0.9956104686641981
0.931010431115051 1.0753015571156552 0.9917147303600372 0.9967186329437722
0.9465740712632976 1.0897107519698859 1.01443207128238 0.9420486138243654
0.9317620523485212 1.0759205477144194 0.9913208427346936 0.9957396457518838
0.9302468075808606 1.0747189203937193 0.9929253314113516 0.9968547619502265
0.9317878266508306 1.0759402490412324 0.9912807915498558 0.9957341120358482
0.9317808273662602 1.075935563774438 0.9913032835667628 0.9957233326059158
0.9318054158853281 1.0759557583916073 0.9912895246945866 0.9956921985816769
0.9278706683257444 1.072784409839933 0.9946043700509323 0.9994758136090474
0.931819547264493 1.0759666729227573 0.9912695426358061 0.9956870729678855
0.93181140293033 1.0759600628977133 0.9912754816523884 0.9956959249570074
0.9314822078866861 1.0756964124029924 0.9915773202584088 0.9959882244702906
0.9315542054581687 1.0757533467691622 0.9914985221438816 0.9959378398158457
0.9312735153034467 1.0755336056286895 0.9918447327087833 0.9960929320284233
0.9317031657450044 1.0758745501001308 0.9913951294952802 0.9957704869180158
0.9323533358804906 1.0763944348194228 0.9907863481968356 0.9952058592165326
0.44984575227745066 0.6326834373083862 1.32685887426342 1.2793732845440358
0.9298340458095985 1.0747277329142886 0.9992440035931224 0.9908988948459492
0.9318950719949107 1.0760270464858934 0.9911984349855419 0.9956219345830881
0.9318039796171329 1.0759539931847824 0.9912800996179427 0.9957048334583322
0.9113270618534429 1.053690667908801 0.918323004545599 1.1026793832801685
0.9317823433051609 1.0759367677214686 0.9913017177273221 0.9957221719758559
0.8992458149423905 1.0386243124654635 0.8547818601167285 1.1755698518180564
0.6487609432040554 0.809793625215239 0.9892439798373824 1.3945393044781307
0.7455912061134187 0.9227260935452472 1.2057324391251947 1.0671830252044001
0.7371480913227936 0.910889745775472 1.1520267318304398 1.1400557273399043
0.9310712469507729 1.0753775754776849 0.9921349799840026 0.9961614254629061
0.9315699318921434 1.0757657742799773 0.9914811638649114 0.9959269871137952
0.9317512899309399 1.0759119168212958 0.9913305037760931 0.9957494241430804
0.9312612818470781 1.0755143199569794 0.9916904357817242 0.9962788024516191
0.897313958940855 1.0479789694308745 1.021339059362186 1.0263695136589848
0.5419541619158605 0.7203403635418348 1.2041272670631393 1.3181323802139409
0.9318531020459824 1.075993516710791 0.9912383065896512 0.9956577581330516
0.9311863942180997 1.0754527704186905 0.9917319286959644 0.9963739356537381
0.931801181031293 1.075951312157308 0.9912749832392249 0.9957154430947719
0.9318186364205183 1.0759658816820097 0.9912693043956323 0.9956890175176325
0.24035928866251255 0.3387614050584664 0.7614447240436263 1.8021293114045323
0.9317652809673899 1.0759230794132133 0.9913169407564493 0.9957377736757836
0.931587060319984 1.075779649122194 0.9914681869283488 0.9959088969575783
0.9318747787065282 1.0760117913899796 0.9912344265017907 0.995621583397071
0.9315209657939666 1.0757307147236523 0.9915986743827473 0.9958936637471701
0.7375099152164353 0.9100551752748198 1.136603593115422 1.1558594487654177
0.9317776499852028 1.0759330038940225 0.9913059293663891 0.995726437951754
0.931736827603382 1.0759072647945396 0.9914647999706802 0.9956342675124978
0.9317350782747593 1.075899511028081 0.9913554508507064 0.9957531614042993
0.9972704944567372 1.1302725074073257 0.9926131693762387 0.8617746733051689
0.9317985101074725 1.0759503016640342 0.9912971420646198 0.995696974056404
0.7921841677703743 0.957573260442788 1.0849171800686406 1.1306866985787232
0.9319218479088752 1.0760485118444545 0.991174299141231 0.9955977012647368
0.9318375187141954 1.0759838940582291 0.9913024898212408 0.9956188405097959
0.931430264160649 1.0756689388858747 0.9918716599236395 0.9957733718003391
0.8440381302686243 1.00216558020018 1.044139941555044 1.0922616751434218
0.9317957415070776 1.075948277554389 0.9913030527637494 0.995695867616319
0.9317783766454218 1.0759359694538981 0.9913468899263095 0.9956817730506676
0.9424342095791396 1.0838909292612924 0.9717811346925956 0.9963132493147215
0.9314335754728242 1.075645028352161 0.991404984939488 0.9962607208308514
0.931776258645488 1.0759320105566736 0.991309310935831 0.9957254467908853
0.8937143476774805 1.0370098239945305 0.9026974403243416 1.1449989631990751
0.9318263944314101 1.075972265551325 0.9912651735999035 0.9956789710691901
0.931544185141573 1.075741751840856 0.9914454032227196 0.9960126142842393
0.931815223264161 1.075963189274134 0.9912731422175062 0.9956913004672822
0.9318385978420439 1.0759812944422487 0.9912409991900336 0.9956818600901719
0.9288539648965749 1.0735861812277077 0.9939250826255407 0.9983766896389922
0.9283096253298816 1.0731429943075872 0.9943116130418945 0.9989744049357757
0.9316438595091693 1.075821013120389 0.9913440506379022 0.9959346572805916
0.93178270250196 1.0759370504196997 0.9913013017700895 0.9957219444846842
0.7875209619089127 0.9503427696771287 1.0467126334003871 1.1751817002061409
0.9303266910802083 1.074767693441375 0.9925864250086076 0.9970651189003226
0.9316438780302655 1.075825210882313 0.9914170653197205 0.9958574216971847
0.8795838073077602 1.012938785939985 0.7473958183161682 1.2812832817307755
0.9318209935139968 1.0759682049726997 0.9912747469236074 0.9956788826748997
0.9315497091049588 1.0757558419750564 0.9916090839580628 0.9958292692914591
0.931803693255789 1.0759537667664267 0.9912804190298278 0.9957050280380912
0.9318287161901034 1.075960482557634 0.9910247953893287 0.9959287836639216
0.9319149702386452 1.076042973934308 0.9911800734315801 0.9956043757038817
0.9317661693012382 1.0759238001186586 0.9913162884964493 0.9957368130381736
0.9232301529578542 1.0704556463018629 1.0234024578799894 0.976943295783381
0.9317479505081628 1.0759043839167337 0.991248714042171 0.9958421073902795
0.9319812138353055 1.0760970076193335 0.9911366020487107 0.9955272415884233
0.44134395927749437 0.639884837912461 1.7187477682539496 0.6645818689677483
0.9318453899402714 1.0759873241234823 0.9912450796879773 0.9956649251642478
0.18950948975924659 0.3146574359262467 1.3286486626519443 1.4490581708615813
0.8197303260865261 0.9818698903888982 1.0699124408018612 1.1042015590311707
0.8746177246793441 1.0209856453831423 0.9189355630887938 1.1611156619329852
0.9317818626257728 1.075936044742769 0.9912962487329714 0.9957288477584851
0.538694715176416 0.7356663901828208 1.4468287922503793 1.0369616253955132
0.9310548429587339 1.0753472103915067 0.9918495993378639 0.996493667537497
0.4360989542157842 0.6349370611094795 1.7057571832214542 0.7050284125248573
0.9301855673449704 1.0746474362590877 0.992591434699803 0.9973213897120129
0.9318382841817261 1.0759817089019397 0.991252913847425 0.995669844089692
0.9319660161735143 1.0760685971746566 0.9908668279179585 0.9958406768019539
0.9318407609881474 1.0759835939385523 0.9912489238975903 0.995669461234123
0.8825810234304466 1.0420689484228236 1.1442405956361075 0.908766473877259
0.9316831783099879 1.07585716197134 0.991389344843914 0.9958137331039444
0.7881206392478117 0.9616215971410222 1.199702065078879 1.0074049477125528
0.9318165155084042 1.0759641056962714 0.9912698887026601 0.9956923398977481
0.931355325940136 1.0756056691122855 0.9918837089891525 0.9958997990366291
0.9318290088284595 1.0759747685412784 0.9912699265754299 0.9956690875428805
0.9310922500761877 1.0753188715503104 0.9907992346676634 0.9975336737488053
0.9318078745444812 1.0759533248481115 0.9912103778535851 0.9957713179683801
0.9318139469015589 1.0759613819229046 0.9912605975443731 0.9957069367998193
0.9318167732910383 1.0759641483734759 0.9912667919896742 0.9956951354843009
0.9317790482923272 1.0759319738031083 0.9912670934908537 0.9957649045454537
0.9318165571483374 1.075964144128508 0.991269945710467 0.9956922025644853
0.9318384122685575 1.0759818199305433 0.9912529441260242 0.9956695740870479
0.9318837438119679 1.076017946175687 0.9912083180238433 0.9956325335071077
0.9318048985881802 1.0759550192564151 0.9912843245579344 0.9956986585103537
0.9349847271486065 1.0652234636451199 0.7777222356295886 1.1773914645241712
0.947319223971727 1.0884040777684487 0.9784727556390832 0.9800785263772644
0.9319268186105277 1.0760639810457602 0.9913704830899427 0.9953809740704724
0.9302994000875673 1.0747529186905957 0.9927350928791862 0.9969584922079531
0.9311212147922308 1.0754013640939701 0.9918058343158772 0.9964167687082454
0.7964985153993032 0.9613365673377027 1.0816716120039378 1.1275675818540818
0.49700437416022764 0.672481325980603 1.199899053703746 1.3641839319526812
0.93173692164958 1.075900288068635 0.9913415493352601 0.9957644369188086
0.9318415944757131 1.0759842452218262 0.9912478770204659 0.9956690195936925
0.9317923961119569 1.0759442231392562 0.9912820987120518 0.9957242404571449
0.9317809094345133 1.0759340471123906 0.9912755714701947 0.9957524829171923
0.9060922935798438 1.0522090408140736 0.9663223029357829 1.0668055571853259
0.9318130359213876 1.075961668935457 0.9912791884403753 0.9956889709625624
0.9318624344782467 1.0760001297830746 0.9912147208701821 0.995665357811494
0.9318142943270443 1.0759615711845707 0.9912587250795252 0.995708271253709
0.931780353331469 1.075935196645884 0.9913039364366161 0.9957235229281127
0.9317883679092221 1.0759416064965686 0.99129643950566 0.995716560417472
0.5477393852088437 0.7007168791749704 0.9438947431846663 1.5225111281179946
0.9318042999020331 1.0759546823517192 0.9912873631620599 0.9956965576962683
0.9318245851029663 1.075970265978509 0.9912572146037731 0.9956907487855527
0.9317695962759253 1.0759290174732212 0.9913563318508973 0.9956881012232384
0.9607865373873528 1.0913134641581965 0.8333643401588537 1.09152555128027
0.8397529027142804 0.9985116347534579 1.0473647950337437 1.0958177637377298
0.9297673624205809 1.0743539848697476 0.993702420113289 0.9969211062584818
0.9318163168275918 1.0759639044165081 0.9912693406003394 0.9956932889254674
0.9319084919293856 1.076037652033724 0.9911836685949041 0.9956126121615468
0.9317081003809621 1.07588065279845 0.9914281617075723 0.995726387620054
0.9318071820287036 1.0759570002799062 0.9912848926008797 0.9956938153690157
0.675271994585859 0.8180006736988502 0.7972087054254555 1.496442752408928
0.931820467270614 1.0759655699788322 0.9912365721310342 0.9957202269073313
0.9318051709323624 1.075963381820317 0.9914263459748264 0.9955479537700234
0.8531285093313705 1.0156343783450443 1.128444000916789 0.9835002255889218
0.9318652856260788 1.0760029794623363 0.9912220020034408 0.9956523610725444
0.9305101986180722 1.074908753560356 0.9923134667634568 0.9970135063174838
0.7725203809527733 0.9334435565801762 1.012117905149747 1.2278081137707142
0.9317390187260989 1.0759028489100801 0.991355015103267 0.9957463016007253
0.9316835511130208 1.075857682080708 0.991392871507618 0.9958093113864913
0.5335830493233091 0.7124008199885068 1.2132558482152305 1.3174917321809643
0.9318183973414568 1.0759657513756693 0.9912705853611183 0.995688106871419
0.9228327420867319 1.0687998821423814 1.0003300122827992 1.0026899545782184
0.9318125496379559 1.075960406460024 0.9912643851168915 0.9957055278118154
0.9317962183181938 1.0759478998011314 0.9912893542614724 0.9957094674066217
0.9300408270966928 1.074530273628286 0.992704295207928 0.9974702747991431
0.9296159812193905 1.074225812335394 0.9937226710839282 0.9971801813228478
0.9318217900327749 1.0759693829836512 0.9912834516281596 0.9956681979432729
0.8446680073812365 0.9971216964733536 0.9654022725257124 1.1663115942158404
0.889598441241338 1.0477023719457075 1.1367137286910218 0.9048846711626499
0.9316198416147344 1.0758055531606543 0.9914320000359846 0.9958862752486696
0.9131077652362971 1.0651777851070776 1.085856488358005 0.9233342742349688
0.9317175959058397 1.075884501642247 0.9913538683094086 0.9957873118933782
0.9316795300299144 1.0758525767086213 0.9913636401173492 0.9958476898871124
0.9318129524316194 1.0759612759815453 0.9912735692069026 0.9956950680402489
0.9316943813690348 1.0758664024874067 0.9913837570990032 0.9957988309913746
0.8365825158385316 0.99056438272324 0.9769077777096858 1.168145156959412
0.9317670796303544 1.0759247253657467 0.9913188752303914 0.995732386251098
0.9319305454558909 1.0760560555162464 0.9911764381736268 0.9955792770418161
0.923107895283957 1.0689642690224697 0.9990977850269567 1.0034896821172563
0.9316684607361396 1.0758519557499926 0.9915177589759859 0.9957052697157207
0.42087691187794973 0.6125241815085792 1.491136557384472 1.1064305371446064
0.9311977503537052 1.0754714311240592 0.9918883478616338 0.9961874603255298
0.9317630658620425 1.0759213197666126 0.991319221612956 0.9957394770669062
0.8097721556951641 0.9737302594858104 1.0837881310528155 1.1052247398647363
0.8803917805524096 1.0419389135972503 1.1825472954386502 0.8607296378062549
0.9318110438666564 1.0759581801065943 0.9912479418281355 0.995725712344875
0.898535615132276 1.050886265866404 1.0523993540810204 0.990316820080369
0.930734939798447 1.0751242932009522 0.9927252989188562 0.9961609865138228
0.9316290870415743 1.0758083166650114 0.9913424922207307 0.9959637416030954
0.9317034335090695 1.075878368383964 0.9914578196565224 0.9957036920908381
0.9318165679344453 1.0759642791666184 0.9912721372715398 0.9956898647932886
0.9318201870067396 1.0759672264852624 0.9912696764746489 0.9956857428245652
0.9317572296933164 1.0759166291231157 0.9913242797515445 0.995744970847584
0.9318211325967573 1.0759678492793119 0.9912664609903934 0.9956873860971642
0.7646622662070677 0.9361260962301517 1.142455880686033 1.1107449942963297
0.8553673819712719 1.0224352417809015 1.227207924229235 0.8467192780559345
0.9431501231789585 1.0849447994553687 0.9796834237883199 0.9867031045034945
0.7412448756954013 0.9054600472558785 1.0356011901759885 1.24829022182794
0.9318116090755075 1.0759603724791362 0.991277810184719 0.9956930793818488
0.9317741805117576 1.0759170590598885 0.9910791906457195 0.995972589682049
0.8307592852582723 0.9801922754047995 0.9115704829665272 1.232112565885413
0.9318172235807295 1.0759695371137696 0.9913542105285242 0.9956018529961057
0.823512132564512 0.9924291571084292 1.1815444153740453 0.9699819809262367
0.8911788250776358 1.0325646284923828 0.8717153424130245 1.174616337573752
0.7867847020035597 0.9520992929251025 1.0788457732581282 1.144800671480316
0.7649186594011796 0.9246872125920519 0.9937914260210022 1.253886644893434
0.9317499213138354 1.0759106061753732 0.99132801049803 0.9957546031498322
0.9318211240419896 1.07596803662117 0.9912698608243359 0.9956838069060404
0.930705986867047 1.075072084577991 0.992246040274349 0.9967217154237792
0.9317598836470876 1.0759187511623514 0.9913217875338279 0.9957426757013995
0.8956215612162836 1.0510725319473198 1.1013137990126225 0.9381985226958915
0.9318095261962104 1.0759585831420402 0.9912776072286301 0.9956971641633805
0.9315341735847205 1.075735577067748 0.9914867711580312 0.9959874673614886
0.9043888441427618 1.0525228393235304 0.9949484349728479 1.0413232513571529
0.9314848813548459 1.0757087882134864 0.9917535407471321 0.995796884038078
0.8188873997775886 0.9660686227728832 0.8737595500303434 1.2777633247751459
0.9318176075468589 1.0759651697692645 0.9912721981781272 0.9956878688344531
0.9189669453599707 1.0516001716695114 0.787113178482373 1.1958635714728276
0.9257136980449195 1.0710481844244617 0.9965121122083042 1.0014359007999418
0.9305747598115881 1.074918704756354 0.9915266678138129 0.9977250478879737
0.9320213190237367 1.076108690407383 0.9907429108814748 0.9958688860337611
0.9317996755171936 1.0759508303509333 0.9912890064775566 0.9957034117243949
0.7354778920075612 0.9119891969935903 1.18834269960917 1.1023563915706411
0.9318187750177078 1.0759660218558145 0.9912696806454458 0.9956883618367228
0.9036879301720415 1.0554676694703564 1.0547657714997216 0.978164254461427
0.9318017470429828 1.07595094754608 0.9912601792378586 0.9957300451685512
0.9318106942360936 1.0759596643675986 0.9912790771709931 0.9956934393482428
0.9151877521969799 1.0625519265914765 1.0059262898064973 1.010706228844326
0.9318212652321068 1.0759680169867285 0.9912674134270728 0.9956861325332343
0.9317960162224229 1.0759477190466498 0.991289209246265 0.995709996221168
0.9994727503086805 1.1353948408504735 1.086926494046934 0.7283707609006415
0.9123391504725478 1.0601735187807477 1.0072831051411586 1.0144210815481587
0.9317915203551386 1.0759441338804647 0.9912935980207657 0.9957137082255686
0.748362172759693 0.9209465875294114 1.1444449612340835 1.1322796547139444
0.9319238151214229 1.0760493826033466 0.9911601870311724 0.9956089680130381
0.9317789002366285 1.0759340339815884 0.9913052867089711 0.9957247947420008
0.8296880773011057 0.9946403475145601 1.1260529316557961 1.0267974829709254
0.941830908824198 1.0833628757305322 0.9715102989399796 0.9977209829066773
0.9317953612961517 1.0759472037177622 0.9912899637247029 0.9957104149054019
0.9316875318487624 1.0758543807935534 0.9912759081720851 0.9959255846398211
0.9317603462934252 1.0759191195382052 0.9913213261011244 0.9957423041321648
0.931584231442388 1.0757766982976544 0.9914588200617039 0.9959240555190056
0.9317298892006247 1.0758945943129776 0.9913469174515299 0.9957718247765824
0.8270643881315413 0.9765476188425256 0.9090216225540453 1.2393542453304476
0.928412421929204 1.0732434487181366 0.9945292873605152 0.9985541833207053
0.9318306869077019 1.0759755491325402 0.991258556131833 0.9956779935343407
0.931819764862731 1.0759668549737436 0.9912694792614106 0.9956867356928673
0.9319937990838727 1.0761059440815952 0.9911051181278746 0.9955371444705294
0.9318040496179701 1.075954161215336 0.9912819972656358 0.9957026970822549
0.931814202202762 1.0759625117317373 0.9912765263258408 0.995689619084597
0.931820473048561 1.075967370640259 0.9912679310328727 0.9956870570509979
0.9317137980232578 1.0758811863579696 0.9913525594094351 0.9957957505979607
0.9311267843900941 1.0754083815184299 0.9918452914365069 0.9963647136020857
0.9317165586802247 1.0758837434291755 0.9913560834109245 0.9957868963594838
0.9317979717368943 1.0759491706622202 0.9912854118408236 0.9957103782594589
0.931541565781441 1.0757448989198515 0.9915393666139942 0.9959181236676444
0.9320238283037978 1.07613128397092 0.9911002029463786 0.9954865327682166
0.9318107597910673 1.07595945407918 0.9912744333182535 0.9956982284013197
0.9318077989507753 1.0759575266741612 0.9912848919515606 0.9956926698530497
0.9251740662208888 1.0706364404231352 0.997385332120814 1.001505603051107
0.9522263258696816 1.090410480799779 0.9404818271939166 1.0098336202098568
0.9318199659496057 1.0759671017475188 0.9912707925160594 0.9956849734031783
0.9318088955045416 1.0759577849204023 0.9912730651400558 0.9957031388478386
0.9317732762475512 1.0759297195937416 0.991313747621444 0.9957262961083676
0.7378984498954797 0.9062434534509966 1.0839165937971944 1.2080372642336572
0.9318113697886282 1.07595966728914 0.9912690594638218 0.9957027771793902
0.5954927614535074 0.7786600350793926 1.239923283241292 1.2254253027161575
0.7936879342776 0.9695731846715865 1.252180425333858 0.928456514156884
0.9055667419681381 1.0447758484412357 0.8618816141860737 1.1599794773208385
0.9317899256016513 1.0759435694948758 0.9913075032724972 0.9957019668389263
0.9316837952656505 1.075845032565424 0.9911683774579143 0.9960461943049382
0.9317080764749264 1.0758909134489691 0.9916077432930219 0.9955364828088458
0.9317765587771094 1.0759321742303236 0.9913077021366696 0.9957265906651169
0.9318177858749247 1.0759652096745098 0.9912702372770125 0.9956896110251499
0.931671312347817 1.075848380199165 0.9914128223347582 0.9958109489359311
0.9317955737697249 1.0759473654995286 0.9912896285780696 0.9957103748368429
0.879604258450271 1.030160803704341 0.986749608139764 1.0915082587353742
0.9134747295609749 1.0549141838217475 0.9082002005708187 1.108103054404634
0.9317435128864113 1.0759050382724824 0.9913262725974962 0.9957683458356011
0.9318199099099571 1.0759673593191685 0.9912761268627401 0.9956794367807709
0.7616560008526367 0.942724620840542 1.292820853453806 0.9272349821187577
0.931409324029089 1.075645894107797 0.99178135368538 0.9959077911977052
0.9315909359342063 1.075784057652306 0.991487407901987 0.9958813737430479
0.9318199975539324 1.0759671244769569 0.9912707184549369 0.9956849929976638
0.9317583210915837 1.0759174925352435 0.991323093408061 0.9957441977353604
0.9319489553575417 1.0760709655333347 0.9911624939360025 0.9955598109810758
0.9317593680101534 1.0759187174287386 0.9913288777943529 0.9957361359005574
0.9316998180619097 1.0758651138189497 0.99128023628218 0.995898188140834
0.9316936326086936 1.0758686654103706 0.9914344303072931 0.9957466355532637
0.9314420003261482 1.0756600406411163 0.9915414683187771 0.9961007951203317
0.7708609625808901 0.9255757661543139 0.9367215201363384 1.29291750434107
0.7196268171260155 0.9066589842589086 1.343289711687432 0.9250294486434135
0.9316309359021983 1.0758140856779925 0.9914156652101006 0.9958829412076488
0.9299494185713363 1.0744179924103519 0.9921098473972395 0.9982675651057001
0.9319869281567609 1.0761015210890406 0.9911302759653015 0.9955233114226887
0.9097192135152911 1.0582274513383625 1.0126417328230495 1.0134704434721697
0.9318200926150294 1.075967038281507 0.9912677960143963 0.9956879066549971
0.9317787805867022 1.0759331850618858 0.991292237902448 0.9957388147743493
0.9318231497657893 1.0759694086058418 0.9912636322998025 0.9956866293977602
0.9317780974145277 1.0759333615949007 0.9913055083447775 0.9957260518982277
0.7311003972752597 0.9089032805672516 1.2030775189479104 1.0917836965302878
0.9319209850357368 1.0760477222209999 0.9911733667115045 0.9956002906587811
0.7959664743255972 0.9580378240158705 1.0441286486437857 1.165502583320933
0.9318163882567344 1.0759640855666595 0.9912714401103151 0.9956909361388018
0.8520973935406162 1.0166873323372336 1.1638997532874016 0.941070808602323
0.9318172085387937 1.075958149685799 0.9911555370734331 0.9958119574614474
0.9318985866703007 1.076029674192761 0.9911919492131005 0.9956222619063452
0.9504707671900386 1.0914994940949354 0.9865110496336474 0.9654170978544762
0.7329908967681245 0.9057262651293025 1.1363509139657526 1.1623643978319032
0.7588587344021581 0.9355976126362987 1.2134072898273582 1.0375130397609893
0.8784802992498316 1.038112855980037 1.1355252516081291 0.9279959438400598
0.7517952372168973 0.923954315238236 1.1413288516068045 1.1306992514177392
0.9319312825869321 1.0760484427001902 0.9910324559774872 0.9957301388597078
0.9318092254910258 1.0759584577995194 0.9912798935476006 0.9956953049232166
0.9320936334857601 1.0761936561245666 0.9911494277637063 0.9953047232654559
0.5486463728954794 0.7100258802722099 1.0247319424990362 1.4645049860192143
0.9297521046121313 1.074302852593278 0.9930393648712778 0.997650865136719
0.9140509908575529 1.0616491690196133 1.0072422237835204 1.0113727966915707
0.9317176581930425 1.0758848531099785 0.9913590784722838 0.9957816868732584
0.9314936460789337 1.0757056299593322 0.9915678093960429 0.9959770404045957
0.9319177676609126 1.0760452005055139 0.9911772720017745 0.995602139756124
0.9318199599982441 1.0759669114597412 0.9912675574592641 0.995688405306669
0.9317388850350133 1.0759022698527247 0.991346898788631 0.995755132765885
0.9317838808862654 1.075937581592035 0.9912930106946162 0.9957285220925473
0.9312417585539466 1.0753559534975574 0.9892228628568492 0.9989180501573374
0.5185235612037081 0.7109307230625134 1.3887193988937123 1.138933384634476
0.9310672333713578 1.0753350858355941 0.9914538074698447 0.9968889655584735
0.9318186174659521 1.0759658755539032 0.991269473469239 0.9956888736353907
0.9243485271661532 1.0699628775696008 0.9979717820970195 1.0024031648261986
0.9314902334334868 1.0757495955300704 0.992386630131202 0.9951168442261162
0.6552052135597869 0.803212663767421 0.8550576899934449 1.4813614996068813
0.9300462769545054 1.0744191796224405 0.9906930431632698 0.9995822573279958
0.955950954420636 1.1011910906904625 1.096742776609287 0.8189574089151732
0.7917782122550744 0.9564715594302327 1.075119059595428 1.1412135794155098
0.9318134065503406 1.0759617449671344 0.9912749923387227 0.9956927194524665
0.9313622644938422 1.075600524146949 0.9916905377947746 0.9960912218246641
0.9318221897080184 1.0759680780257237 0.9912547005743778 0.9956978576798394
0.9304737533043219 1.0749185500667975 0.993026619517942 0.9963266763607339
0.9318143762356703 1.075962825692727 0.9912794163224893 0.995686239747613
0.9318184859685251 1.0759656762965293 0.991267953017038 0.9956907257190968
0.9317766116541127 1.075932169554417 0.9913068324146452 0.9957274120973886
0.866828839244601 1.021523984899752 1.0279660715240717 1.0716260144650382
0.9320244864530136 1.0761328799333822 0.9911182858716133 0.9954661877132739
0.9318141350482937 1.0759622631310064 0.9912731849929736 0.9956932770843465
0.931814883761327 1.0759628744516643 0.9912727035439032 0.9956923951149742
0.8607583967201016 1.0184113838159137 1.0632074680139076 1.0447598429056446
0.9317770744505666 1.0759325421368666 0.9913064422690422 0.9957269648469138
0.8761141739660633 1.0159896621882798 0.8316519488441952 1.2282279925096011
0.931819919258746 1.0759667823603745 0.9912659097490183 0.9956902233301212
0.8128965472459917 0.977881454530734 1.1023521748748346 1.0806325685182792
0.8737869547829502 1.0359717724021755 1.174680482049733 0.8850901712317527
0.9318164475679551 1.075964232203153 0.9912731110042308 0.9956890587741999
0.8670115962987903 1.0251582139394209 1.082711884590513 1.0124606432451868
0.9223542241895494 1.06856522392543 1.0033588495579822 1.0003514525334911
0.850836850857844 1.0005722334649474 0.9357164590308544 1.1829483185127456
0.8160925374819445 0.9776618628591812 1.0576201144463075 1.1223234600325094
0.9318669099264476 1.0760047241007018 0.991228266831495 0.9956427183909048
0.931753155346714 1.0759133805864438 0.9913282668299591 0.9957483240373278
0.9313978228413955 1.0756362474893866 0.9917843175451001 0.9959260146204986
0.9924541899303095 1.1227678221152428 0.9176348173715696 0.9551825664954148
0.9319358606015401 1.0760602516337856 0.9911705149215178 0.9955756634410816
0.9318354082287081 1.0759793467747012 0.9912545197110973 0.9956734895543413
0.931444965344497 1.0758076926279236 0.9940788478554742 0.993406310267121
0.8147762135872476 0.973897962136201 1.0228895022373432 1.15817077793581
0.9318204473797371 1.075967303064488 0.9912671332882579 0.9956879482997205
0.837352243897749 0.9926851492455622 0.9961573557944211 1.149385896510135
0.5103498438459181 0.6834922688602021 1.1657753792864596 1.3832386376806094
0.5059787493268078 0.6679233445878505 1.0547315267536825 1.478311644284834
0.9316829648164748 1.0758587158393444 0.9914196602660535 0.995782072401177
0.9317035875960612 1.0758695191266459 0.9913009878712851 0.9958692465338213
0.9219568682309845 1.06221278966767 0.905963157541917 1.0958696720709873
0.9316144141913505 1.0758044309817374 0.9914932830343349 0.9958315523042033
0.9317329994402405 1.0758971548137835 0.9913452825994081 0.9957677756192487
0.9318156354108645 1.0759634904588615 0.9912722663826411 0.9956914611644311
1.0284554150918106 1.1494371259041825 0.865547978688543 0.9337561758273326
0.93182956998375 1.0759747640552744 0.9912614905671587 0.995676965805599
0.9317507099897607 1.0759114006308097 0.9913301318239808 0.9957508948537133
0.931818934091116 1.0759659281992278 0.991265673813934 0.9956923032086997
0.9312796026707729 1.0755284879885978 0.9916647701000307 0.9962719292691798
0.9715333795612703 1.1108183367752265 1.0238440415287722 0.8797440846663354
0.9318193326939336 1.0759662420536444 0.9912652148025908 0.995692047992235
0.9317761846184452 1.0759318273045928 0.9913072193609584 0.9957277962934088
0.806206894522407 0.9735015531304045 1.1278279464479226 1.063169456196485
0.825364388275983 0.9803234489047262 0.9782577905480496 1.183533378205087
0.931811765604498 1.0759606380132642 0.991280115257962 0.9956903510972198
0.5375978823099651 0.7135727874634352 1.1800278781495468 1.3451158869787185
0.9502579571074129 1.0913508185213532 0.9870766784659226 0.9652164714177637
0.9318104339648403 1.0759652474240264 0.9913804823195144 0.9955866833602834
0.9317981015057106 1.0759494242818795 0.9912879074156377 0.9957074982740934
0.9317809179012937 1.0759356256786423 0.9913030154360932 0.9957234479341592
0.9811000657228456 1.1170088951193082 0.9889269903894397 0.9009757225316496
0.9311731783425213 1.075392412559721 0.9908765186158366 0.9973020611460054
0.9319111605688175 1.0760396041181044 0.9911779913656301 0.9956136564728897
0.9319634459538177 1.0760824190114557 0.9911465870880223 0.9955497028811108
0.9317977852930718 1.0759489654327077 0.991284606083391 0.9957115766784894
0.9318135578205563 1.075961712059602 0.9912721629822779 0.9956954302416177
0.7967628958194427 0.9715492127675582 1.2370065527676861 0.9439681240647874
0.9318222858026729 1.0759686870857827 0.9912639066640119 0.9956879444909917
0.9318195324652769 1.0759666304599493 0.9912690215124281 0.9956876515158187
0.9318371746089219 1.0759803512719648 0.9912457315276729 0.9956795001114372
0.9317772706391263 1.0759330510223273 0.9913124007476981 0.9957202993873114
0.8564542908887882 1.0065663244082896 0.9474550534894127 1.1643192018761932
0.9304736512676282 1.0748752576092127 0.9922737099879243 0.9971232904839246
0.9297374049079771 1.0742853116935114 0.9929527887103267 0.9977696189685419
0.9317940926389836 1.0759460994712493 0.9912895903563443 0.9957131669905755
0.9314516741838093 1.075678159388647 0.9917136099335382 0.9959007945094529
0.9318467143650805 1.0759916802026348 0.9913014327327895 0.9956028717415298
0.9984597632479278 1.1188306725885921 0.7563208226992222 1.0859442400486108
0.9317058860793959 1.0758768398612701 0.9913945760557797 0.9957660186538035
0.7539241566766296 0.9229652348435334 1.101952158504541 1.1685183269297708
0.9315504202804294 1.0757555591612653 0.9915935489006388 0.9958443785008231
0.9317883369561724 1.0759415191919066 0.991295370012887 0.9957177485434743
0.9318169880166215 1.0759643018104954 0.9912662716377312 0.9956952867671561
0.9317772808481602 1.0759327294152423 0.9913066369885544 0.9957263754873005
0.9313522308268661 1.0756214925862415 0.99220612632429 0.9955643783829305
0.5231515130480286 0.7212528519142417 1.475628586101853 1.0142125487759648
0.9375377773044048 1.0805487851551028 0.986204407626139 0.9903729164912751
0.9314602399208863 1.0756614846743282 0.9912950052873614 0.9963274588147152
0.931977515079731 1.0760930364906376 0.991122336406046 0.9955491994194556
0.9307474087257842 1.0750992985903194 0.9921038782939314 0.9967951931506207
0.9318614774895706 1.0760001994799646 0.991230202630256 0.9956507653617537
0.9317972452418295 1.0759474119440762 0.9912655222106118 0.9957327593415697
0.931849376953093 1.075990604201407 0.9912429546382839 0.9956597645565148
0.9319007569170817 1.0760540309369446 0.9915852163971254 0.9952022234851162
0.931828685650983 1.0759686806738218 0.9911684121631982 0.9957770237099764
0.9316218143485702 1.0758064335256547 0.9914179761913327 0.9958974397691626
0.9298211238506354 1.0743478274875484 0.9927958806472772 0.9977804293313952
0.7990718458029963 0.9515677380309722 0.9257451456160035 1.2645154432076666
0.9291568910289507 1.0738540055367631 0.9940795074818739 0.9976527597002467
0.9319019285384809 1.0760044584066586 0.9907018034157019 0.9961340989217605
0.5566984115808964 0.7576972358649418 1.527626994962641 0.8844984696127186
0.9317805567314094 1.0759343244439363 0.9912856659770216 0.9957424641414563
0.9314947530727861 1.075712335050576 0.9916683694801622 0.9958686374008097
0.9318249379168324 1.0759715538196368 0.991274450949503 0.9956718670048783
0.9155441357699222 1.066908187329189 1.079266569299189 0.9266442293257737
0.8974526845837559 1.0578923586662445 1.236520376972915 0.7392292160749101
0.9314405431510199 1.0756626982103004 0.9916095593898006 0.9960315037050613
0.9318116018079011 1.0759608738538131 0.9912866759750865 0.9956837178324268
0.9316786285011848 1.0758495077085966 0.9913234870147565 0.995891819382963
0.9317805733299839 1.0759353146732518 0.9913027189114572 0.9957244016440342
0.9318282221823333 1.0759752665367956 0.9912903510637988 0.9956489509182781
0.9279426556423181 1.0728466826558913 0.9946163087272755 0.9993302441963752
0.9319014445655589 1.0760321024645614 0.991191769598796 0.9956171413599465
0.9318432227721116 1.0759855898554813 0.9912470946040035 0.9956668215285073
0.7757655462698493 0.9246533936832301 0.8707469710320591 1.3360402810908274
0.9314688283110587 1.0757009083178672 0.9918551817127937 0.9957191759050728
0.9318176824866411 1.07596527388351 0.9912728997819988 0.995686987700946
0.9317089565927573 1.0758750386851437 0.9913173612932253 0.9958419617016814
0.9317762631762054 1.0759318869094878 0.9913070895735816 0.9957277875871494
0.8631923231837654 1.0151215029475436 0.9817191305780171 1.1227888961843995
0.8480986492289951 1.0027127868845376 0.9993934132261164 1.1298267811590041
0.9417241105501006 1.088882172325168 1.0806591440630795 0.8715888532590884
0.7818976407807239 0.9480294603790678 1.0854152807148312 1.1453166153839849
0.9311011320779086 1.075390495364546 0.9919152933437678 0.9963383037604383
0.813938696777804 0.9875675972703588 1.252730874961813 0.8904377596444433
0.9317379532881023 1.0759011795925975 0.9913417443565339 0.9957623141909168
0.9318172580516135 1.0759647390478155 0.9912698839593599 0.9956909653042245
0.8695143503737157 1.0181848386489432 0.9443265459904597 1.1469489106336141
0.4424240284587975 0.6421188821887123 1.6837682862350227 0.7462363422416876
0.8484352262394677 0.998017007400113 0.9309678827783188 1.1905538716922455
0.9316934655029299 1.0758668883384053 0.9914058897372992 0.9957771279994636
0.9270949105261937 1.0721865659685426 0.9957467214394543 0.9996997793233203
0.9317760736619969 1.0759313555245076 0.991300627638941 0.9957349723857545
0.931834145019239 1.075977092435783 0.991233964534613 0.995697571431264
0.9318039388399679 1.0759535659750086 0.9912732455958335 0.9957121567719893
0.9318769667323226 1.0760130355426267 0.9912235519462775 0.9956290173504543
0.9317885192997586 1.0759462003713818 0.9913744185214919 0.9956338154836348
0.9318848420488443 1.076017753833439 0.9911885880455289 0.9956513554142083
0.9318119188223527 1.0759604202993316 0.9912740288038967 0.9956965024330491
0.931899089758551 1.0760303187024707 0.9911957093538263 0.9956173510319325
0.9702158952962525 1.1101325812918907 1.0325138211609335 0.8718958075900884
0.812302509851294 0.9833639244729171 1.1983010014882551 0.9681088475761062
0.9318177511673206 1.0759651207286653 0.9912692009784916 0.995690771319468
0.9305830810801293 1.0749658400971458 0.9922236139266184 0.9969733581974162
0.9462695637992107 1.0697097800553237 0.693849215316487 1.2160872414113644
0.9316587888966695 1.0758359379394071 0.9913821789527106 0.9958666138980262
0.9310902809344328 1.0753905341546741 0.992077570085968 0.9961868214913032
0.9302430334264653 1.0746932347913822 0.9925341622998416 0.9972754372689545
0.8103030493083269 0.9732515572763764 1.0702748590167483 1.118348006341753
0.9318394884124914 1.0759825951488065 0.9912504453068428 0.9956702169209017
0.9318165234547097 1.0759643922124915 0.9912747748153155 0.9956871584116093
0.9312841515349545 1.075545482366026 0.9918935594618228 0.9960215416489044
0.9317354920346776 1.0759006364162669 0.991368937623765 0.9957381308839872
0.9318745007273844 1.0760106477241815 0.991218598266642 0.9956388377200259
0.9318021374462873 1.0759524523082737 0.991280642660594 0.9957076818208423
0.9291399778100724 1.0743999438939915 1.0038994811593402 0.9871927569355279
0.9138493390009215 1.0608565137740418 0.9968785098043519 1.022592821941328
0.9879946706402601 1.1104553790589697 0.7648387046256114 1.098078966531479
0.9318442315300826 1.075987430958065 0.9912642124304542 0.995646845711883
0.6137203256926966 0.8133609975281231 1.5317104644692254 0.784636414580297
0.9628346427013071 1.1007272914982378 0.9654199728186633 0.9640089517799902
0.9313481633387988 1.0755658618348327 0.9912958119998339 0.9965346405481462
0.9318225384601125 1.0759691288226663 0.9912678566767041 0.995683298208666
0.9243344147622727 1.0699578957960603 0.9980943379576933 1.0022994665706262
0.8392964184504722 1.006975462464785 1.1928332752087825 0.9266772477458395
0.9867520874473914 1.1235278699596551 1.0330369823046446 0.8347694520356205
0.9316583061144766 1.0758371163533857 0.9914099489684124 0.9958381467594005
0.931751664957596 1.0759121307788457 0.9913286513270406 0.9957506862642483
0.931756390800503 1.075918318366638 0.9913662806662142 0.9957021143965642
0.9320610810244747 1.076165552789056 0.9911436406724855 0.9953713550699056
0.8257683719667046 0.9980137812037531 1.255012316553884 0.8643027095387129
0.6942321019746215 0.8706320735575731 1.1648613280461866 1.1845421084456838
0.9317577033857831 1.0759132393397115 0.9912580162915812 0.9958141550322527
0.9317851444483908 1.0759390153951982 0.9912992265962227 0.9957196020359946
0.9317772761871521 1.075932711164361 0.9913063877495001 0.9957266477024534
0.9318054494035918 1.0759551433689951 0.9912782828803689 0.9957040237817508
0.9316757112555274 1.0758617509993431 0.9915807757949732 0.9956251447876826
0.7550662123749746 0.9224432472333217 1.08151867461887 1.1871355775231707
0.9316024573748134 1.0757809789540738 0.9912620106437554 0.9960982754769316
0.9318418494602889 1.0759842318264319 0.9912438423984782 0.9956728121252323
0.9757963412686702 1.1083713291827115 0.9069173772317335 0.9984168821372615
0.9318106602852729 1.0759597231030262 0.9912806091661621 0.9956918824429786
0.9317955235619396 1.0759473423984478 0.9912899734383426 0.9957101034544432
0.9320755678219281 1.0761876133881831 0.991313222115884 0.9951650414848241
0.9033840103168235 1.0528779486874686 1.0150159054427785 1.022295526772196
0.9314615706111701 1.0756716936464221 0.9914533226435751 0.9961576479189407
0.9318210412125687 1.0759679867485141 0.9912702242571535 0.9956835764946467
0.9317156634842485 1.0758821316579674 0.9913412752518697 0.9958042174028423
0.9387407179073866 1.0756527700235228 0.8875305787641624 1.0835250135077148
0.7794105987721138 0.9209512884827803 0.7869170294389696 1.3874903374270595
0.9317591836249609 1.0759145096007017 0.9912581448721989 0.9958112695284955
0.9318198556461376 1.075966627635832 0.9912641553102366 0.9956921967003552
0.9317939959709836 1.0759452093994204 0.9912754802119604 0.9957282665491384
0.9318295067880801 1.0759744819330004 0.9912575047091235 0.9956812979853655
0.931795186223292 1.075946862676521 0.991286616420586 0.9957142796929669
0.9314912148756513 1.075682136166918 0.9911940294780278 0.9963766637237496
0.3003493196002615 0.4735071947728504 1.5205341824363483 1.1719884929247564
0.9312638955798132 1.0755347639886614 0.9920082570484064 0.9959378226887483
0.9317780924089794 1.07593335730718 0.991305508057932 0.9957260615012918
0.9317786851285125 1.0759334425190075 0.9912981568782427 0.9957327333404052
0.9286348342534867 1.0734003459653076 0.9939514850228159 0.9987540036832875
0.9318261322445421 1.0759712571632067 0.991251467983043 0.9956939507924915
0.8734013664638067 1.017579482533042 0.8870157741941612 1.1894978218673053
0.9318191742708876 1.0759664141566119 0.9912705821820881 0.9956866667291078
0.9286141080316248 1.073371425867743 0.9937572097685042 0.9989976491726096
0.93165891466089 1.075829742198314 0.9912721329649261 0.9959827270996683
0.9318067656606261 1.0759563497835913 0.9912797364345587 0.9957000412525825
0.5407394649558972 0.7109098952010755 1.1171907394126228 1.3978886950434477
0.5105315710942127 0.6951376489757612 1.293811805215955 1.2578522172206885
0.9317595902341876 1.0759185235338424 0.991322184919987 0.9957428005945366
0.7777539800424799 0.9459146213962887 1.1089999550433591 1.1271484566499541
0.9318141475060624 1.0759626016129273 0.9912789115108104 0.9956871985265098
0.9285934930177037 1.073382530910586 0.9942559008489925 0.9985085604385217
0.9318190225707516 1.075966300670468 0.9912708609628761 0.9956866537894656
0.9309714419451987 1.0752878085175503 0.9920554296481807 0.9964307947737819
0.9317396003536217 1.07594553563936 0.9920922765136551 0.9949650457124676
0.9403787930021092 1.0790129530333528 0.9189344527387013 1.052130350325012
0.6980285539568065 0.8846216632483257 1.3097576060791543 1.0073408877494738
0.9318164473232761 1.0759640550225815 0.9912700198880788 0.9956923278641857
0.9318125933915864 1.0759609741767608 0.9912736552908337 0.9956956443956814
0.9336724711799559 1.077409571210638 0.9888662326827445 0.9947803635442949
0.931809861616144 1.0759589434306223 0.9912788947408112 0.9956951792128659
0.9309848893093533 1.075280247992157 0.9917234370944833 0.9967568159217557
0.9317868441219942 1.0759366929691643 0.9912333290568349 0.9957861216849928
0.9301082294411888 1.0745438434797852 0.991938697418314 0.998154221710755
0.9317310739063613 1.075895764943156 0.9913497066018433 0.9957666746602917
0.9318094786333685 1.075958420438956 0.9912754742637694 0.995699507984314
0.931799759907817 1.0759495487183042 0.9912653695917363 0.9957282491030742
0.8651279170311681 1.0176208283134673 0.9926794425344376 1.109319188410168
0.9317911440617519 1.075944481967348 0.9913052801925217 0.995702053854655
0.8425145730161095 0.9924789801036981 0.9297501251874727 1.200299703380205
0.9318044477398149 1.0759543889386465 0.9912800409583751 0.9957040260535612
0.7527675536981142 0.8992205701997553 0.8361167259596333 1.3876787080786386
0.9318131108743791 1.0759614215562345 0.9912737566844264 0.9956945757294338
0.9318352870372324 1.07597925250122 0.9912546793750515 0.9956735458966729
0.931819141965258 1.0759663386564824 0.9912697449097695 0.9956876121073189
0.9139831486468819 1.061298254692259 1.0023223455091461 1.016676460630171
0.9317569681540334 1.0759164118648568 0.9913243832329934 0.9957453473074663
0.9317958496488159 1.0759475948788861 0.9912895231450405 0.99570997377041
0.9298468512607089 1.0743799903252391 0.992973014774705 0.9975455295943592
0.8892515459799142 1.0459929590365906 1.1087081158514926 0.9412208732154325
0.7340045156378083 0.9216162547913234 1.3910992317498874 0.8226200688785179
0.800409396532299 0.9725249327453513 1.1956954753446176 0.991893449728234
0.9318198307987322 1.075966782311762 0.991267227315575 0.9956889944565532
