# Supplementary material for: Shape complexity in cluster analysis
Source: PLoS One. 2023 May 26;18(5):e0286312. doi: 10.1371/journal.pone.0286312 (PMC10218739; doi:10.1371/journal.pone.0286312)
Supplement: S1 File — (GZ) [file pone.0286312.s001.gz › scompl-suppinfo/Iris/Iris-noMVnoDups]

5.1 3.5 1.4 0.2
4.9 3.0 1.4 0.2
4.7 3.2 1.3 0.2
4.6 3.1 1.5 0.2
5.0 3.6 1.4 0.2
5.4 3.9 1.7 0.4
4.6 3.4 1.4 0.3
5.0 3.4 1.5 0.2
4.4 2.9 1.4 0.2
4.9 3.1 1.5 0.1
5.4 3.7 1.5 0.2
4.8 3.4 1.6 0.2
4.8 3.0 1.4 0.1
4.3 3.0 1.1 0.1
5.8 4.0 1.2 0.2
5.7 4.4 1.5 0.4
5.4 3.9 1.3 0.4
5.1 3.5 1.4 0.3
5.7 3.8 1.7 0.3
5.1 3.8 1.5 0.3
5.4 3.4 1.7 0.2
5.1 3.7 1.5 0.4
4.6 3.6 1.0 0.2
5.1 3.3 1.7 0.5
4.8 3.4 1.9 0.2
5.0 3.0 1.6 0.2
5.0 3.4 1.6 0.4
5.2 3.5 1.5 0.2
5.2 3.4 1.4 0.2
4.7 3.2 1.6 0.2
4.8 3.1 1.6 0.2
5.4 3.4 1.5 0.4
5.2 4.1 1.5 0.1
5.5 4.2 1.4 0.2
4.9 3.1 1.5 0.2
5.0 3.2 1.2 0.2
5.5 3.5 1.3 0.2
4.9 3.6 1.4 0.1
4.4 3.0 1.3 0.2
5.1 3.4 1.5 0.2
5.0 3.5 1.3 0.3
4.5 2.3 1.3 0.3
4.4 3.2 1.3 0.2
5.0 3.5 1.6 0.6
5.1 3.8 1.9 0.4
4.8 3.0 1.4 0.3
5.1 3.8 1.6 0.2
4.6 3.2 1.4 0.2
5.3 3.7 1.5 0.2
5.0 3.3 1.4 0.2
7.0 3.2 4.7 1.4
6.4 3.2 4.5 1.5
6.9 3.1 4.9 1.5
5.5 2.3 4.0 1.3
6.5 2.8 4.6 1.5
5.7 2.8 4.5 1.3
6.3 3.3 4.7 1.6
4.9 2.4 3.3 1.0
6.6 2.9 4.6 1.3
5.2 2.7 3.9 1.4
5.0 2.0 3.5 1.0
5.9 3.0 4.2 1.5
6.0 2.2 4.0 1.0
6.1 2.9 4.7 1.4
5.6 2.9 3.6 1.3
6.7 3.1 4.4 1.4
5.6 3.0 4.5 1.5
5.8 2.7 4.1 1.0
6.2 2.2 4.5 1.5
5.6 2.5 3.9 1.1
5.9 3.2 4.8 1.8
6.1 2.8 4.0 1.3
6.3 2.5 4.9 1.5
6.1 2.8 4.7 1.2
6.4 2.9 4.3 1.3
6.6 3.0 4.4 1.4
6.8 2.8 4.8 1.4
6.7 3.0 5.0 1.7
6.0 2.9 4.5 1.5
5.7 2.6 3.5 1.0
5.5 2.4 3.8 1.1
5.5 2.4 3.7 1.0
5.8 2.7 3.9 1.2
6.0 2.7 5.1 1.6
5.4 3.0 4.5 1.5
6.0 3.4 4.5 1.6
6.7 3.1 4.7 1.5
6.3 2.3 4.4 1.3
5.6 3.0 4.1 1.3
5.5 2.5 4.0 1.3
5.5 2.6 4.4 1.2
6.1 3.0 4.6 1.4
5.8 2.6 4.0 1.2
5.0 2.3 3.3 1.0
5.6 2.7 4.2 1.3
5.7 3.0 4.2 1.2
5.7 2.9 4.2 1.3
6.2 2.9 4.3 1.3
5.1 2.5 3.0 1.1
5.7 2.8 4.1 1.3
6.3 3.3 6.0 2.5
5.8 2.7 5.1 1.9
7.1 3.0 5.9 2.1
6.3 2.9 5.6 1.8
6.5 3.0 5.8 2.2
7.6 3.0 6.6 2.1
4.9 2.5 4.5 1.7
7.3 2.9 6.3 1.8
6.7 2.5 5.8 1.8
7.2 3.6 6.1 2.5
6.5 3.2 5.1 2.0
6.4 2.7 5.3 1.9
6.8 3.0 5.5 2.1
5.7 2.5 5.0 2.0
5.8 2.8 5.1 2.4
6.4 3.2 5.3 2.3
6.5 3.0 5.5 1.8
7.7 3.8 6.7 2.2
7.7 2.6 6.9 2.3
6.0 2.2 5.0 1.5
6.9 3.2 5.7 2.3
5.6 2.8 4.9 2.0
7.7 2.8 6.7 2.0
6.3 2.7 4.9 1.8
6.7 3.3 5.7 2.1
7.2 3.2 6.0 1.8
6.2 2.8 4.8 1.8
6.1 3.0 4.9 1.8
6.4 2.8 5.6 2.1
7.2 3.0 5.8 1.6
7.4 2.8 6.1 1.9
7.9 3.8 6.4 2.0
6.4 2.8 5.6 2.2
6.3 2.8 5.1 1.5
6.1 2.6 5.6 1.4
7.7 3.0 6.1 2.3
6.3 3.4 5.6 2.4
6.4 3.1 5.5 1.8
6.0 3.0 4.8 1.8
6.9 3.1 5.4 2.1
6.7 3.1 5.6 2.4
6.9 3.1 5.1 2.3
6.8 3.2 5.9 2.3
6.7 3.3 5.7 2.5
6.7 3.0 5.2 2.3
6.3 2.5 5.0 1.9
6.5 3.0 5.2 2.0
6.2 3.4 5.4 2.3
5.9 3.0 5.1 1.8
