# Supplementary material for: Shape complexity in cluster analysis
Source: PLoS One. 2023 May 26;18(5):e0286312. doi: 10.1371/journal.pone.0286312 (PMC10218739; doi:10.1371/journal.pone.0286312)
Supplement: S1 File — (GZ) [file pone.0286312.s001.gz › scompl-suppinfo/readme]

Supporting information to the main text is provided to allow all results to be
reproduced. It includes the following:

1 The essential code used in the study, with detailed comments, in file
  scompl-code.pdf.

2 Data files arranged in separate directories, one for each data set used in the
  study. Each directory contains the following files:

- dataset-orig:
. Original data with missing values;
  pertinent data sets: BCW and BC-DR3.

- dataset-noMV-prePCA:
. Original data when no values are missing, PCA needed;
  pertinent data set: BNA-DR3.
. Original data enlarged with synthesized values, PCA needed;
  pertinent data set: BC-DR3.

- dataset-DR:
. Data resulting from PCA on dataset-noMV-prePCA;
  pertinent data sets: BC-DR3, BNA-DR3.

- dataset-var:
. Variance percentages for the columns of dataset-DR;
  pertinent data sets: BC-DR3, BNA-DR3.

- dataset-noMV:
. Original data when no values are missing, PCA not needed;
  pertinent data sets: Iris, BCW-Diag-10.
. Original data enlarged with synthesized values, PCA not needed;
  pertinent data set: BCW.
. Original data after PCA and dimensionality reduction from dataset-DR;
  pertinent data sets: BC-DR3, BNA-DR3.

- dataset-refPart:
. Cluster number in the reference partition for each sample in dataset-noMV;
  pertinent data sets: Iris, BCW, BC-DR3, BNA-DR3, BCW-Diag-10.

- dataset-noMV-std:
. Standard deviations of the columns of dataset-noMV;
  pertinent data sets: Iris, BCW, BC-DR3, BNA-DR3, BCW-Diag-10.

- dataset-noMV-psd:
. Pooled standard deviations of the columns of dataset-noMV;
  pertinent data sets: Iris, BCW, BC-DR3, BNA-DR3, BCW-Diag-10.

- dataset-noMVnoDups:
. Duplicate-free version of dataset-noMV, used as input to solving Problem P;
  pertinent data sets: Iris, BCW, BC-DR3, BNA-DR3, BCW-Diag-10.

- dataset-alphas:
. Scaling factors for the columns of dataset-noMV, obtained by solving Problem P
  in each random trial;
  pertinent data sets: Iris, BCW, BC-DR3, BNA-DR3, BCW-Diag-10.
