# Supplementary material for: Shape complexity in cluster analysis
Source: PLoS One. 2023 May 26;18(5):e0286312. doi: 10.1371/journal.pone.0286312 (PMC10218739; doi:10.1371/journal.pone.0286312)
Supplement: S1 File — (GZ) [file pone.0286312.s001.gz › scompl-suppinfo/BCW/BCW-noMV-psd]

2.81372581707853 0.752114080108046 0.802739426001749 0.708629354476916 0.658222167327639 0.615386957989222 1.10444836876428 0.686655798427309 0.734295734856354
