# Supplementary material for: Shape complexity in cluster analysis
Source: PLoS One. 2023 May 26;18(5):e0286312. doi: 10.1371/journal.pone.0286312 (PMC10218739; doi:10.1371/journal.pone.0286312)
Supplement: S1 File — (GZ) [file pone.0286312.s001.gz › scompl-suppinfo/BCW/BCW-noMV-std]

2.8157406585949314 3.051459109954201 2.9719127672157133 2.8553792392170236 2.214299886649048 3.6311642745095374 2.438364252324251 3.053633893612775 1.7150779425067944
