# Supplementary material for: Shape complexity in cluster analysis
Source: PLoS One. 2023 May 26;18(5):e0286312. doi: 10.1371/journal.pone.0286312 (PMC10218739; doi:10.1371/journal.pone.0286312)
Supplement: S1 File — (GZ) [file pone.0286312.s001.gz › scompl-suppinfo/BCW/BCW-alphas]

1.6832991557557868 0.5070267110180343 0.846556633422276 0.919806536156334 0.9259497792352205 0.9384859750331251 0.9153821147965795 0.9037021929213218 0.9767214011269254
1.6833067421661365 0.5070348774101989 0.84655277320528 0.9198035832137972 0.9259471608200244 0.9384836377630199 0.9153785773870253 0.9036994734602748 0.9767207772035783
1.683307631149898 0.5070358246982184 0.8465523728240248 0.9198032062276431 0.9259469074735317 0.938483397697701 0.9153781773168503 0.9036991024252122 0.976720644983164
1.6833051888146182 0.507032014535379 0.8465576495197332 0.9198047389080696 0.9259473583753701 0.9384835325974014 0.915383126749252 0.903699870166195 0.9767149189497951
1.6711735447196558 0.5126477053137354 0.809758049168784 0.897419068210296 0.9076628999613199 0.9317457816405401 0.8856705689129563 0.8976075547313696 1.0959874136947318
1.6833013872825415 0.5070291172489246 0.8465554779021066 0.9198056640093024 0.9259490736933976 0.938485299245832 0.91538106775008 0.9037013496309283 0.9767212097703389
1.6833050392869076 0.5070330618699411 0.8465535787959355 0.9198041733073969 0.925947745806308 0.9384842375521092 0.9153793320274011 0.9037000923975186 0.976720988790857
1.6570716083551242 0.4983481477757669 0.813594289750137 0.9022960442830273 0.911910257500256 0.9350165530804776 0.8905624738227024 0.9013761976108505 1.1037538091967725
1.68330168573537 0.5070294774180576 0.8465552115827562 0.9198054615049366 0.9259489283267567 0.9384852043541019 0.9153808963215242 0.9037012338450153 0.9767214269056128
1.6833109458041007 0.5070393558789537 0.8465508005211002 0.9198019416474134 0.925945751090873 0.9384824652416074 0.9153766433778739 0.9036979619270548 0.9767201399820589
1.6832991568209903 0.5070267728556357 0.8465564985811473 0.9198064318680793 0.9259497067793482 0.9384859791057774 0.9153820098119085 0.9037021138041449 0.9767218185628609
1.683295908187756 0.5070233102591838 0.8465580232977734 0.9198076455668037 0.9259508556092589 0.9384869175090219 0.9153834966332892 0.9037032829286427 0.9767222829778868
1.683302500992255 0.5070303528627607 0.8465548209316428 0.9198051627113389 0.9259486179002259 0.9384849586750934 0.9153804892642232 0.9037009403983938 0.9767213711207096
1.498935483966521 0.3715588126639113 0.9065017397858514 0.9732295046215492 0.9778521158437872 0.9853478144406922 0.9658460395341542 0.9583072139492085 1.0333920861580548
1.6833054951516124 0.5070335435999432 0.846553396958757 0.9198039898410373 0.9259475895772786 0.9384840435439494 0.9153791867186166 0.9036998927224031 0.9767209391483941
1.683299779158209 0.5070273887992167 0.8465563026943842 0.919806277135335 0.9259495894928462 0.9384857954668697 0.9153818201912355 0.9037019253685784 0.9767213818301357
1.6833008082159622 0.5070284893863606 0.8465557949712365 0.9198059156640531 0.9259492955510121 0.9384854281393163 0.915381328005158 0.9037015551569694 0.976721253359045
1.6832913599620825 0.5070184601578175 0.8465601803723898 0.9198093689726364 0.925952341461193 0.9384882817136209 0.9153856266580065 0.9037048938130223 0.9767229387423235
1.6833249199003115 0.5070543109789518 0.8465439433068485 0.9197966235173457 0.9259409927431212 0.9384782002812454 0.9153702328992694 0.9036929887083172 0.9767184733327047
1.6833135829869346 0.5070421856070516 0.8465494632545316 0.9198009716594747 0.9259448230449848 0.9384816329532852 0.9153754939294 0.9036969963495699 0.9767198504231123
1.683303859080834 0.5070317926583031 0.8465542043743189 0.9198046454920299 0.9259481591259813 0.9384845196879397 0.9153798852726404 0.9037004852612753 0.976721149231368
1.683305001707911 0.5070330193449516 0.8465536173891336 0.9198042102793071 0.9259477963033932 0.9384842263481866 0.9153793566775528 0.903700051509522 0.976720984980962
1.6833023838264956 0.507030222698329 0.8465548832114453 0.9198052186478682 0.925948631468167 0.9384849778245866 0.9153805509966101 0.9037010275070113 0.9767213642128728
1.7221798928296366 0.5555601186666855 0.8161899733305191 0.9024785995730776 0.912031489077071 0.9270723235423216 0.8881128635877817 0.889006206580147 0.9871549485722844
1.683287572532434 0.5070144008493979 0.8465620549173593 0.9198108025560496 0.9259536361068664 0.9384894420637355 0.9153873341456916 0.9037062778359535 0.9767233742101693
1.6832989990971348 0.507026555913743 0.8465566524939928 0.9198065768632897 0.9259498517915355 0.9384860614327863 0.9153821744447324 0.9037022332563243 0.9767214516882313
1.6832764291348234 0.5070025056856124 0.8465674729715067 0.9198149872761916 0.9259573471863578 0.9384927808742394 0.91539243552045 0.9037101530222067 0.9767250215725563
1.6832937101988505 0.5070209621023449 0.8465590986524053 0.9198084708994796 0.9259515448695299 0.938487574817797 0.9153845013554229 0.9037040876931693 0.9767226085717111
1.6833035228717665 0.5070303047687249 0.8465582736792236 0.9198054018418671 0.9259478321269123 0.9384841217562966 0.9153835904247307 0.9037004921135572 0.9767154794304815
1.683309468176723 0.5070377792538175 0.8465514876749842 0.9198025055190732 0.9259462401395433 0.9384828993042165 0.9153772948299291 0.9036985534517604 0.9767203389940554
1.609967503398582 0.44036689341791935 0.8720166512999374 0.9471146412985075 0.9498839133658081 0.9602693543248075 0.9461999780968494 0.9286561527784699 0.9871929804686107
1.681911287244895 0.5061163314652297 0.8455093332110131 0.9192947465043504 0.924794485173117 0.9380391495649536 0.9175996024427047 0.9033071868167133 0.9807735081405912
1.6220400591663746 0.4711842832657738 0.8143050434759307 0.902158342983447 0.9111711870337046 0.936343632204147 0.8918429963369079 0.9047901033998459 1.1614594871689707
1.683305015470291 0.5070330368763943 0.8465535991783869 0.9198042257498461 0.9259477415806338 0.9384841730092047 0.9153793807554775 0.903700060484515 0.9767210256328218
1.6833050784949202 0.5070331003633313 0.8465535648163595 0.9198042035667006 0.9259477584739955 0.9384841444023889 0.9153793185242831 0.9037000853513852 0.9767209815580554
1.4973193000936145 0.3690768770085674 0.9249608117007996 0.973190695240843 0.9750791814189504 0.9826892585610247 0.9786476238485452 0.958594447380996 1.0129424954013828
1.683299866737499 0.507027493631076 0.8465561915974665 0.919806268053773 0.9259495741045989 0.9384858228271041 0.9153817281896514 0.9037019064919498 0.9767213733602976
1.6833056266216289 0.5070336780277747 0.8465533608072284 0.9198040249565912 0.9259475278142351 0.9384840432706929 0.9153790761801838 0.9036998151572176 0.9767208752580355
1.6833005108706607 0.5070281755031447 0.8465558991361545 0.9198059789881389 0.9259493565985599 0.9384855834072109 0.9153814572839629 0.9037017372707608 0.976721281986805
1.6833561368137993 0.5070875131085955 0.8465291363532804 0.9197849463203247 0.9259306540078877 0.9384689019255532 0.915356173939465 0.9036819864207681 0.9767133896399527
1.642936547062382 0.47363435246532903 0.8462368182702061 0.9244625721600289 0.9313466804615935 0.9466548797535244 0.9171829822441531 0.9136924209820065 1.0325028728326884
1.683301173185313 0.5070288742391618 0.8465556077420625 0.9198057154021828 0.925949091980777 0.938485375285954 0.9153812145835022 0.903701519845312 0.976721158360296
1.6832997980570914 0.5070274124986149 0.846556246948156 0.9198062974172737 0.9259495716663363 0.9384857752540557 0.9153817677479492 0.9037020036501254 0.9767213792298788
1.683275776575614 0.5070015389377307 0.8465684013077236 0.9198153481971888 0.9259575169644253 0.9384929389583052 0.9153934903505055 0.9037104007429777 0.9767240313331805
1.6833033708296055 0.5070312788984671 0.8465544148587162 0.9198048371055536 0.925948252435129 0.9384847080789193 0.9153801093371663 0.9037006579479572 0.976721254992995
1.683305167874176 0.5070332042819495 0.8465535298633945 0.919804123719145 0.9259477029617424 0.9384842039300129 0.9153792720094951 0.9036999750056356 0.9767210201999789
1.6832996387975807 0.5070272477915374 0.846556304691422 0.9198063143550074 0.9259496357164987 0.9384858103416734 0.91538189334063 0.9037020356494947 0.9767214313783846
1.6833050779181953 0.5070331041351641 0.8465535733070501 0.9198041700051452 0.9259478247074611 0.9384841949848646 0.9153793184312284 0.9036999857411914 0.9767209856726936
1.683300460509813 0.5070281656940884 0.8465558522968364 0.9198059343619537 0.9259493002336541 0.9384855859309125 0.9153814297302054 0.9037016446352635 0.9767216189872381
1.683303119745106 0.5070310044557713 0.8465545564906283 0.9198049269999022 0.9259484171186403 0.9384847670248663 0.9153802090316673 0.9037007368358538 0.9767212434631828
1.6832971549069806 0.5070246365824742 0.8465574587670365 0.9198071752375411 0.9259504369579973 0.9384865188398837 0.9153829227954734 0.9037028296923606 0.9767221157013689
1.6833070717873493 0.50703508021941 0.8465530487394359 0.9198031195670723 0.9259468613510998 0.938483751950972 0.9153783152312325 0.9036993313169636 0.976720954590049
1.6833001334923403 0.507027769480126 0.8465561161286042 0.9198061674633663 0.9259494719959795 0.9384857146324059 0.9153815870024326 0.9037018333836059 0.9767213313895464
1.683300646998761 0.5070283154145162 0.8465558860283309 0.9198059643260053 0.9259492873649697 0.9384855301346117 0.9153814134657279 0.9037016195038252 0.9767212668159765
1.6833792481638306 0.5071120384317055 0.8465183080812207 0.9197764520720637 0.925923008497041 0.938462001085915 0.91534579335979 0.9036738754393464 0.9767093546696883
1.683310610110298 0.5070389990797938 0.8465509308532488 0.9198021383694226 0.9259458646312574 0.9384824842404159 0.91537687008192 0.9036980513253569 0.9767201842100821
1.6833003135417806 0.5070279728445705 0.8465559958690948 0.9198060613075798 0.9259494081664665 0.9384856134089541 0.9153815809745598 0.9037017226469772 0.9767213856962579
1.6833048056260782 0.5070328107250192 0.84655368627047 0.9198042947700819 0.9259478051545199 0.9384842658791355 0.9153794589862684 0.9037001925065272 0.9767210191205608
1.6833046658191972 0.5070326613555876 0.8465537757681774 0.9198042847998615 0.9259478830114202 0.9384843738490821 0.9153795574367412 0.9037001673233496 0.9767210228166402
1.6833018224856333 0.5070285604070397 0.8465588928819159 0.9198058928195905 0.9259484992428514 0.93848461308823 0.9153841763635903 0.9037010994337263 0.9767160957630051
1.624047654905502 0.4525235213633755 0.8679476404339174 0.9380366973560998 0.9429908297366087 0.9545128476737281 0.9351966945085738 0.9228049006525484 0.9989782338332683
0.5048352874951558 0.14849552683307324 0.8031196824064322 1.106308301722185 1.1274737130853032 1.1100509724744618 0.8666105108759071 1.0940192452183652 1.5501190677130576
1.4948312524151943 0.3688083207517049 0.9139372284288808 0.9752825371939308 0.9791048876878954 0.9860283698616537 0.9711512485236614 0.9597458017853006 1.0236492314621017
1.6833002761308555 0.507027918872383 0.8465560591910125 0.9198060232440955 0.9259494143327766 0.9384856297141091 0.9153816176551399 0.9037018052264268 0.976721326849287
1.6710933987013041 0.5125242749192915 0.8099126915808705 0.8975207346866315 0.9077311831102833 0.9317317457555865 0.8857554496502703 0.8976003551525561 1.0958625015382666
1.6833001602047575 0.5070277981835459 0.8465561214851727 0.9198061364547322 0.9259494682675564 0.9384856899426023 0.915381600753499 0.9037017880014023 0.9767213513882295
1.683299683497804 0.5070272957039227 0.8465562964759906 0.9198063033242865 0.9259496467931401 0.9384858173036648 0.9153818592759734 0.9037019720064006 0.9767214206161836
1.6825436809148488 0.506268262882464 0.8467566017655812 0.9200714052849743 0.9262211403999006 0.9387316007179035 0.9155631910223899 0.9039804820588102 0.9770732049135462
1.6833050000447376 0.5070330194556342 0.846553628144522 0.9198042113062583 0.9259477872592754 0.9384841910100483 0.9153793069154711 0.9037000835079975 0.9767210370424525
1.683303242756559 0.5070311395865119 0.8465544426772759 0.9198049353880097 0.9259483726551068 0.9384846641846017 0.9153801880456005 0.9037007232410462 0.9767212253404248
1.683324356934898 0.5070536338606431 0.846544581276011 0.9197963968815445 0.9259409101186982 0.938478480577689 0.915370255451756 0.9036932191322599 0.9767191087102601
1.683300233678543 0.5070278750243701 0.8465560593054113 0.919806112460223 0.9259494357607605 0.9384856567722258 0.9153816143646745 0.9037017948305351 0.9767213050068043
1.6832879138789718 0.5070147692691696 0.846561880395704 0.9198106412455765 0.9259535360697912 0.9384893399071446 0.9153872017619252 0.9037061351432476 0.9767233470203717
0.4080263347072586 0.14033011047582433 0.9471190158506395 1.0530033161326757 1.4321199256110493 1.1173985700105413 1.1541024674954863 0.7533239776526638 1.2684537925677912
1.6832996035565486 0.5070272064154624 0.8465563334798865 0.9198063687874152 0.9259496866425144 0.9384858013844315 0.9153819121185224 0.9037020097174479 0.9767214041036765
1.6833004728320269 0.507028140339498 0.8465558780589799 0.9198060631993498 0.9259493892215794 0.938485614627907 0.915381454565807 0.9037017132510823 0.9767212685886003
1.6832998405042 0.5070275060726446 0.8465561195347959 0.9198061595311706 0.9259495317807105 0.9384857440387468 0.9153817099069277 0.9037019107958183 0.9767217056939684
1.6332524791851213 0.48431883858167374 0.8039572196258985 0.8946525470638195 0.9047602499473729 0.932375243817703 0.8825627013757598 0.9002532713964598 1.17212782205447
1.5071911590012237 0.3761533662978423 0.9043633814501749 0.9635326617790851 0.9666567180180647 0.9814204145787114 0.9653907285024674 0.9589759673148824 1.0446960918673884
1.6832985830564833 0.5070261701454237 0.8465567340510073 0.919806657461561 0.9259499448785592 0.9384860917304888 0.9153822868178682 0.9037022863100933 0.9767219503617828
1.6833057964907105 0.507033934482866 0.8465530779076281 0.9198038048589057 0.9259474189136858 0.9384839319309651 0.91537894231328 0.9036996930951087 0.9767213510856597
1.6832997307062154 0.5070273556174303 0.8465562179073279 0.9198062959548989 0.9259496195174476 0.9384858368604404 0.9153818095368775 0.9037019781703928 0.9767214311874921
1.6833002942450541 0.50702794170962 0.8465560180536779 0.9198061282824036 0.9259494343832817 0.9384855953101991 0.9153816052639633 0.903701740842402 0.9767213057358815
1.6833004523944048 0.5070281532895674 0.8465558444919056 0.9198059404249576 0.9259493043282939 0.9384856030975938 0.9153814341310517 0.9037016915339711 0.9767215725627497
1.6833007675799156 0.5070284484775636 0.8465557979210055 0.9198059131763252 0.9259493076580753 0.9384854777249341 0.9153812975184624 0.9037016144863845 0.9767212589344759
1.6427447468623337 0.47191198297709686 0.8505382633943193 0.9271193050546003 0.933614830437448 0.9478584388171254 0.9206174005322512 0.9149305087098006 1.0203023836213856
1.6833001081192132 0.5070277399053307 0.8465561416308166 0.9198061622604872 0.9259494659201457 0.9384856549086696 0.9153816819596341 0.9037018270118672 0.9767213532939392
1.6832913528512237 0.5070184415226335 0.8465602289447909 0.9198093632544089 0.9259523763182732 0.9384883018529092 0.9153855763803957 0.903704932517795 0.9767228828700486
1.6430751223507314 0.4736932834863001 0.8463552300633563 0.9245322013154696 0.9314113026454494 0.9466746142477817 0.9172731059002799 0.9137168379512343 1.0319176911258947
1.6833434838336845 0.50707400373175 0.8465352480887424 0.9197898073348931 0.9259349582267379 0.9384727066996321 0.915361908738055 0.9036864945969701 0.9767150379227846
1.6832792068361353 0.5070052693263762 0.8465664883884577 0.9198139778500477 0.9259563605616233 0.9384919737053526 0.9153915723849833 0.9037091810232504 0.9767241028809663
1.6833898977190003 0.5071234727710391 0.8465129635343961 0.9197722602474363 0.9259193505100115 0.9384587708664713 0.915340844076952 0.9036700485464804 0.9767084120713696
1.6833002533564638 0.5070278987443526 0.8465560437902884 0.9198060816841547 0.9259494363012598 0.9384856442519796 0.9153815605470466 0.9037018282010144 0.9767213322932834
1.6832819957146519 0.5070080131419199 0.8465661369230127 0.9198131034375691 0.925955315036933 0.9384910297795003 0.9153912588337118 0.9037081970183704 0.97672204645945
1.6833001563789465 0.5070277934097407 0.8465560941587451 0.9198061380410512 0.9259494671377356 0.9384856961346933 0.9153816171996245 0.9037018364777567 0.9767213175253093
1.6833430933438334 0.5070708327508312 0.84654359640593 0.9197910113264667 0.9259343451494373 0.9384716282395552 0.9153696289455275 0.9036864194412149 0.9767037829091201
1.6833006897712002 0.5070283653990625 0.8465558327913913 0.9198059467385704 0.9259492519495228 0.9384855629100878 0.9153813976474754 0.903701614345691 0.9767212515614031
1.6833047609657332 0.5070327516924001 0.8465537959218672 0.9198042977278378 0.9259478208410249 0.9384842809312258 0.9153794899936061 0.9037001489388905 0.9767210107819838
1.6833013628288096 0.5070291280759759 0.8465554253487653 0.9198055762151739 0.925948969554392 0.9384853265201494 0.9153810021888364 0.9037013576232809 0.9767215010725641
1.6832999513597635 0.5070275806573724 0.8465561622958676 0.919806212157027 0.9259495798323824 0.9384857679404662 0.9153816793157924 0.9037019039813398 0.9767213558350306
1.6833009737110545 0.5070286678521067 0.8465557109874036 0.9198058197759474 0.9259491746916165 0.9384853859654823 0.9153813010164381 0.90370151390211 0.9767212572102137
1.6832999196554428 0.5070275453026485 0.8465562070100269 0.9198062205883317 0.9259495128868306 0.9384857513011277 0.9153817119403083 0.9037019286827713 0.9767214081234767
1.6833003002292615 0.5070279413055607 0.846556050547803 0.9198060493657138 0.9259494238969906 0.9384856730230362 0.9153815702545682 0.9037017863356479 0.9767212677820306
1.6833016684241542 0.5070294619928646 0.8465552315396966 0.9198054714306995 0.9259488753124169 0.9384851989061909 0.9153809141697221 0.903701225942095 0.9767214841514241
1.6833013527317997 0.5070290690189285 0.8465555640520294 0.9198056297316065 0.9259491123905731 0.9384853230456548 0.9153810911104295 0.9037013410550269 0.9767211784392604
1.6832746942470402 0.5070006561384506 0.8465682710169335 0.9198156969501887 0.9259579472274829 0.9384932907193055 0.9153932150323265 0.9037107742290005 0.9767252473236975
1.6833058438954611 0.5070339155415233 0.8465532079750381 0.9198039166012434 0.9259474516432006 0.9384839508750977 0.9153789683826009 0.9036998215944496 0.9767208682170577
1.6832976703619442 0.5070250382681962 0.8465574895794183 0.9198067441514782 0.925950117624276 0.9384865158705914 0.9153826329785604 0.9037026554024142 0.9767222475211975
1.6832938532851272 0.507021121952787 0.8465589940784345 0.9198083700334412 0.9259515321955298 0.9384875363611488 0.9153844649082766 0.903704023453521 0.9767226072307535
1.6832982762962336 0.5070258340346293 0.846556876558774 0.9198067638972756 0.925950047240803 0.9384861593986918 0.9153824518296332 0.9037024827971817 0.9767219311260702
1.6832463064009378 0.5069703177483081 0.8465820028717511 0.9198264576509874 0.9259674859553284 0.9385018119638356 0.9154061626917535 0.9037209036319558 0.976729149217247
1.6833164195535326 0.5070451828624525 0.8465481961905849 0.9197999396652344 0.9259438811522086 0.9384808217726224 0.91537419501048 0.9036960168813822 0.9767192737219095
1.6833023110788115 0.5070301462280286 0.8465549384635952 0.9198051961106258 0.9259486651163784 0.9384849730053116 0.9153806163178696 0.9037010247370043 0.9767214166221111
1.6832999568443447 0.5070275773565108 0.8465562087732389 0.9198061975810866 0.9259495148445792 0.9384857779726697 0.9153817178752754 0.903701907112754 0.9767213344846325
1.6833001210311973 0.5070277565802582 0.8465560946048097 0.9198061398858179 0.9259494461721389 0.9384856476219411 0.9153816605935432 0.9037019102949836 0.9767213529121742
1.6832993702580523 0.5070269541586362 0.8465564917558592 0.9198064307190459 0.925949750308242 0.9384859011508278 0.9153819618024248 0.9037020993473277 0.9767214557680718
1.6832999597585476 0.5070276313944729 0.8465561014322781 0.9198061558973905 0.9259494390711626 0.9384857581139504 0.9153816320858008 0.9037018126167966 0.9767216924055144
1.4977991216123785 0.3707657085768572 0.9087542280902309 0.9738456894580075 0.9782303801805636 0.985548779372787 0.967456138248827 0.9587305267858719 1.0303127696383227
1.683305070949118 0.5070330960047817 0.8465535448335136 0.919804192511747 0.9259477582139356 0.9384841791718448 0.9153793833147249 0.9037000428967559 0.976720969940754
1.683312710905713 0.5070412392464697 0.8465499496271859 0.9198013044998743 0.9259451494664934 0.938481881100481 0.9153758646917451 0.9036973279152803 0.9767199069164629
1.6833001684337108 0.5070278089425919 0.8465560947866207 0.9198061175331051 0.925949442727383 0.9384856560068744 0.9153816643682117 0.9037017970910897 0.9767213613698346
1.6833051586442633 0.507033181669243 0.846553572451989 0.9198041369198336 0.9259476895580314 0.9384841636611917 0.9153793195169009 0.903700013176309 0.9767209700495141
1.6832977620500789 0.5070252885763454 0.8465570858666858 0.9198069603561665 0.9259502143389661 0.9384863784630137 0.9153827036289091 0.903702658436457 0.9767219664792385
1.6833050875341709 0.5070331091149415 0.8465535930856951 0.9198041807149954 0.9259477430788768 0.9384842024280747 0.915379288129656 0.90370004414813 0.976720983906105
1.6832725037605947 0.5069983157476978 0.8465693116764824 0.9198164744358028 0.9259587420822611 0.9384939267352498 0.9153942524890452 0.9037115687626582 0.9767255308508997
1.6832342157249947 0.5069573103806719 0.8465880433344147 0.9198311386643475 0.9259717333508236 0.9385054936383299 0.9154117611834778 0.9037252957597468 0.9767302245214973
1.6832820058327975 0.5070082597512253 0.8465651549723364 0.9198128960354892 0.9259553871117764 0.9384911691226799 0.91539023555502 0.9037081717463168 0.9767237896792121
1.6833055668716983 0.5070336132706766 0.8465534001581243 0.9198039817619159 0.9259476469367456 0.9384839914801918 0.9153791043586257 0.9036998457324097 0.9767209005564148
1.6830258129250741 0.5067390469270538 0.8466719048923743 0.9199089220592516 0.9260414569947104 0.9385679047358675 0.915500571872481 0.9037985506285564 0.9767796271054521
1.6833049522377697 0.5070329736197821 0.8465536192399936 0.9198042442590499 0.9259477899292166 0.9384842195620495 0.9153793750109241 0.9037000639530952 0.976721044159507
1.6832678304143092 0.5069932469759044 0.8465717978241587 0.9198183641893541 0.9259603897703574 0.9384954114031078 0.9153963510521728 0.903713326338432 0.976725700260171
1.5025736487400454 0.37258112820052713 0.9153706105913144 0.9675675778995133 0.9695359281769682 0.9824403720430785 0.9731777126285058 0.9603033620591351 1.0270925530066861
1.6832992965307954 0.5070268680133307 0.8465565569013542 0.919806450892005 0.9259497623326299 0.938485899845742 0.9153820093524969 0.9037021533699326 0.9767214473888853
1.683299906585341 0.507027531702649 0.8465561915347249 0.9198062616481198 0.9259495079988495 0.9384857417731696 0.9153817669563633 0.9037019147928397 0.9767213875332761
1.6833067748992883 0.5070349089300445 0.8465527817810822 0.9198035403846347 0.9259471529370313 0.938483666014866 0.9153786054359951 0.9036994121484566 0.9767207480510132
1.6833176128866867 0.5070465158592693 0.8465474348182827 0.9197994084827181 0.9259434564905559 0.9384803403327939 0.9153736459038097 0.9036955539346254 0.976719494545927
1.6832996737996861 0.5070273258052604 0.8465562055485194 0.9198062647886482 0.925949560974217 0.9384857707728007 0.9153818520001569 0.9037019229536939 0.9767217150273055
1.6833355061453443 0.5070629468435324 0.8465466736433792 0.9197938662313302 0.9259368603142837 0.9384740741657144 0.9153726817078278 0.9036890725230505 0.9767054955664306
1.6833001003324255 0.5070277865403147 0.8465559973682515 0.919806042974083 0.9259494398962369 0.9384856204622402 0.9153816302316057 0.9037017937106003 0.9767217169383795
1.68329579108999 0.5070231896628465 0.8465580316109583 0.9198076677392365 0.9259508415462676 0.9384869386281237 0.9153836373589762 0.9037033611737941 0.9767223080051733
1.4973549079533273 0.37045694859123063 0.9096407405627464 0.9740991678212547 0.9783686108577703 0.9856191237462948 0.9680882321092106 0.958895114761185 1.029101438913095
1.6833051514869461 0.5070331770484857 0.8465535753882178 0.9198042018905808 0.9259476691475756 0.9384841560289796 0.9153792748202005 0.9037000018651181 0.9767210001118243
1.6832930961742572 0.5070202404590011 0.8465593666076068 0.9198087657927672 0.9259517467897173 0.9384879079309694 0.9153850591148183 0.9037043973276673 0.9767222836842421
1.4730170996727152 0.35831177086811433 0.9236232253008093 0.9728783677274582 0.9919035433185448 0.9898555137166518 0.9522751685926427 0.9741573031596741 1.0405595813653712
1.683295988055052 0.5070233911343213 0.8465579718008138 0.9198076514583617 0.9259508098077612 0.9384868784315906 0.9153834691516901 0.9037033019938192 0.9767222315450962
1.6833431154868725 0.5070708734159809 0.8465434851248453 0.9197910968083718 0.9259343301856082 0.9384716339899408 0.9153695824853296 0.9036864301016916 0.9767037791730949
1.6833043076051277 0.5070322850733772 0.8465539492745526 0.9198044952594112 0.9259479614768301 0.9384844040467843 0.915379681961895 0.9037002807755137 0.9767211616453867
1.4879938296271278 0.36395220747499274 0.933235673582029 0.9748506993361923 0.9755322878515384 0.9850655121980272 0.9853979519120636 0.963532411661962 1.005350414749705
1.6833006209563286 0.5070282947028399 0.846555844471161 0.9198059961810872 0.9259493129131989 0.9384855337706421 0.9153814075588778 0.9037016529538133 0.9767212753234477
1.683261556834579 0.5069866044449446 0.8465738952614698 0.9198205982880738 0.9259624714132375 0.9384974413577415 0.9153987226941444 0.9037155100767016 0.9767280364920902
1.6832681897357944 0.5069935545864 0.8465714674577642 0.9198181311899785 0.925960159825699 0.9384953222708536 0.9153962782859488 0.9037131640278213 0.9767260531995612
1.6832993483183458 0.5070269815829179 0.846556383594737 0.9198063513369451 0.925949631979726 0.9384859306383346 0.915381916762449 0.9037020625227848 0.976721807938307
1.6833009891546193 0.5070286873722919 0.8465556596050812 0.9198058327826124 0.9259491746548215 0.938485411135897 0.9153812987509248 0.9037015249449454 0.9767212205176145
1.6831923942380156 0.5069126367198917 0.846608163064843 0.9198469507305499 0.9259857516447959 0.9385180254060496 0.9154307840689427 0.9037400645762292 0.9767363664650324
1.6833000719431361 0.5070277065619352 0.8465561278077275 0.9198062117523137 0.9259494732756988 0.9384856859772718 0.9153816772072793 0.90370183277736 0.9767213606175226
1.683266917120738 0.5069917571097966 0.8465734631016542 0.9198188034573184 0.9259604467104402 0.9384954753606733 0.9153980389276821 0.9037136794891496 0.9767245214528509
1.5045744930058327 0.3763815073035997 0.8895276724958195 0.9684024571892169 0.9749761031530066 0.9841090790300606 0.9535518300454099 0.9555635792595483 1.060244345607744
1.6833025387210268 0.5070303993528575 0.8465547804152049 0.9198050945524465 0.9259486064198169 0.9384849503020668 0.9153805131108492 0.9037009169577429 0.9767213995796706
1.6833052469527217 0.507033281957557 0.8465535253091292 0.9198041443465681 0.9259476859140724 0.9384840762107762 0.9153792666221231 0.903699928118504 0.9767210154703845
1.6833000759277337 0.5070277095452935 0.8465561236655461 0.9198061255382683 0.9259494905025204 0.9384857269298518 0.9153816898050733 0.90370186607687 0.976721338694867
1.6832641780536566 0.5069893605858584 0.84657347053786 0.919819799068659 0.9259616445353105 0.93849647060088 0.9153980462817076 0.9037145924109671 0.9767262435533614
1.6832988632869221 0.5070264126075223 0.8465567357855445 0.9198066372217056 0.9259499440986073 0.938486024702886 0.9153822521232172 0.9037022209603595 0.9767215174038941
1.683298998769079 0.5070265558620206 0.8465566425054059 0.9198066024685525 0.9259498565830702 0.938486038725871 0.9153821811473519 0.9037022325948771 0.976721448403736
1.67115711588048 0.5125903593362804 0.8098467850474983 0.8975041152274026 0.9077266222614646 0.9317527893153484 0.8857543346833557 0.8976105170912083 1.0957752061926633
1.6832990214495822 0.5070266312825197 0.8465565214057236 0.9198064838525756 0.9259497775828739 0.9384860393507924 0.9153820830732262 0.9037021764978163 0.9767218049310042
1.6833056154817492 0.5070336787555199 0.84655330344924 0.9198040025844624 0.9259475491000239 0.9384840131076999 0.9153790821056036 0.9036998480830087 0.9767209376819134
1.6833111264591805 0.5070395499500857 0.8465507147306015 0.9198019122025656 0.9259456666243427 0.9384823602059404 0.9153765835298298 0.903697877331672 0.9767201454510008
1.6832993163945944 0.5070254335251573 0.8465611654742022 0.9198071763438447 0.9259492753589682 0.9384851426155382 0.9153867748691581 0.9037019178655435 0.9767144964763087
1.5034978780739405 0.37522465098216584 0.8943603343126717 0.9697991937478271 0.9757942914478784 0.9844145017674786 0.9570696934804972 0.9562669280792104 1.051967053049081
1.6833043247298598 0.5070305684775072 0.8465593926740042 0.9198053951909357 0.9259475639492581 0.9384836008356757 0.9153848855359892 0.9037001201473905 0.976712985486206
1.6832876410377915 0.5070144739176056 0.8465620172363721 0.9198108104777134 0.9259535865923487 0.93848943751288 0.9153872940151596 0.9037062542730019 0.9767233541632653
1.6362595337914925 0.4646440841929905 0.8574676327765087 0.9315649097458039 0.9374633720051092 0.9505066235875299 0.926392437629315 0.9179594480473344 1.0102197192090807
1.6833051505197645 0.5070331833359714 0.8465535561180096 0.9198041007116318 0.9259477281283531 0.938484224159804 0.9153792407030471 0.9037000045630289 0.9767210185956174
1.683308607126071 0.5070355530082957 0.8465563827169327 0.9198034638471075 0.9259461675146686 0.9384825005085803 0.9153817359529509 0.9036987012876734 0.9767140073457078
1.6833008015791742 0.5070284859076752 0.8465557854984499 0.9198059050828472 0.925949232868535 0.9384855030858741 0.9153813189074954 0.9037015756093821 0.9767212617935312
1.683288986887879 0.507015909276498 0.8465613520164634 0.9198102813262315 0.9259531791207727 0.9384890309189357 0.9153866865779555 0.9037057987272684 0.9767231326558224
1.6832940263818352 0.5070204853113564 0.846561797942648 0.9198087610103445 0.9259511696678674 0.9384871305116598 0.915387018316214 0.9037038412500802 0.9767183450603838
1.6832878895233583 0.5070141386913509 0.8465639971144359 0.9198109688191373 0.9259532841984496 0.9384890905747775 0.9153892055318991 0.9037060212875874 0.9767202810013021
1.6833071015444543 0.5070352546606421 0.8465526305648671 0.9198033943830332 0.92594708971281 0.9384835407376899 0.91537842883879 0.9036993343018596 0.9767206922695237
1.6832989048095965 0.5070264516538603 0.8465566947800957 0.9198066176366281 0.9259498792894808 0.9384860647180177 0.9153822447609433 0.9037022940740923 0.9767214417962118
1.6833051224880107 0.5070331514933863 0.8465535414066586 0.9198041895621419 0.9259477299271406 0.9384841375173373 0.9153793140596933 0.9037000271901214 0.9767210043846051
1.6832731000491747 0.506998923190909 0.8465690713457933 0.9198163479658539 0.9259585252236444 0.9384938463466044 0.915393962651224 0.9037114288414455 0.9767251993403904
1.6833050308496815 0.5070330536849107 0.8465535885577299 0.9198042609278484 0.9259477367689347 0.9384842027901599 0.9153793582080962 0.9037000209578366 0.9767210001497437
1.4912592385366452 0.3652702044727439 0.9361126284647582 0.9726094511083433 0.9724330586104684 0.9835684543680082 0.9867443237299891 0.9629083937721803 1.0032735519695086
1.6832985530638207 0.5070261383366628 0.8465567313879985 0.9198066736340764 0.9259499750105458 0.9384861593311181 0.9153822780211707 0.9037022980154723 0.9767219095146988
1.6833014744668822 0.5070292577586553 0.8465552880437878 0.9198055247076078 0.9259489481189914 0.9384853046750399 0.9153809478840091 0.903701368582494 0.9767214909933926
1.6833075078480275 0.5070356852649622 0.8465524245581547 0.9198032633763799 0.9259469501160895 0.9384834586605445 0.9153782552230989 0.9036991902154069 0.9767205778889115
1.4988486823863805 0.3714822304647804 0.9068110155793571 0.9732982150590217 0.9778811466165478 0.9853715799190543 0.9660646731512519 0.9583511853050541 1.0329140759312812
1.6833391353138762 0.5070694301331745 0.8465371708500493 0.9197913437309749 0.9259363121639248 0.9384739922927107 0.9153638781110548 0.9036879479064567 0.9767160800095177
1.5031222278545682 0.3749206280428803 0.8953138116652611 0.9700907187691861 0.9759761124796528 0.9845014642722967 0.9577706445845441 0.9564404449345061 1.05048562304164
1.683304888781811 0.5070328980333373 0.8465537008168723 0.9198042752027363 0.925947821911447 0.9384842514790404 0.9153793749666809 0.9037000684312289 0.9767210278315496
1.6832922981884588 0.5070194563698236 0.8465597680883828 0.9198090318185389 0.9259520468636201 0.9384880151788703 0.9153851719669582 0.9037045232714359 0.9767227842091024
1.6833020406873018 0.5070298303334861 0.8465551007114951 0.9198053921023542 0.9259488025654656 0.9384850937559442 0.915380784403593 0.9037011413754956 0.9767212094904213
1.6833010300459241 0.5070287271164885 0.8465556573346807 0.9198057675031457 0.9259492130370303 0.938485370770747 0.9153812976475828 0.90370151600912 0.9767212045832719
1.6832962538322587 0.5070236776204352 0.8465578720356162 0.9198075070798021 0.9259507107534148 0.9384867930440319 0.9153833821384602 0.9037031469015588 0.9767222483396552
1.4907821852262577 0.36508093796710844 0.9365476290178099 0.9723395550350029 0.972071810957115 0.983093413156111 0.9866317084581799 0.9624122320232475 1.0053074986175994
1.683298616036562 0.5070262037847572 0.8465566917471236 0.919806633567119 0.9259499120933601 0.9384861294964679 0.9153822759274954 0.9037023330263736 0.9767218970089845
1.6832996203741637 0.5070272711345242 0.8465562231467698 0.9198062326389687 0.9259495783603073 0.9384857978453114 0.9153818734608112 0.9037019742444696 0.9767217404308467
1.683300174905993 0.5070278191056093 0.846556058157268 0.91980612134043 0.9259494959783016 0.9384856796640894 0.9153816071564016 0.9037018165705177 0.9767213354830071
1.6833052746600088 0.5070333086463935 0.8465535086838439 0.9198041154361949 0.9259476839305711 0.9384840989895631 0.9153792343454352 0.9036999600742399 0.9767209761883608
1.6832898322274727 0.5070168161241878 0.8465609452464827 0.9198099794929736 0.9259528875172077 0.9384887973294482 0.9153863056113998 0.9037054365511912 0.9767230351225766
1.683346482711868 0.5070772216346479 0.8465337890382265 0.9197885909054471 0.9259339041275896 0.938471798562356 0.9153605539490185 0.9036853760643727 0.976714788922986
1.6833072506636222 0.5070354252386738 0.8465525372215319 0.9198033230534217 0.9259469849651896 0.9384835663053672 0.9153783492212374 0.9036992408726391 0.9767207306861907
1.4805805426211982 0.3617442654337354 0.9198549645982923 0.9778073405856702 0.9810351483746397 0.988987534551634 0.9758450876721355 0.9648335796136807 1.0252210629067486
1.68330924842977 0.5070362480857803 0.8465559848845985 0.9198031926742182 0.9259458945034957 0.9384823219158749 0.9153815512524667 0.9036984602755529 0.9767139775158209
1.6833031539766659 0.507031042582627 0.8465545233645203 0.9198048839752706 0.9259484434840726 0.938484738366115 0.9153802020236979 0.9037007401567775 0.9767212399610853
1.683301086640778 0.507028785397035 0.8465556560498826 0.9198057869458806 0.9259491522079593 0.9384853549162293 0.9153812310421113 0.9037014979062125 0.9767212116870737
1.6833010208249397 0.5070287156732789 0.8465557057151016 0.9198058405527255 0.9259491408648417 0.9384853726127712 0.9153812311647154 0.9037015100691825 0.9767212501180279
1.683239201177433 0.5069630171883434 0.8465824384618681 0.9198288757499488 0.9259702292427568 0.9385046284635081 0.9154069691390291 0.9037235154905056 0.976734485486162
1.6833085138030737 0.5070367728467602 0.8465518952993858 0.9198028991157127 0.9259465767102332 0.9384831814057236 0.9153777692266972 0.9036988116035564 0.9767205081323579
1.6833333697577628 0.5070631614652117 0.8465403087478557 0.9197936810299397 0.9259384016039958 0.9384757715916573 0.9153665954003027 0.903690054918136 0.9767161578976888
1.6833079609281991 0.5070361729585462 0.8465521781499987 0.9198030869299942 0.9259468165653998 0.9384833269798215 0.9153780446675013 0.9036990357754094 0.9767205171953337
1.6832989779473304 0.5070265854792733 0.846556527176726 0.919806473342128 0.9259498421729974 0.9384859919298086 0.9153820923882707 0.9037022405010815 0.9767218249238812
1.6833047860517665 0.507032783487152 0.8465537517977871 0.9198043016532716 0.9259478780760637 0.9384842969425142 0.9153794152353429 0.9037001393371282 0.9767209949103252
1.6832880946601916 0.5070143406539551 0.8465639559299718 0.9198108721633638 0.9259532008105263 0.9384890086140124 0.9153891381036509 0.9037060129579488 0.9767201775353965
1.5047640756590857 0.37409576689428736 0.9114307380630678 0.9660786250751773 0.9684235020935746 0.9820104204692058 0.9704077725474185 0.9597214351700776 1.0328497848931488
1.6712212613311581 0.5126932035779024 0.8097874832844859 0.8974031172082351 0.9076222826235922 0.9317316470034315 0.8856634891337866 0.8975563010601952 1.0959780346036423
1.683316111348138 0.5070448564493446 0.8465483457188572 0.919799996988611 0.9259440427061449 0.9384808767105862 0.9153743199202307 0.9036961424772846 0.9767193513470125
1.6833046554423605 0.5070326452537339 0.8465538071248624 0.9198043263357529 0.925947894291281 0.9384842666563663 0.9153795500560624 0.9037001999439462 0.9767210518079018
1.6832981888205725 0.507024800823472 0.8465602051757548 0.919807252761507 0.9259497271931483 0.9384858165340744 0.915385527121176 0.9037023960303582 0.9767170992986469
1.5461013784271942 0.410427391951465 0.8480706957942343 0.9223285526039844 0.9280486566494761 0.9484889273196788 0.918387260091833 0.9223507497862363 1.1900144540058903
1.6832978615996073 0.5070253893292176 0.8465571032367925 0.9198068987161683 0.9259501644549154 0.9384863334522089 0.9153826660493408 0.9037025836782436 0.9767219805920301
1.5066101081003958 0.37565142264741286 0.9060993746248348 0.9641412517146902 0.9670670794553755 0.9815837633435507 0.9666308923525 0.959144887127269 1.04181002487382
1.683304546789127 0.507032533517403 0.8465538671119234 0.9198044006992269 0.9259479167803495 0.9384843450555291 0.9153795599681894 0.903700179422043 0.9767210880285851
1.6832998856266712 0.5070274971753006 0.8465562720174231 0.9198061644176918 0.925949550223707 0.9384857357898854 0.915381749715366 0.9037019881946241 0.9767213773543676
1.6833128460748457 0.5070413847633966 0.8465499000372882 0.9198011839697355 0.9259451478467089 0.9384818855702262 0.9153758041059428 0.9036972394958822 0.976719890828527
1.6833011386300893 0.5070288429669634 0.8465556433044451 0.9198057431304784 0.9259491154675233 0.9384853984954464 0.9153811633669628 0.9037014760279711 0.9767212211534233
1.683305044869128 0.5070330715646524 0.8465535621662842 0.9198041661909733 0.9259477582717907 0.9384841981740463 0.9153793534245428 0.9037000756993515 0.9767210166794847
1.6832689548304491 0.5069945271651379 0.8465709994164552 0.9198178291232136 0.9259599510409074 0.9384949880794157 0.9153958183444347 0.9037128834438986 0.976726025145525
1.6833001428905445 0.5070277814983556 0.8465560758286357 0.9198061558385615 0.9259494502798777 0.9384856980171871 0.9153816150323004 0.9037018773700033 0.9767213244310115
1.6832970457842682 0.5070243875451689 0.8465578296932438 0.9198074256623018 0.9259506342167229 0.9384866365020899 0.9153831756310337 0.9037029722159994 0.9767212075598287
1.498384653322996 0.37115161002441405 0.9077819770598994 0.973567321901821 0.9780455776480448 0.9854435499026327 0.9667657372782126 0.958526532746667 1.0315558115355452
1.683308602898616 0.5070354662479909 0.8465565612611848 0.9198035336136253 0.9259461615566419 0.9384824969255887 0.9153820401753379 0.9036986548010145 0.976713620702413
1.6833005979051439 0.5070282656012953 0.8465558917002202 0.9198059880378011 0.925949346855753 0.9384855260449355 0.9153813812807613 0.9037016683213384 0.976721282534881
1.6833026706296839 0.5070305257664419 0.8465547914439874 0.9198051010991625 0.9259486009220435 0.938484906807152 0.915380399142702 0.9037008387413787 0.9767213171143067
1.6832624634824727 0.5069875932569912 0.8465733201984417 0.9198202098137924 0.9259621961842004 0.9384972247790125 0.9153980345862818 0.9037152509511062 0.9767282006663085
1.6833050042929432 0.5070330173168798 0.8465536490425144 0.9198042020818162 0.9259477241174403 0.9384842106636763 0.9153793628821147 0.9037000893074353 0.9767210045727739
1.6833190152418576 0.5070478968266546 0.8465470695585888 0.9197990428519337 0.9259431020492347 0.9384800367544006 0.9153731404075804 0.9036951301128847 0.9767185160345148
1.4934914952561462 0.36694666293175754 0.9281520930595886 0.9725498487427644 0.9735373617339509 0.9840870176107848 0.9819771741715919 0.9623714068315364 1.0103829893132261
1.6833043226090563 0.5070322974960608 0.8465539338565131 0.9198044681734151 0.9259480046373096 0.9384844316257139 0.9153796903571751 0.9037002776076347 0.9767210958907996
1.6833051847284746 0.5070332134637656 0.8465535352720409 0.9198041404301991 0.9259476824492476 0.9384841525068077 0.915379276406676 0.903700030049009 0.9767209798115893
1.683304890602428 0.5070329082923526 0.8465536420541001 0.9198042794980146 0.9259478271827123 0.9384842378391687 0.9153794071158383 0.903700070716655 0.9767210421246567
1.683306916434077 0.5070350646453357 0.8465527220931404 0.9198034831655689 0.9259470283764104 0.9384836097602491 0.9153785252216047 0.9036993817694978 0.9767208044531742
1.6833104820399318 0.5070388724864643 0.8465509471281268 0.9198021285351385 0.9259459448807408 0.9384825604128324 0.9153768880088812 0.9036981236821181 0.976720232757163
1.683296415909185 0.507023847099292 0.8465577891655404 0.9198075056985012 0.925950658071791 0.9384867778814485 0.9153832688079209 0.9037030985901103 0.9767221696440075
1.6833045997978389 0.507032589522034 0.8465538370583717 0.9198044032623472 0.9259478857724083 0.9384843402894509 0.9153794697035541 0.9037002152482817 0.9767210766789232
1.6832846394030396 0.5070112751165052 0.8465634796591677 0.9198118679989253 0.9259546391583564 0.9384902976418519 0.9153886010231155 0.9037073405492947 0.9767238691428289
1.683227442607005 0.5069501407580923 0.8465911583054908 0.9198335759200786 0.9259738961121242 0.9385074397885993 0.9154148073774777 0.9037276278349928 0.9767316937626945
1.6424632565259158 0.4718260131832131 0.8501823163727718 0.9269218772770786 0.9334486762447767 0.9478126077953971 0.9203484116614707 0.9148848276091813 1.0217485804805382
1.6833049976367251 0.5070330066541467 0.8465536783277293 0.9198042137838222 0.9259477975112601 0.9384841574721308 0.9153793578936678 0.9037000545341444 0.9767210035499784
1.6832985577545572 0.507026138981662 0.8465567461702155 0.9198066740086597 0.9259499379848392 0.9384860979299353 0.9153822976581629 0.903702339314246 0.9767219254142325
1.6833040874233625 0.5070320014836712 0.8465541606051692 0.9198046111935483 0.9259481727223979 0.9384844790418907 0.9153798302942486 0.9037004338073165 0.9767208429092603
1.7158878377963553 0.5472198723804341 0.8205970598029761 0.9057304834731953 0.9148788575523251 0.9294626482369872 0.8920390041755596 0.8918655874237962 0.9851350787116565
1.6833787579318658 0.5071116022654434 0.8465183159432061 0.919776467175094 0.9259230936217034 0.9384620962543456 0.915345902656513 0.9036740043357705 0.976710010255678
1.6832882762791004 0.5070151534365296 0.8465617396646525 0.9198104993856853 0.9259533672618957 0.9384892178741705 0.9153870401040607 0.9037060087598756 0.9767233244540383
1.6833397955929845 0.5070700756467533 0.8465370468169913 0.91979112914891 0.9259361430850629 0.9384738095704616 0.9153636347198512 0.9036877627548046 0.9767156522052121
1.6833080411747072 0.5070362596007723 0.846552192305743 0.9198030552815674 0.9259467601278234 0.9384832838149062 0.9153779322738548 0.9036989969645775 0.9767205877655408
1.6832874715262238 0.5070142985616751 0.8465620873734322 0.9198108572302348 0.9259536540913613 0.9384894364143068 0.9153873759440244 0.903706313909199 0.9767234375571731
1.683304375882287 0.5070323589173227 0.8465538881272291 0.9198044546902423 0.9259479196213402 0.9384844032125665 0.9153796693841201 0.9037002987746681 0.9767211325030565
1.6833142985914318 0.5070429211662445 0.8465492312265163 0.9198007126569261 0.9259446247621925 0.9384814399224631 0.9153751299259205 0.9036967689672779 0.9767196056869774
1.6833049935843067 0.5070330029676854 0.8465536875945218 0.9198042375345565 0.9259477587839704 0.9384842319151773 0.9153793214203021 0.9037000415949888 0.9767209933816557
1.6833630646332476 0.507094875207542 0.846525914495368 0.9197823720692104 0.9259283433837573 0.9384668486195427 0.9153529653778935 0.9036795334738494 0.9767122933823339
1.5000785569874941 0.372368180436015 0.9042084653348264 0.9725679254151032 0.9774418460600821 0.9851383208481352 0.9642056234968599 0.957886242659094 1.0365792366511701
1.6833050934762293 0.5070331188949944 0.8465535891782313 0.9198041821168356 0.9259477497357524 0.9384841677027292 0.915379288309963 0.9037000185941217 0.9767210211908941
1.504514261589377 0.37633712680511117 0.889640941024044 0.9684470533729304 0.9749862181596974 0.9841245534986162 0.9536273931019627 0.9555967687256692 1.060088249052799
1.6832999274816576 0.5070275473235589 0.8465562103699131 0.9198062701329732 0.9259495329125832 0.9384857360243977 0.9153817331777667 0.9037019001557459 0.9767213462350804
1.6833006169996356 0.5070283315073905 0.8465557770449005 0.9198058876665827 0.9259492504527455 0.9384855284291835 0.9153813918346903 0.9037015660161044 0.9767215831342144
1.6833000240267244 0.5070276551723433 0.846556156895625 0.9198061963632091 0.925949479882944 0.9384857300275132 0.91538172489062 0.9037018364353577 0.9767213624456538
1.6833104302613255 0.5070388091263557 0.8465510071337198 0.9198021460144237 0.9259459688237767 0.93848261676664 0.9153768927175163 0.9036981429235136 0.9767201873364805
1.6833006730887312 0.5070283445554261 0.8465558726496436 0.9198059572953212 0.9259492539521383 0.9384855020450381 0.9153813773083048 0.9037016454336727 0.9767212935184053
1.640075201591358 0.46874016902799065 0.8537216723581834 0.9292343117075333 0.935393265261246 0.9490263822330021 0.9236295630985817 0.9162892568911346 1.0148052918822783
1.6833117761846808 0.5070388341765149 0.8465551816718898 0.9198022585148279 0.9259450321897453 0.9384815144100569 0.9153806438369213 0.9036975303943432 0.9767131622483632
1.6833056596157534 0.5070337251691904 0.8465532852719033 0.9198040185065159 0.9259475284094437 0.938484012071323 0.9153790820935944 0.903699788431482 0.9767209141258038
1.68334268715154 0.5070704330965768 0.8465436934050767 0.919791192018009 0.9259343605801691 0.938471809584579 0.9153698046104473 0.9036865783785474 0.9767039264870125
1.6833050056566088 0.507033030652259 0.846553595625487 0.919804206368826 0.9259477697472213 0.9384842301371588 0.9153793399994963 0.9037000515715946 0.9767210319486742
1.6833000858372398 0.5070277635596697 0.8465560095376574 0.9198060825322858 0.925949393490286 0.9384856772994522 0.9153816551038719 0.903701822794454 0.9767216451660307
1.6833047506912022 0.5070327501401992 0.8465537313189766 0.919804258153143 0.9259478615652432 0.9384842692524328 0.9153795564248105 0.9037001599821942 0.9767210226911737
1.683299996321003 0.5070276808340134 0.846556032472191 0.9198061412285945 0.9259494757824008 0.9384857306342101 0.9153815534731434 0.9037018271855654 0.9767217291254577
1.683299808166953 0.5070274263602947 0.8465562521765372 0.9198063247173478 0.9259495833926814 0.9384857766350614 0.915381789998353 0.9037018944805313 0.9767213920743236
1.6832735345713252 0.5069994139364685 0.8465688145470599 0.9198161265128838 0.9259583154443879 0.9384936595065719 0.9153937492260549 0.9037112558732354 0.9767253652814675
1.4965231420297405 0.3698917014347992 0.9112212378570141 0.9745228613535053 0.9786216202187892 0.9857572465791827 0.9692104294177336 0.9591936732627906 1.0270057674265858
1.6832996617019116 0.5070272664470116 0.8465563312351404 0.9198063338875221 0.9259496564900743 0.9384858252563882 0.9153818061672496 0.9037020221088715 0.9767214010199221
1.6833026572430885 0.5070305095837404 0.8465547964607648 0.9198051042328519 0.9259485768666279 0.9384848515120529 0.9153803993977659 0.9037009206387551 0.9767213412259508
1.683297457273163 0.5070249719094387 0.8465572602484782 0.9198071122873663 0.925950274077023 0.9384864978458981 0.9153827578711842 0.9037026959497436 0.976722104903116
1.6833004362404023 0.5070280977823252 0.8465559381205123 0.9198060368620297 0.9259494092120012 0.9384855999539664 0.9153814913751227 0.9037017015509424 0.9767212979482468
1.683273791670276 0.5069996790462138 0.8465687114504882 0.9198160104985504 0.9259583100431823 0.9384936000174211 0.9153936179326476 0.9037111702474762 0.976725247792518
1.6833000464461083 0.5070276818650545 0.8465561346166709 0.9198061741718208 0.9259495011307878 0.9384857584705375 0.9153816788251863 0.9037018272784522 0.9767213543643672
1.683285905270933 0.5070126270007289 0.8465628264705577 0.9198114305578612 0.9259542101771425 0.9384899237304143 0.9153881424427371 0.903706834239663 0.9767236283974973
1.6832874090645247 0.5070140452109835 0.8465626017754792 0.919811201627447 0.925953935295891 0.9384896005648089 0.9153875991616568 0.9037064331884861 0.9767221646527394
1.5530862806033325 0.4052206254903333 0.8599958613363328 0.9363422904796683 0.9651009417869315 0.9801502484629177 0.9607879079268571 0.9549819768156237 1.0393128841085597
1.6833011449926227 0.5070288556006907 0.846555586473629 0.919805744696519 0.9259491423332331 0.9384854047599093 0.9153812006540462 0.9037014594558811 0.9767212003466362
1.6833055883736374 0.5070336432570413 0.8465533617471586 0.9198039926481822 0.9259475214167127 0.9384840399701103 0.9153791288808268 0.9036998365287121 0.9767209289113362
1.6832595884322963 0.5069845232625764 0.8465747651455438 0.9198213616423282 0.9259631872290935 0.9384981121453059 0.9153995087814022 0.9037161171564506 0.97672841939235
1.6833287451691559 0.5070603111897909 0.8465362870758846 0.9197932418439688 0.9259390008694913 0.9384772456773435 0.9153634370451901 0.9036915148199948 0.9767291682279575
1.6833052029307127 0.5070332315753384 0.8465535339351458 0.9198041200268332 0.925947706335118 0.9384841328951135 0.9153792729795496 0.9037000143744822 0.9767209733158785
1.6832654377523466 0.5069907903186406 0.8465719250731193 0.9198190668703905 0.9259611157307973 0.9384963707834637 0.915396867016505 0.9037140869509608 0.9767276985333673
1.6833013016559808 0.5070290186355623 0.8465555186374093 0.919805710876215 0.9259490938005631 0.9384852917915717 0.915381105716699 0.9037014587169551 0.976721180634508
1.6423105798776072 0.47076362956295414 0.8528589543457861 0.9284993871766192 0.9347882048750147 0.9484941089648053 0.9224723465693689 0.9156067400364761 1.0143752760032319
1.5052824733044592 0.374488394792758 0.910253617857535 0.9656467375413932 0.9681438037147803 0.9818824134519272 0.9695987650131618 0.9595543176233172 1.0346913868073537
1.6832986001379275 0.5070261891235316 0.846556680576407 0.919806653449805 0.9259499231168675 0.9384860544628126 0.9153823060743801 0.9037023598446687 0.9767219315356467
1.683300055909357 0.5070276940356683 0.8465561265430528 0.919806151642475 0.9259494807088045 0.9384857644841046 0.9153816315155139 0.9037018697371939 0.9767213785977973
1.683305229776036 0.5070332587374291 0.8465535164744615 0.9198041142159777 0.9259477191755451 0.9384841275235916 0.9153792591303478 0.9037000085173779 0.9767209449739644
1.6833019868587478 0.5070298016030327 0.8465550918786614 0.9198053813941663 0.9259487836025792 0.9384850900664828 0.9153807126044936 0.9037011102945657 0.9767214524946111
1.6832916324481617 0.5070187427161801 0.8465601010665584 0.9198092948968513 0.925952250149823 0.938488155337007 0.915385477757268 0.9037047975584165 0.976722897648587
1.6833052973463698 0.5070333303058341 0.8465535123736543 0.9198041260164959 0.9259476854192464 0.938484095764766 0.9153791689105375 0.903699971133617 0.9767209655037355
1.6833003429958235 0.5070279937452943 0.8465559809247903 0.9198060970273022 0.9259493681846078 0.9384856299867237 0.9153815330096965 0.9037018093929342 0.9767212900766433
1.6833033144329208 0.5070312222375787 0.8465544184561087 0.9198048522688315 0.9259483452405839 0.9384847535607549 0.9153801179621425 0.9037006428877965 0.9767212383149015
1.6833062076013097 0.5070343138277977 0.8465530017077249 0.9198037534708303 0.9259473821996554 0.9384838824982963 0.9153788217496442 0.9036996051425069 0.9767208364985082
1.6833008492269121 0.5070285841862788 0.8465556091277321 0.9198057566251356 0.9259491697173554 0.9384854273853139 0.9153812837311645 0.903701597182149 0.9767215669670939
1.6832995029045612 0.5070270976714614 0.8465563900863283 0.9198064125475275 0.9259496699276168 0.9384858683501722 0.9153819354129749 0.9037020723883 0.9767214153605089
1.6833300038228938 0.5070575894659534 0.8465481801051848 0.9197957277166879 0.9259387100048285 0.9384758400452902 0.9153741330504828 0.9036910750343653 0.9767078906685197
1.6833242466392453 0.5070533991614761 0.8465447766883074 0.9197972238835501 0.9259414836250318 0.9384785385012988 0.9153707309846679 0.9036933310540789 0.9767172450380165
1.155046435554139 0.29922169034374757 0.5936067628053124 0.6710569530438898 0.6819665589039986 0.7546677837481864 0.6760700071428651 0.7536234521497337 2.171180988190048
1.6833045081535492 0.5070324867615369 0.8465538815568205 0.9198044110240117 0.9259479044470571 0.938484311428362 0.915379584432956 0.9037002896468235 0.9767210757130734
1.683304678526988 0.507032670233176 0.8465538030056161 0.9198043139325729 0.9259478944432703 0.9384843017089767 0.915379521125658 0.9037001667466585 0.9767210383105469
1.6833111014060498 0.5070395231367474 0.8465507119283879 0.9198018856012207 0.9259457097154791 0.9384823956993398 0.9153766006858566 0.903697899425653 0.9767201185549709
1.6833047605721663 0.5070327603122309 0.8465537277577904 0.9198043004439345 0.9259478633954878 0.9384842552083099 0.9153795228593397 0.903700148727956 0.9767210172918108
1.6833082807591853 0.5070352563721713 0.8465563734237886 0.9198035757537313 0.9259463161738762 0.9384826339756802 0.9153818235755827 0.9036987204917123 0.9767142530127906
1.6833005360208673 0.5070282476571145 0.8465557950281439 0.9198059332213984 0.9259492813514799 0.9384855135266562 0.9153813864523958 0.903701651218597 0.9767216189663177
1.6833009284047804 0.5070286201848778 0.8465557016692816 0.9198058530967439 0.9259491859343719 0.9384854471675805 0.9153812507067458 0.9037016064130905 0.9767212288273823
1.6833002777873465 0.5070279185836928 0.8465560803248741 0.9198060970483897 0.9259493775495203 0.938485692636657 0.9153815853369277 0.9037017439322392 0.9767212977172518
1.68339822051593 0.5071327271252719 0.8465078980177573 0.919767403211658 0.925915946864763 0.9384568657081501 0.9153337482981422 0.9036672808233676 0.9767127930388759
1.4888979335991108 0.3644297239276976 0.9324950771479527 0.9745144410676547 0.9751781848323942 0.9849249888042874 0.9849032315279399 0.9633450393700143 1.0059974351132894
1.6832982987314191 0.5070258466182727 0.8465569065759895 0.9198067817040521 0.9259500349289168 0.9384861792924776 0.9153824337974662 0.9037024769217394 0.9767218580263399
1.6833001744853366 0.5070278281912933 0.8465560003604662 0.919806151891136 0.9259494665175712 0.9384856875670015 0.9153816786326125 0.9037017707305509 0.9767213486144338
1.6832998642503552 0.5070275347122755 0.8465560884120209 0.9198062153513971 0.9259494849964973 0.9384857130709562 0.9153817071769875 0.9037018906895881 0.9767217195691347
1.6833050887426297 0.5070331080003964 0.8465536040401962 0.9198041460953553 0.9259478138159588 0.9384840921977617 0.9153793426414509 0.9037000320459059 0.9767210044487817
1.6833003301790526 0.5070279788899703 0.8465560037606698 0.919806064802359 0.925949441825692 0.938485555967205 0.9153816039026464 0.9037017602727819 0.9767213107093142
1.683299321807911 0.5070269004395979 0.8465565009678476 0.9198064687460669 0.92594975625525 0.9384859196400777 0.9153819760379953 0.9037021571600241 0.9767214331180897
1.6833000023839908 0.5070276784937587 0.8465560410533624 0.919806093882641 0.925949464134892 0.9384857142179863 0.9153816992972632 0.9037018074801906 0.9767216654393349
1.683229950383027 0.5069519890829155 0.8465905260620427 0.9198322286224829 0.9259692538604997 0.9385037697419978 0.9154274935730006 0.9037247558870743 0.9767273296314735
1.6832997538560028 0.5070273667723693 0.8465562974246845 0.9198062557783131 0.9259496249070925 0.9384858180328254 0.9153818013112365 0.9037019446742467 0.976721406104588
1.6833015048382303 0.5070292403451134 0.8465554238015817 0.919805545965363 0.9259490274453376 0.9384852778307857 0.9153810407040001 0.9037013568842986 0.9767211844215773
1.6833001895184252 0.5070278367210043 0.8465560427931244 0.91980613208346 0.9259494801379802 0.938485680751796 0.9153816146298256 0.9037017886120177 0.9767213372044081
1.6832867920843178 0.50701358150649 0.8465623877831658 0.9198110639771145 0.9259539034399995 0.9384896465523785 0.9153877091496336 0.9037065321767895 0.9767235729204422
1.6832909762970418 0.5070180442508178 0.8465603798888439 0.9198095222786066 0.9259525011090944 0.938488430571565 0.9153857736097222 0.9037050376810957 0.9767229332158192
1.6833045046699178 0.5070324863495755 0.8465538884334052 0.9198044714822722 0.9259479111334447 0.9384843479890025 0.9153795352385093 0.9037002256936986 0.9767210828350656
1.6833104772568144 0.5070388732850658 0.8465509618198437 0.919802087144291 0.9259459012181112 0.9384825745982107 0.9153768684256115 0.9036981275660989 0.9767203094427644
1.6832983694518202 0.5070259373325595 0.8465568423144367 0.9198067235606318 0.9259500170073164 0.9384861754665519 0.9153823371072868 0.9037024360918199 0.9767219486269179
1.6832866142491987 0.5070133907843793 0.8465624781879397 0.9198111772274191 0.9259539485332797 0.9384897434243901 0.9153878068077387 0.9037065328433621 0.9767235653784877
1.6831977313396926 0.5069171090586612 0.8466076867580693 0.9198465001926971 0.9259842336394166 0.9385157698599169 0.9154326785005803 0.9037379328454449 0.9767297204772875
1.4972644500539618 0.3704234361804595 0.9095627540305026 0.9741045632988954 0.9783789652606701 0.9856529892682334 0.96803474744739 0.9589058440087442 1.029306954576545
1.68331075703252 0.5070391528351965 0.846550881334241 0.9198020639024832 0.9259458758551018 0.9384824719124226 0.9153767618349403 0.9036979793795676 0.9767201335987606
1.683312920849036 0.5070414536300935 0.8465498586691405 0.919801243215264 0.92594511308498 0.9384818098938063 0.9153758286833571 0.9036972390536383 0.9767197893324467
0.8581311177687617 0.2039890444205524 0.830268770247905 1.0804746855868155 1.0983455640199875 1.077965592966881 0.9002377955505065 1.0591376926555185 1.436890533830632
1.6835801702685076 0.5073541629796124 0.8463312127353059 0.9196838356749037 0.9258654682027463 0.9384154937850028 0.915148757572251 0.9036100386611573 0.9768298670814064
1.683305031986162 0.5070330574157543 0.8465535927019913 0.9198042098028844 0.9259477605783054 0.9384842252763418 0.9153793042694897 0.9037000442512149 0.9767210256038696
1.683299453557922 0.5070270468080663 0.8465564009976682 0.9198064110794382 0.9259496862722604 0.9384858983889323 0.9153819550391703 0.9037021075397813 0.9767214234395751
1.6832926011220912 0.5070197761413487 0.8465596374200776 0.9198088948067378 0.9259519689719317 0.9384879015435494 0.9153850319106582 0.9037044340270988 0.9767227353826172
1.6833056453188309 0.5070337126656858 0.8465532637808996 0.9198039328625507 0.9259475740463571 0.9384840087663182 0.9153791253079946 0.9036998365592329 0.9767209194003111
1.6563270842139932 0.4828382932240417 0.8497651597030669 0.925735191420723 0.9321048604479459 0.9454970093512172 0.9197733825244654 0.9119082973680636 1.0020067031780329
1.6833016031729897 0.5070293922151128 0.8465552443434113 0.9198055041217964 0.9259489286474863 0.9384852209260078 0.9153809717723286 0.9037012322108359 0.9767214594139
1.6853148235194653 0.508494179113641 0.8457519438693076 0.9191581346613186 0.925312056512301 0.937902589556088 0.9147356253787874 0.9030239640972656 0.9761872761971798
1.6832975899452718 0.5070251120773157 0.8465571822861228 0.9198069797262225 0.9259502774195476 0.9384864566059635 0.9153827829943605 0.9037026469832726 0.9767220541689868
1.6833006050358812 0.5070282853353286 0.8465558094722854 0.9198059811546422 0.9259492797470961 0.9384855695628855 0.9153814455177838 0.9037016695712398 0.9767212982181434
1.6832984762847358 0.5070260523986744 0.8465567832239904 0.9198067015562384 0.9259499111715561 0.9384861393237866 0.9153823571995435 0.903702381167439 0.9767219437992968
1.6833314277559601 0.5070625979268556 0.8465366767205591 0.9197926427793722 0.9259381687882252 0.9384764331703018 0.9153639762045752 0.9036906910560351 0.97672540363332
1.683287868664452 0.5070147231364778 0.8465619140472453 0.9198106871188135 0.9259535371424915 0.9384893183074273 0.9153871939085189 0.9037061394182717 0.976723399666959
1.6833002207591914 0.5070278655002081 0.8465560598016093 0.9198060831567234 0.9259494568318156 0.9384856426803152 0.9153816298866339 0.9037017872003638 0.9767213454467042
1.683304547903593 0.507032534791739 0.846553830491544 0.9198043852809707 0.9259479210707352 0.9384843856779477 0.9153795700359089 0.903700223459684 0.9767210384399206
1.6833009997135437 0.5070287489202134 0.8465555496181617 0.9198057178289032 0.9259491166076779 0.9384854078131616 0.9153811548954625 0.9037015072975321 0.9767215833192994
1.498015121247593 0.3695978759749499 0.9228110548503939 0.9703460996240583 0.971733847131161 0.9832681158768413 0.9783369019590422 0.9613892652107259 1.016710967328688
1.6833065558566884 0.5070346747325161 0.8465529029708779 0.9198036390799067 0.9259472618966902 0.9384837584904477 0.915378614463915 0.9036994893226662 0.9767207770270805
1.6832992019819681 0.5070267778593222 0.8465565284162349 0.9198065016158027 0.9259498002893798 0.9384859733997672 0.9153820690305332 0.9037021731587719 0.9767214530998347
1.6832895594491386 0.5070165354690034 0.8465610619752627 0.9198100466875953 0.9259529568805073 0.9384888225524015 0.9153864547142679 0.9037055191611842 0.9767231802129537
1.6832995627077907 0.5070271571367655 0.84655641170667 0.9198063506758626 0.9259496716071729 0.9384858811949403 0.9153819088513918 0.9037019969090893 0.9767214017896483
1.6832931136969327 0.507020352313338 0.846559361563583 0.9198086501883971 0.9259517395978855 0.9384876821626343 0.9153847444696133 0.9037042049556906 0.9767229322254719
1.6832643094593334 0.5069895421302941 0.8465733187338234 0.9198196252569715 0.9259615211739746 0.9384964030997262 0.9153978990700894 0.9037145810927131 0.9767265480993979
1.6833049118027097 0.5070329260085116 0.8465536530424473 0.919804226840243 0.9259477946571869 0.9384841934989191 0.9153794116312324 0.903700128239867 0.9767210524485896
1.683298520374002 0.5070261035918125 0.8465567295966179 0.9198066787315182 0.9259499676615979 0.9384861441097585 0.9153823398211792 0.9037023322957538 0.9767219125806658
1.5026106788518074 0.3726410260651316 0.9150152023582241 0.9674326122179777 0.9694774164636611 0.9824148348318817 0.9729316640302125 0.9603033216606276 1.0277730458000582
1.6286773279166207 0.484910996532722 0.7952260358401784 0.8880482970479866 0.8988458433014889 0.9293504021101766 0.8753600257583821 0.8975086818516763 1.2032723019015017
0.33718519573161027 0.1217082124696305 0.7998883229554662 1.1129955731943562 1.1353908886195545 1.1184465470559168 0.8551510305381009 1.1062033838593033 1.5804772781614707
1.6833057424054472 0.5070338050341632 0.8465532792396245 0.9198039452759362 0.9259474964235633 0.93848398927289 0.9153790472436661 0.9036998050568406 0.9767208737029381
1.6833049773997861 0.5070330001540096 0.8465536071960053 0.9198042043813821 0.9259477601535239 0.9384842372602685 0.9153793807270096 0.9037000688152708 0.9767210364444845
1.6833002597508053 0.5070278998526297 0.8465560737875715 0.919806072905299 0.9259494153667559 0.9384856551381314 0.9153815859827279 0.9037018042049418 0.9767213107212982
1.6833001566460775 0.5070278377092241 0.8465559985267906 0.9198060468881608 0.9259493439417609 0.9384856639953502 0.9153815926673656 0.9037018139090597 0.9767216542859966
1.683300747198667 0.5070284258430712 0.8465558522878008 0.9198059040539076 0.9259492566459312 0.938485538821643 0.9153812901504478 0.9037015859183072 0.9767212902747369
1.6833474575087501 0.5070793401139392 0.8465303135789976 0.9197866993210357 0.9259328296457784 0.938471613133678 0.9153572806939396 0.903685023381352 0.9767214272615621
1.6833045702122924 0.5070325675270582 0.8465537956354556 0.9198043769470012 0.92594793683866 0.938484299468138 0.9153795465923069 0.9037002156733124 0.9767211181295979
1.6832829784786494 0.5070092930017179 0.8465647366713335 0.9198124666856383 0.9259550380216118 0.9384908298601271 0.9153897409713349 0.903707893180784 0.9767237243489914
1.6833033692480601 0.5070312801542407 0.8465543988199892 0.9198048331531856 0.9259483077379159 0.9384846948205513 0.9153800659839372 0.9037006726492001 0.9767212620387771
1.6833046740361264 0.5070326708716073 0.846553778947389 0.919804341826479 0.9259478575513617 0.9384843276084406 0.9153795366020289 0.9037001501788802 0.9767210512291596
1.7262806503597825 0.5753218295566738 0.791066856233434 0.8808579138321347 0.8942342738782402 0.919279140293221 0.8648217491095114 0.8824981917575028 1.0563212532099324
1.6833000531265518 0.5070276827861308 0.8465561455116145 0.9198061917121216 0.9259494697279722 0.938485695882974 0.9153817175191793 0.9037018559692617 0.9767213435166603
1.6832958107846172 0.5070232076700779 0.8465580693429211 0.9198076918604181 0.9259508670012715 0.9384869163125186 0.9153835811260288 0.9037032959044097 0.9767223196992791
1.6833018680158789 0.5070296794569998 0.8465551028563857 0.9198054203412103 0.9259487450537129 0.9384851652840309 0.9153808112982249 0.9037011963337285 0.9767214666234855
1.6833049812053014 0.5070330034203191 0.8465535958403206 0.9198042713310772 0.9259477530801439 0.9384841953110132 0.9153793579583832 0.9037000816396759 0.9767210314508726
1.683304889540671 0.5070329019561649 0.8465536650058063 0.9198042380523422 0.925947811521603 0.9384842285155524 0.9153794028555472 0.9037001290278879 0.9767210402166749
1.6832845375893506 0.507010615013101 0.8465654125592321 0.9198122492806691 0.925954452390541 0.9384901634168288 0.9153903907723798 0.9037072309189429 0.9767210928130641
1.4924386461834793 0.3673315559263285 0.917476152077463 0.976266415524422 0.9797255286290707 0.98639443654821 0.9736462020576271 0.9604999859806066 1.0195355440020821
1.683298140520761 0.5070256993086297 0.8465568840591241 0.9198068394846649 0.9259501368650045 0.9384863145803434 0.9153824751210793 0.9037024691335453 0.976721914070671
1.6833124519948675 0.5070409707031692 0.8465500411346416 0.9198013869160093 0.9259452854301298 0.9384819733203477 0.9153759681468816 0.9036973941347034 0.9767199596806261
1.6833081185714676 0.5070363443404291 0.8465521425137933 0.919803064604036 0.9259466471404356 0.9384833555470264 0.9153779310939572 0.9036989250835513 0.9767205505775223
1.2744922086921835 0.2905727778106858 0.9554850750624714 1.0045899748037315 1.076963135524675 0.9848471607219562 1.0267122614784994 0.9535889263574853 1.129531274195443
1.6832901601235668 0.5070171708019189 0.8465607955110139 0.9198098805996531 0.9259527216554259 0.9384886389766404 0.9153860933008373 0.9037053676706779 0.9767230810258805
1.6831773998672235 0.506896578833551 0.846615433835755 0.9198526542835638 0.9259907600891959 0.9385225341188598 0.9154376740103192 0.9037454821821463 0.9767383365769936
1.6833148630242156 0.5070416229897019 0.8465548535973004 0.9198014563299131 0.9259438548328457 0.9384804425705344 0.9153805878052783 0.903696404845969 0.9767107836363375
1.683288242331049 0.5070145085750631 0.8465638713922302 0.9198108146384698 0.9259531950340484 0.9384889405396424 0.9153890098319197 0.9037059280299854 0.9767202332010162
1.6832977270426825 0.5070252508368829 0.8465571625102267 0.9198069466651875 0.9259502189509478 0.9384863577314538 0.9153826458449912 0.9037026684641849 0.976722053291757
1.6832922551471616 0.507019414904003 0.8465597405104381 0.9198090429946848 0.925952082776012 0.9384880088064844 0.9153852165370219 0.9037045651479914 0.9767227848154585
1.683297485646946 0.5070249974672463 0.846557237717722 0.9198070673188582 0.92595028257625 0.9384864420413958 0.9153827934514195 0.9037027415433613 0.9767220746456398
1.683300109366746 0.5070278050770152 0.8465559440857993 0.919806074690532 0.9259494721280253 0.9384856635043335 0.9153815769251796 0.9037017667681778 0.9767217110348263
1.499938653172697 0.3707936088894954 0.9201233586374474 0.9693152870003312 0.9708903952498782 0.982932813098352 0.9764869359503284 0.960922646860997 1.020202443007513
1.683300024190006 0.5070276527308035 0.8465561615736501 0.9198061501226454 0.925949489535947 0.9384857277408024 0.9153816880511083 0.903701912166772 0.9767213604505833
1.6832837293587026 0.5070103067154904 0.8465638977057927 0.9198122663886796 0.9259549047000986 0.9384906001077518 0.9153890825498858 0.9037075875952708 0.976723980260753
1.6833318023169894 0.5070612577952365 0.8465416270143052 0.9197946560485036 0.9259391972921731 0.9384763623928243 0.9153676037316552 0.9036908374915311 0.9767147996383378
1.6833054821258029 0.5070335306768236 0.8465534104160432 0.9198040210680501 0.9259475993504678 0.9384840379016287 0.9153791574709237 0.903699884900208 0.9767209580349835
1.6833050113420416 0.5070330239390627 0.8465536506332529 0.9198041913581438 0.9259477242136923 0.938484225854661 0.9153794032362763 0.9037000449079586 0.976720986286875
1.6833050906293565 0.5070331040098167 0.8465536230176155 0.9198042210976455 0.9259476961360088 0.9384841466889008 0.9153793226627173 0.9037000588792681 0.9767209692934914
1.6833044762941658 0.5070324627190711 0.8465538642724533 0.9198044038636893 0.9259479655234073 0.9384843825827883 0.9153795695242986 0.903700243740332 0.9767210949807872
1.6833050395232023 0.5070330624819911 0.8465535725436472 0.9198042177681823 0.9259477247681684 0.9384841949643299 0.9153793864935975 0.9037000565555626 0.9767209945932063
1.683310611111223 0.5070390047319033 0.8465508914493505 0.9198020957933375 0.9259459009413455 0.9384825347668487 0.9153768200599427 0.903698104692842 0.976720168393825
1.683304944346308 0.5070329639481366 0.8465536174320818 0.9198042542782296 0.9259478045544725 0.93848421613471 0.9153793551942552 0.9037000972054022 0.9767210321750239
0.4971536927527014 0.15408766588021072 0.9660969604505913 1.1985238215753198 1.229499897232402 0.9668338784255903 1.0666507857456065 1.2944898443655635 1.0485260716292122
1.683300822937827 0.5070285077012634 0.8465557629179491 0.9198058345764496 0.9259492759891961 0.9384855146426957 0.9153813411944413 0.9037015776119556 0.976721224929349
1.683300234966475 0.5070278847228896 0.8465560271200846 0.9198060758220306 0.9259494455669522 0.9384856652172545 0.9153816106119855 0.9037017958525015 0.9767213453246478
1.683306299782553 0.507034401510589 0.84655303375786 0.9198037593622795 0.9259473236862782 0.938483807770362 0.9153787270490292 0.9036995837116302 0.9767208346925756
1.4986774343712708 0.3713698955872694 0.9070797619603199 0.9733853292422279 0.9779448940802368 0.9853917816251508 0.9662606338370677 0.9584156600022296 1.032562086013502
1.6833404670520473 0.5070682130638261 0.8465443733603469 0.9197920216916422 0.9259351938576097 0.9384724407055772 0.9153705060134094 0.9036874074899066 0.9767046719366889
1.6833050404499272 0.5070330598347277 0.8465536270033609 0.9198041647266756 0.9259477938664699 0.9384842159553728 0.9153792622792858 0.9037000732946102 0.9767210123646823
1.6832994507614285 0.507027075649551 0.846556333370439 0.9198063685192465 0.9259496723322559 0.9384858434991645 0.9153819477255464 0.9037020337082099 0.9767216530536053
1.6833021330623814 0.5070299683724007 0.8465549676439414 0.9198053143603643 0.9259486847392765 0.9384850677139788 0.9153806767122612 0.9037010668434632 0.9767214739009631
1.683300539861744 0.5070282538860142 0.8465557687583093 0.919805944136581 0.9259492937990823 0.9384855572739166 0.9153813485488062 0.9037016637088198 0.9767215917397027
1.4677556995475927 0.355319055813151 0.9299134508179773 0.9813660144067301 0.9837004290705793 0.9910526365076255 0.98257268163025 0.9677346746084835 1.019711813055113
1.6833047812163568 0.5070327877470194 0.8465537356165015 0.9198042731859654 0.9259477739725489 0.9384842791647047 0.9153794996422163 0.9037001269550596 0.9767210899940431
1.6832811053151586 0.507007087994288 0.8465665154325002 0.9198134148926704 0.9259556481191494 0.938491267886143 0.9153915792488513 0.9037084064916486 0.9767224067154658
1.68331293276948 0.5070414850431166 0.846549777809262 0.9198011734868169 0.9259450889450748 0.9384818157218933 0.9153757905804946 0.9036972926848725 0.9767198916897452
1.5192678810113773 0.39460432488157166 0.8271069854074191 0.9543519895523096 0.9652026553521725 0.98579729814435 0.8688302848762872 0.9553911327531477 1.1705419060214433
1.6833006296629496 0.507028358181661 0.8465556763910511 0.9198058692448634 0.925949295905246 0.938485527511877 0.9153813209654317 0.9037016462096354 0.9767216021227183
1.6832446846881857 0.5069685262041783 0.8465829566047676 0.9198271611379667 0.9259681695715837 0.9385023472474621 0.9154068733385974 0.9037215177902292 0.9767289892005507
1.6832892795942334 0.5070162389445816 0.8465612070517353 0.9198101602199599 0.925953060664166 0.9384889050332504 0.9153865280844463 0.9037056132528702 0.9767232502081837
1.683313669112453 0.5070405541130445 0.8465549856795496 0.9198018375328568 0.9259443373215351 0.9384807607957532 0.9153805452683147 0.9036968787528833 0.9767117083783974
1.6832708370020444 0.5069965222360396 0.8465701323158196 0.9198172176804298 0.9259592497639446 0.9384945002866741 0.9153949722501051 0.9037121923261981 0.9767256391737249
1.6833052120948062 0.5070332384249945 0.8465535242913683 0.9198041559322679 0.9259477010126541 0.9384841113938158 0.9153793405119719 0.903699968362648 0.9767209335055801
1.6832927057945142 0.5070191281701069 0.8465622430234374 0.9198092245111268 0.9259516484665391 0.9384875363084508 0.9153874427547778 0.9037043351470989 0.9767188048479984
1.6835490389867334 0.545818445820753 0.7649520742230603 0.8665817811874575 0.8818296246355477 0.9203188776120298 0.8485055588971344 0.8854321695663007 1.1845113242820966
1.683210820901289 0.5069307038624999 0.8466026477380546 0.9198414516809057 0.9259791021139833 0.9385114201960768 0.9154288093794811 0.9037330666398516 0.9767264354296501
1.6832986061468937 0.5070261974588564 0.8465566756014371 0.9198066485389085 0.9259498870045499 0.9384861399734006 0.915382285246252 0.9037023399427417 0.9767219158069275
1.6833049250748735 0.5070329372928818 0.8465536711140951 0.9198042842308256 0.9259478202748889 0.9384842044391108 0.9153793690974359 0.903700058193518 0.9767210238761728
1.6832857792295253 0.5070125050564747 0.8465628723377365 0.9198114904538863 0.9259541961627547 0.9384899768637859 0.9153881476182872 0.9037068587068237 0.9767237474536183
1.683304840041684 0.5070328452974948 0.8465537082622698 0.9198042641478827 0.9259478002968472 0.9384842773606674 0.9153794599338669 0.9037001126236237 0.9767210182448453
1.683304766087178 0.5070327657085175 0.8465537498030856 0.9198042987215397 0.9259478441766552 0.9384843088533922 0.9153794305043432 0.90370016362427 0.9767210269688329
1.6833072708807737 0.5070354379483518 0.846552535563335 0.9198033899802308 0.9259470340232351 0.9384834755466314 0.9153783466639908 0.9036992402498212 0.976720671338825
1.6833050052496863 0.5070330281559636 0.8465535721232379 0.9198042384248812 0.9259477364158434 0.9384842165196088 0.9153793670306168 0.903700097162883 0.9767210013058863
1.683306889282387 0.5070350398741389 0.8465526671864995 0.9198035337049997 0.9259471182896927 0.9384836455619606 0.9153785112162909 0.9036993994355461 0.9767207412572224
1.683297935081026 0.5070254794717454 0.8465570020171396 0.9198068957608827 0.9259501305047197 0.9384862784922192 0.9153825866905568 0.9037026165198262 0.9767220266499892
1.49973871563186 0.3706641513647765 0.9204413451726934 0.9693911416175967 0.9709994274907678 0.9829391737135802 0.9767021477752612 0.9610064000795766 1.019789623050615
1.683305285625272 0.5070333228163562 0.8465535020553195 0.9198040772316114 0.9259476333166003 0.9384841405182437 0.9153792261846229 0.9036999745888469 0.9767209939751172
1.6832921660367044 0.5070193142480456 0.8465598076406037 0.9198090816270115 0.9259520705114263 0.9384880447823941 0.9153852382079776 0.9037046378054517 0.9767227855914413
1.683301715253729 0.5070295154325046 0.8465552034103165 0.9198054341445814 0.925948884942577 0.9384851759270804 0.915380830931808 0.9037012426181014 0.9767215107703028
1.6833070455284154 0.5070352044502603 0.8465526115211662 0.9198034286772451 0.9259470684951581 0.9384835897051563 0.9153784704739688 0.9036993398038498 0.976720728000557
1.6832999495598877 0.5070276223336504 0.8465560726718709 0.919806104019308 0.9259494467274973 0.9384857506000089 0.915381674836312 0.9037018746017321 0.9767216910097934
1.6833109093045164 0.5070393229416384 0.8465507913853999 0.9198020022438118 0.9259457773859489 0.9384824443808543 0.915376669943963 0.9036979318960456 0.976720168851304
1.7219357753828373 0.5552958440469777 0.8161398092180019 0.9026241986955506 0.9122253798700223 0.9272667640745779 0.8880327482134173 0.8891189800887737 0.9872465699250454
1.683304990081835 0.5070330125995766 0.8465535913267277 0.9198042295460046 0.9259478025873668 0.9384842071009746 0.9153793367758103 0.903700082329075 0.976721015620407
1.4992624118249978 0.3703701254497465 0.9210679306992257 0.9697088899540394 0.9711953975574655 0.9830282577498182 0.9771418466615241 0.9611043536363579 1.0189426165314583
1.6835810364337542 0.5073360525553215 0.8463957852431898 0.9196911361075284 0.9258528166222209 0.9384033573562146 0.9152273388300992 0.9036032656945073 0.9767312014436489
1.683300255177631 0.5070278964887848 0.8465560442987702 0.9198060760141459 0.9259494488083961 0.9384856218966388 0.9153815636584228 0.9037018660501489 0.9767213069393612
1.6832999240599522 0.5070275439408523 0.8465562218441508 0.9198062383038363 0.9259495431996015 0.9384857285944405 0.9153817449866856 0.9037018958301282 0.9767213642188987
1.6711086802947601 0.5125490691530058 0.8098434818149579 0.8975122227225624 0.9077417340826796 0.9317495905207843 0.8857498422089763 0.8976197416262411 1.0958504627142256
1.4933170659771444 0.36786539916574557 0.9162298691755465 0.9759054158965771 0.9795124881084398 0.9862644582058583 0.9727674622292154 0.9602282972189675 1.0209473938895282
1.5019020409214894 0.3737953191845873 0.8995973883706221 0.9712857775368317 0.9766641948516547 0.9847802987232118 0.9608770229900571 0.9570984783137194 1.0435078614369038
1.4907372439762518 0.36500012513959895 0.9364381636599103 0.9728775690539158 0.972687171079551 0.9836232383454039 0.9869463507318833 0.9630128970602232 1.0029847368114946
1.6833048363922076 0.507032834790752 0.8465537233461652 0.9198042547622804 0.9259478006511286 0.9384842422711215 0.9153794704752304 0.9037001691181139 0.9767209969719606
1.6833005952149462 0.5070282633134948 0.846555894042899 0.919805904418685 0.9259493172725857 0.938485573774037 0.9153814723313496 0.9037016495397857 0.9767212793237717
1.6833004324437522 0.5070280854246815 0.846555987783675 0.9198060488269462 0.9259493372906393 0.9384856393558273 0.9153814777265341 0.9037017249180125 0.976721278064025
1.6830728231586014 0.5067845163921793 0.8466662045259783 0.919892430489761 0.926026221866872 0.9385539718543129 0.9154855069471552 0.9037826059317189 0.9767524764437544
1.6833110010839598 0.5070394142101565 0.8465507757628856 0.9198019460416405 0.9259457207661077 0.9384824247367409 0.9153766542098555 0.9036979156090109 0.9767201321606657
1.6832484471126719 0.5069710673144204 0.846584763669789 0.9198270642900112 0.9259667541879956 0.9385004190432384 0.9154100784550396 0.9037198954831634 0.9767215955861689
1.6832997896865445 0.5070274501174368 0.8465561502997518 0.9198061605937525 0.9259495267537164 0.9384857747269281 0.9153817363778886 0.9037019513978463 0.9767217075318229
1.6833054132930183 0.5070334522839202 0.8465534466920932 0.9198040565015715 0.9259476655832145 0.9384840484635266 0.9153792018811286 0.9036999056235071 0.9767209187703592
1.6832966704801242 0.5070237132054491 0.8465592006801118 0.919807451851817 0.9259501861761908 0.9384864588154519 0.9153847342389874 0.9037028336641375 0.9767202613656905
1.6830763466434653 0.50678903847091 0.8466599097489884 0.9198928118170147 0.9260261627995331 0.9385527311278165 0.9154838846208571 0.9037810534524706 0.9767533311412112
1.6833693930368436 0.5071157869862686 0.8464769510475069 0.9197688614640802 0.9259243578135796 0.938467638541838 0.9153100802797973 0.9036783367466463 0.9767901679138249
1.683305058427906 0.5070330818225864 0.8465535693559583 0.9198042449658237 0.9259477365596267 0.9384841626791341 0.9153793714252338 0.9037000262426563 0.976720991145021
1.683303290984395 0.5070311886785602 0.8465544534441438 0.9198048771397059 0.9259482903781322 0.938484714349912 0.9153801997932504 0.9037006788605008 0.9767212221190764
1.683298760522759 0.5070263030471052 0.8465567839653624 0.9198066490418022 0.9259499314784587 0.9384861323932221 0.9153822416534323 0.9037023203014254 0.9767215248231069
1.682994045670041 0.5067015600579783 0.846697036579774 0.9199244456867461 0.9260543208112967 0.9385774640029688 0.9155207469692003 0.9038102238192124 0.9767666824910348
1.4868971036297916 0.36346633842691656 0.9327033068124222 0.9773023071294787 0.9787881890537306 0.9854832918089779 0.9841900357600047 0.9621312405733731 1.0042130277999801
1.6833002106879456 0.5070278483453876 0.8465560785233701 0.9198061422034006 0.9259494398999953 0.9384856790399376 0.9153815705354956 0.903701830983793 0.9767212961147024
1.6833008977723103 0.5070285944408041 0.8465556978725866 0.9198058599813054 0.9259492331918533 0.9384854623406012 0.9153813077623412 0.9037015277893623 0.9767212516466743
1.683222850703105 0.5069452321790887 0.8465933671060406 0.9198353457626952 0.9259753773493853 0.9385088047863437 0.915416921741097 0.9037292857370047 0.976732345678705
1.6833076249789254 0.5070358610667148 0.8465522008634986 0.9198032051122627 0.9259468630950155 0.9384833620759611 0.9153781766339897 0.9036991001478454 0.9767208660486212
1.6833132986731438 0.5070418682148904 0.8465496463149575 0.9198010854271531 0.9259449703174678 0.9384817673168541 0.9153756162118427 0.903697077973757 0.9767197803220483
1.6833050042806106 0.5070330242704374 0.8465535790719008 0.9198041801780074 0.9259477712559777 0.9384841907722445 0.9153793861278424 0.9037001305127248 0.9767209967580875
1.6833010673344413 0.5070287660786081 0.8465556879703922 0.9198057459702719 0.9259491676617315 0.938485383064459 0.9153811867491871 0.9037015151813066 0.9767212497390846
1.6833002552229615 0.5070278981388333 0.8465560536540493 0.9198061374794361 0.925949452443739 0.9384856030946053 0.915381584059408 0.9037017766789428 0.9767213181858188
1.6833115953037732 0.5070400489430626 0.8465504786293734 0.9198017352886818 0.9259455333682861 0.9384822010657156 0.9153763893765732 0.9036977181004302 0.9767200584776153
1.68330446644505 0.5070324415242158 0.8465538983886634 0.9198044501575305 0.9259479742594168 0.938484340004347 0.9153796070204008 0.9037002482296197 0.9767210431262938
1.6832983678046884 0.5070249766212072 0.846560238166478 0.9198071399136967 0.9259496996627983 0.9384857316661915 0.9153854246813573 0.9037022951981086 0.9767170742866788
1.6832518216332475 0.5069747259717653 0.8465830520308432 0.9198256691798664 0.9259656202948313 0.9384994377005549 0.9154084021553732 0.9037187489324005 0.9767213106779578
1.6833004266921832 0.5070280823342538 0.846555974723468 0.9198060454825606 0.9259493446607963 0.938485612016482 0.9153814852104363 0.9037017400155398 0.9767213023518453
1.6832984765749528 0.5070260469880478 0.8465568049732783 0.9198066570720855 0.9259499686800544 0.938486145662055 0.91538236198151 0.9037023799663242 0.9767219051750112
1.6833057447008146 0.5070338085701194 0.8465532418990781 0.9198039429833448 0.9259475287086388 0.9384839568816998 0.9153790713518125 0.9036998353830766 0.9767208523340583
1.6835816770596657 0.5110323260932579 0.8361428221124763 0.9151921098272497 0.9228117458773141 0.9375645845747274 0.9070509454140806 0.9025066924279143 0.9999093576254395
1.6832984956825412 0.5070260801224364 0.8465567041414273 0.919806688821655 0.9259499760042437 0.9384861360892982 0.9153823795892055 0.9037023672275949 0.9767219100739395
1.6832996555062396 0.507027314746624 0.8465562087401652 0.919806246235561 0.9259495459183433 0.9384858225359313 0.9153817734989474 0.9037019458373556 0.976721783925571
1.6833005819216527 0.5070282543365754 0.8465558646363114 0.9198059753161015 0.9259493299312386 0.9384855432627361 0.9153814590965911 0.9037016501516509 0.9767212947350483
1.6832782846946237 0.5070044674250855 0.8465665438912408 0.9198143750115849 0.9259567872830838 0.9384922693226363 0.91539160518905 0.9037095804857809 0.9767245178265233
1.6833002168116002 0.5070278612633778 0.8465560512313975 0.9198061873064703 0.925949459622422 0.9384856572403562 0.9153815847569637 0.9037017603850379 0.9767213142750764
1.6799165178080286 0.5054354590998561 0.8407310563848094 0.9202849555748452 0.9272155176613897 0.940169368882587 0.9119918019122364 0.9049169041117795 0.987122937944195
1.683305865345545 0.5070339402620831 0.8465532100994784 0.9198038873665227 0.9259474455055784 0.9384839559152827 0.9153789633021222 0.9036997804171698 0.9767208879374422
1.6833047980466476 0.5070328039449554 0.8465537071740201 0.9198042798134012 0.9259478443674399 0.938484295525844 0.9153794495663667 0.9037001364192745 0.9767210267009794
1.6833003352866418 0.5070279861317513 0.8465560126550155 0.9198060589991609 0.9259493743374776 0.9384856420694658 0.9153815718677825 0.903701749594339 0.9767213170896891
1.6833000526012807 0.5070276799838993 0.8465561586109732 0.9198062097918739 0.9259494989032292 0.9384856854952996 0.915381680117421 0.9037018559908716 0.9767213348741836
1.6832714482411903 0.5069971938970341 0.8465697922157217 0.9198168959882327 0.9259590231323734 0.938494268857326 0.9153946591713752 0.9037120298502161 0.9767257158052798
1.489485361023698 0.3647453208212947 0.9319725766753839 0.974243047113755 0.9749958825364353 0.984792306876507 0.9845605411886817 0.9632293159871373 1.0065132532822165
1.6833002688279952 0.5070279154058177 0.8465560423761785 0.9198061259821806 0.9259494036485161 0.9384856077540071 0.9153815894604677 0.903701776826704 0.9767213429598176
1.6833019291787965 0.507029742836772 0.8465550937327264 0.9198053853528748 0.9259487937114986 0.9384851164866468 0.915380752498269 0.9037011567811014 0.9767214616640996
1.6833040193223974 0.5070319640121295 0.8465541542980685 0.9198045392332783 0.9259481074352427 0.9384845176295709 0.9153797675948325 0.9037004229167241 0.9767211466245331
1.6833008424595286 0.5070285252245601 0.846555789883387 0.9198058486159428 0.9259492831338704 0.9384854440260898 0.9153813069925095 0.9037015615530788 0.9767212535729747
0.9271390544011544 0.21706504560789325 0.5038512194761869 0.7229867927928588 0.7832835232976325 0.8742903444975055 0.5965591320914001 0.8506936356544516 2.2043686069568973
1.6832997976785258 0.5070274140461595 0.8465562540249205 0.9198062269362715 0.9259495592416987 0.9384858528510533 0.915381812954061 0.9037019591078966 0.9767213753803554
1.6832820862306086 0.5070085506571897 0.8465647107580745 0.9198128930245147 0.9259554450468295 0.9384910602334747 0.91538986939018 0.9037081365827877 0.9767242286788071
1.6833215227399276 0.5070505892945825 0.8465459715276171 0.919797447839742 0.9259419357478582 0.938479336507767 0.9153716200583264 0.9036942199140139 0.9767193803662497
1.689022098877512 0.5184737597998581 0.8299432214563368 0.9111851410333447 0.9195054609763631 0.9353741787721428 0.9016360256867119 0.9000129095262485 1.0079381874813127
1.6832942298077063 0.5070214814416556 0.846558923002797 0.9198083510408729 0.9259514579829807 0.9384874247541592 0.9153843059272558 0.903703920910186 0.9767222728380243
1.6832975067278477 0.5070250186182539 0.8465572077639212 0.9198070593133482 0.9259502873668489 0.9384864306554173 0.9153827761125968 0.9037027850851639 0.9767220431913207
1.6831387068969843 0.5068543244365968 0.8466346928615622 0.9198688592465405 0.9260035401123891 0.9385330885709092 0.9154608451550731 0.9037584769985886 0.9767392543345207
1.6833087717518562 0.5070370365363399 0.8465517953271409 0.9198028217631232 0.9259465292536702 0.938483106158279 0.9153776251732979 0.9036987587722599 0.9767203875380833
1.6832930958127175 0.5070203075416401 0.8465593761808723 0.9198087524462015 0.9259517801784627 0.9384877457530606 0.915384754906821 0.9037042986264832 0.9767226812020453
1.6833066919387445 0.5070348197802121 0.8465528343486844 0.9198035633642581 0.9259472332616726 0.9384836933945262 0.9153785579642993 0.9036994654786722 0.9767207627901083
1.6833014115572322 0.5070291406809487 0.8465554760500306 0.919805674007941 0.9259490735228696 0.93848529311196 0.9153810144076916 0.9037013594394304 0.9767211949392743
1.4916473712548397 0.3752646940624885 0.8330944431174407 0.9151548555165344 1.0097660934420845 0.9950971616246238 0.9798460591564166 0.9648051351932457 1.0962740095287558
1.6832992049431412 0.5070267814676157 0.8465565267782872 0.919806484718733 0.9259498014762138 0.9384860186734234 0.9153820646421622 0.9037021581391624 0.9767214368496501
1.6833044168710203 0.5070324026143752 0.8465538812631855 0.9198044697356184 0.9259479573878446 0.9384843903336207 0.9153796244060426 0.9037002241588785 0.9767211187421662
1.683311857694535 0.5070402011219516 0.8465507706279801 0.9198012395916899 0.9259452226695082 0.938482229316001 0.9153761874331355 0.9036976848167301 0.9767203173703437
1.5436499474767549 0.3942217423769911 0.9077633043120441 0.9627078818556558 0.9652797736014768 0.9737006413006405 0.9663687798917997 0.9468538598948695 1.0003172623916448
1.6833049684352848 0.5070329871164747 0.8465536026952549 0.9198042569227206 0.9259478099640511 0.9384842299714018 0.9153794050239328 0.9037000378296957 0.9767209787543123
1.6833033238678643 0.5070312223163903 0.8465544262933125 0.9198048999951567 0.925948330893167 0.9384847629596278 0.9153801054600835 0.9037006744497802 0.9767211573979696
1.6833111640004614 0.507039642872094 0.8465506723080866 0.9198017524764622 0.9259460168522249 0.9384826685591886 0.9153752907578195 0.9036980518063126 0.9767206605518477
1.4889628996287414 0.36446569393823486 0.9324276099817371 0.9744739165706704 0.975170154289435 0.9848885685960492 0.984846052724283 0.9633415422986582 1.0060928054277825
1.6832985541189176 0.5070261325479659 0.8465567531427872 0.9198066026951747 0.9259499735045623 0.9384861402679399 0.9153822858779606 0.9037023768898286 0.976721898065973
1.6833013583503884 0.5070291284270277 0.8465553710055194 0.9198056047479218 0.9259489854434588 0.9384852803668563 0.9153810718339795 0.9037013540564842 0.9767214961469253
1.6833050342406304 0.5070330570412636 0.8465535589528528 0.919804243029764 0.925947771252447 0.9384841641130739 0.9153793772769939 0.9037000642948763 0.9767209815876048
1.6832994050666559 0.5070269882508813 0.8465564737292974 0.9198064202674666 0.9259497239454846 0.9384858954047437 0.915381985187818 0.9037020898596481 0.9767214209449179
1.6833001840313593 0.5070278255468892 0.8465560841193382 0.9198061130270792 0.9259494093291448 0.9384856686668603 0.9153816466355653 0.9037018157712582 0.9767213581852539
1.6832900670393784 0.5070170789036326 0.8465607989245728 0.9198098634377345 0.9259528127674068 0.9384886424624821 0.9153862018899106 0.9037053664519625 0.9767231119595862
1.6832998398114578 0.5070274582855206 0.8465562474116922 0.9198062637848581 0.9259495416239317 0.9384858022745313 0.9153817840363353 0.9037019146827703 0.97672138435242
1.6422393004184899 0.4685103568848778 0.8594966173230073 0.9320513462061013 0.9376485224739989 0.9497961198337461 0.9276409522887925 0.9170328049690866 0.9966592646707415
1.6833083927663186 0.5070364641615605 0.8465524323274308 0.9198032388460567 0.9259468428675649 0.9384832651163595 0.9153780366170519 0.9036989828069907 0.9767193509903861
1.6833008173902302 0.5070285033019785 0.8465557558963714 0.91980587849013 0.9259492266325063 0.9384855157066316 0.9153812995639169 0.9037016237117088 0.976721243631747
1.6832970945360828 0.5070245712571889 0.8465575107524235 0.9198071243481873 0.9259503926779186 0.9384865808602314 0.9153829482917429 0.9037028978067284 0.9767221519612478
1.6833102014138026 0.507038563134353 0.8465511354689725 0.9198022830338624 0.9259460465958061 0.9384826119830962 0.9153769720796265 0.9036982252715345 0.9767202493104064
1.49892362439679 0.37152252426654486 0.9067679462070151 0.9732774576238205 0.9778611455187634 0.9853486131009488 0.9660365473174991 0.9583328469168975 1.0329323672418718
1.6711705990003516 0.5125744801131846 0.8099412322624437 0.897501758835047 0.90772708693171 0.9317538686202897 0.8857927562128535 0.8976243821979163 1.0956504689188407
1.6722649976592943 0.49841495659445817 0.8430153249636215 0.9203895152333564 0.9268565360976309 0.9411297201717066 0.9142113823675845 0.906643692180775 0.9973702639258677
1.6833049901083883 0.507033006323274 0.8465536242566158 0.9198042146390297 0.9259477472064559 0.9384841916524507 0.9153793617805095 0.9037001150189461 0.9767210179710357
1.6832998176985134 0.5070274277614463 0.8465562876103933 0.9198062341240771 0.925949573744025 0.9384857494870777 0.9153818209310338 0.9037019514656999 0.9767213830504599
1.6832925455012215 0.5070193064850566 0.846561068654066 0.9198089867824352 0.9259516757834891 0.9384878301217053 0.9153864153882212 0.9037043860640498 0.9767208669629414
1.6832649503028838 0.50699021051076 0.8465730380728115 0.9198194802842118 0.9259613014211326 0.9384962782460003 0.9153976227972507 0.9037143219136795 0.9767263036244003
1.6832997770937768 0.5070273880712087 0.8465562875417566 0.9198063127395442 0.9259496224432748 0.9384857831704376 0.9153818112875068 0.9037019084326009 0.9767213699745013
1.6832620779368928 0.5069872545177155 0.8465730088379884 0.9198202803446338 0.9259623391077374 0.938497513179094 0.9153976625799323 0.90371536676763 0.9767291418537658
1.683301615032681 0.5070293513665942 0.846555391400336 0.9198055578198401 0.9259489860376194 0.9384852074926288 0.9153809733733783 0.9037013344255395 0.9767211445741192
1.6832611359673655 0.5069861373966956 0.8465748618353461 0.9198209392655358 0.9259626062436104 0.9384973446664013 0.9153994102768062 0.9037156698427302 0.9767268530080522
0.3101677265141757 0.12442358409588922 1.1605286592033057 1.120753614344333 1.121329846081804 1.1110325720346155 1.0971368837549385 1.1471754191149748 1.1286737959266695
1.6833045407797174 0.5070325239978462 0.8465538616350375 0.9198043768520764 0.9259479446052123 0.938484354806623 0.9153795710036738 0.9037002170686115 0.9767210495996861
1.6833075488443543 0.5070357352586716 0.8465524023595702 0.919803270193025 0.9259469166872393 0.9384834091864493 0.9153782205295012 0.903699152831526 0.9767206404162366
1.4954963420997265 0.3680911463726904 0.9259810925330216 0.9716792844480849 0.9728018910117269 0.9837031442488293 0.9805155079568123 0.9619170253717737 1.012762416547937
1.6832896713439531 0.5070166514946598 0.8465610280350845 0.9198100322166527 0.9259528832129513 0.9384887773990415 0.9153863433273467 0.9037055330218128 0.9767231750152963
1.683299917951299 0.5070275391381185 0.8465562047281253 0.9198062256401325 0.9259495547220008 0.93848572199193 0.9153817403374833 0.9037019349333468 0.9767213676129777
1.5069472848516616 0.3752454401327867 0.912005764776607 0.9628370223300929 0.9644617644374911 0.9808113252367053 0.9710016429074716 0.9599619299768847 1.0358295309946293
1.683284305232815 0.5070109144856781 0.8465636592288855 0.9198120493445289 0.925954705972499 0.9384904259751163 0.9153887987888972 0.9037073955940668 0.9767238828179102
0.30317833468482425 0.11419906494678977 0.8152412398198096 1.2786320119252026 0.8908339860785621 1.22511014196963 0.7364887384610325 1.3058126820776461 1.432997174162006
1.683305448968407 0.5070334909865124 0.8465534470535483 0.9198040697897959 0.9259475772861064 0.938484051253823 0.9153791852106717 0.9036998797485075 0.9767209449786831
1.6831937442999225 0.5069130452918105 0.846610055886961 0.9198481690284396 0.9259866209306317 0.938518175435853 0.9154314214220886 0.9037404508818646 0.9767291895022876
1.6832993478723088 0.5070269355211464 0.8465564592953979 0.9198064709107088 0.925949767183792 0.9384859180609059 0.9153819843479353 0.9037020930419488 0.9767214467801495
1.6833437565149234 0.5070737146226431 0.8465366165105653 0.9197906105801916 0.9259356368883054 0.9384729052941265 0.9153625273359739 0.9036867822599737 0.9767111164076415
1.481344299458259 0.36143707678386705 0.9306656769785184 0.9756626553138209 0.9766457124624759 0.9854906067349545 0.9819972163361826 0.9621186829892379 1.0207383752987993
1.3391549527582034 0.30695171986671366 0.9868625938456476 1.0052979956629944 1.004829556726941 1.0088013061287937 1.0184926201633824 0.9949258685868376 1.0360288061482865
1.6833123200285967 0.507040815773217 0.8465501405692469 0.9198014924952607 0.9259453381732647 0.9384820132783666 0.9153760058391105 0.9036974707357274 0.9767198872789588
1.7145444794839118 0.5449944182680966 0.8226076271840714 0.9072209673228588 0.9154722899632655 0.9287426641782677 0.8954446759510415 0.8919981966129441 0.9825739341293659
1.6833003417219783 0.5070279952697131 0.8465560063668424 0.9198060584958108 0.9259494288076234 0.9384856607975627 0.9153815320342437 0.9037017124158991 0.976721309263198
1.778696823905999 0.6331129137653517 0.7875040367323152 0.8749672546542325 0.8880353538978579 0.9059823626561965 0.8557274316833517 0.8656904540466993 0.9790687204701635
1.6832869838560613 0.5070131826985337 0.8465643555437099 0.919811280669566 0.9259536273819525 0.9384893249313782 0.9153895370033653 0.9037064562107701 0.9767204718327787
1.6833024644856551 0.5070303199531175 0.8465548501951095 0.9198051128932341 0.9259485850681666 0.9384849956159852 0.9153805043395098 0.9037009454796375 0.9767214494659782
1.683301062707481 0.5070287663654666 0.8465556664164339 0.9198057490588457 0.92594914976546 0.9384854125428684 0.9153812030733974 0.9037014993290889 0.97672126133106
1.6833000267807428 0.5070276649554275 0.8465561051400678 0.9198061954027834 0.9259494785858514 0.9384858102130141 0.915381685435193 0.9037018569529766 0.9767213405833126
1.683284074327039 0.507010674650317 0.8465637311415645 0.9198121079400869 0.9259548225561478 0.9384904981530638 0.9153889053178683 0.9037074827904783 0.9767239273344551
1.6833053094819659 0.5070333427360589 0.8465534895734909 0.9198040926754175 0.9259476677496681 0.9384840930363482 0.9153792365186593 0.9036999727679697 0.9767209437979152
1.6833009824234033 0.507028678190366 0.846555700794989 0.9198058192903025 0.9259492077655024 0.938485412378709 0.9153812506640485 0.9037015097138066 0.976721240468943
1.7085707373788317 0.5409143664147161 0.8175366680297264 0.9066978404791374 0.9165189259741967 0.9316424440241943 0.8908092296834372 0.8944063404357405 0.9981295336936019
1.6833101294709991 0.5070369532529074 0.8465562007951385 0.9198030709897045 0.9259456043483625 0.9384819453874376 0.9153817452519842 0.9036981142111095 0.9767128228686774
1.6832997087298818 0.5070273053681178 0.8465563622062102 0.9198062800774013 0.9259496598853653 0.9384857655515491 0.9153818257554619 0.9037020125313275 0.9767213682722478
1.6832982791071376 0.5070258399963262 0.8465568905080989 0.9198067580049049 0.9259500015048832 0.9384862103836739 0.9153824157127594 0.9037024636442736 0.9767219625736602
1.6833004908790148 0.5070281462869787 0.8465559792482366 0.919806020128281 0.9259493610641455 0.9384855704900961 0.915381471694259 0.9037016661355569 0.9767212838893251
1.6832996979572379 0.5070273022392144 0.8465562999428481 0.919806290442781 0.9259496221157804 0.9384858188269346 0.9153818594278957 0.9037020390594284 0.9767213611894116
1.6832873328855278 0.5070141551209093 0.8465621454862684 0.9198109120592324 0.925953713027882 0.938489470216215 0.9153874770040663 0.9037063004933008 0.9767234782505227
1.6833215915670379 0.5070507279888662 0.8465456449218448 0.9197979715155961 0.9259421389794865 0.9384792061645436 0.9153718246891784 0.9036941141720137 0.976718736067911
1.6833049850072048 0.5070330003211149 0.8465536159991112 0.9198042911772788 0.9259477913384325 0.9384842294693468 0.9153793579015956 0.9037000415739566 0.9767209584074629
1.6833000071133208 0.5070276336088378 0.8465561864333985 0.9198062181253073 0.9259494799087803 0.9384857199985817 0.9153816587967466 0.9037018959927846 0.9767213731529859
1.6757215910498644 0.5038945712134337 0.836663869961892 0.9164727051342758 0.9240859597845127 0.9393000481598258 0.9081489335589331 0.9045963823476962 1.0093910639001864
1.6833048488149356 0.5070328640915781 0.8465536637975303 0.919804265093932 0.9259477803203058 0.9384842597536603 0.9153794592309882 0.903700111388624 0.9767210686343825
1.6832996748344118 0.5070272822337075 0.8465563032785576 0.919806341398661 0.925949643025345 0.9384858129213248 0.915381823501765 0.9037020228938974 0.9767213950044733
1.6833114899369026 0.5070398374210222 0.8465507557322047 0.919801366084493 0.9259453464022431 0.9384824214046138 0.9153761796771179 0.903697805323127 0.9767206488006858
1.6833000985382884 0.5070267143288293 0.846559709474016 0.9198065371688416 0.9259490662660691 0.9384851547965222 0.9153850132164563 0.9037017348481139 0.9767162813571615
1.6832975672031762 0.5070250874044149 0.8465572135701613 0.9198070105535248 0.9259502568720746 0.9384864913151814 0.9153827360298518 0.9037026586417923 0.9767220693164567
1.6833005090206632 0.507028174590625 0.8465559040815336 0.9198060420793891 0.9259493312382017 0.9384855347277209 0.9153814890356344 0.9037016895570454 0.9767213070969001
1.6831128620889406 0.506827421656736 0.846646815287075 0.919877262702782 0.9260127014168908 0.9385419135055688 0.915467199399396 0.9037684301231247 0.9767468695855477
1.6833100908262244 0.5070365590290157 0.8465569960827247 0.9198033276985254 0.9259456041062084 0.9384818166798712 0.9153826750917388 0.9036981336194206 0.9767114758248284
1.683272978494942 0.5069988377628245 0.8465690421070831 0.9198163500685627 0.9259585109138198 0.9384937712352236 0.9153939378487067 0.903711436113962 0.976725578717641
1.6833049038527406 0.5070329126317642 0.8465537006463457 0.9198042408729725 0.9259478285038328 0.9384842238720469 0.9153793698732374 0.9037000878901115 0.9767210337910524
1.683297337539279 0.5070248424039937 0.8465572992963895 0.9198071106921895 0.925950303299444 0.9384864875031923 0.9153828934149844 0.9037027889065196 0.976722115251349
1.6832998853940524 0.5070275061246609 0.8465562084051924 0.919806262993469 0.9259495520465761 0.9384857817965908 0.9153818017985377 0.9037018786476032 0.976721342032383
1.683308304841277 0.5070351816916523 0.8465566436022302 0.9198036225874008 0.925946220638957 0.9384825485304731 0.915382125907196 0.9036987405008415 0.9767138559111278
1.6833049839538468 0.5070330055066894 0.8465536017043364 0.9198042199074767 0.9259477884831007 0.938484221601897 0.915379381907722 0.9037000541991097 0.9767210130820102
1.6832999152375037 0.5070275867977572 0.8465560952954092 0.9198060851879771 0.9259495046476588 0.9384857487361531 0.915381680880865 0.9037018724136932 0.9767217099765998
1.68330498142208 0.5070330017197386 0.8465535843545215 0.9198042078310361 0.9259478097908604 0.9384842050525647 0.9153793812883969 0.9037001059678098 0.9767209942484386
1.6833004517883543 0.5070281568860385 0.846555842563305 0.9198059044742274 0.9259493203582834 0.9384855819704716 0.9153813988959074 0.903701715190032 0.9767216235088184
1.683304998338562 0.5070330183159334 0.8465536294170338 0.9198041643372215 0.9259478187036764 0.9384842084039235 0.9153793570945962 0.9037000425567909 0.976721028025488
1.6832999405920237 0.5070275642574537 0.8465561905510735 0.9198062656135574 0.9259495345002022 0.9384857407619391 0.9153817325074074 0.9037018802249138 0.9767213492722643
1.4941386626447524 0.3683679026674691 0.9150598439831144 0.9755735845742843 0.9792933783703234 0.9861281859090132 0.9719429473658385 0.9599797424796168 1.02229059037463
1.5001284039201859 0.37090078518494085 0.9199468785939722 0.969251902406379 0.9708149518320158 0.9828867043755584 0.9763673094925559 0.9609066360585292 1.020349642070787
1.6833050922177277 0.5070331066269298 0.8465536156285755 0.919804217480104 0.9259477281653797 0.9384841590848496 0.9153793150462031 0.9037000407603017 0.9767209566276622
1.6832997468247233 0.507027412160979 0.84655616572619 0.9198061882364974 0.9259495330144415 0.9384858157845104 0.9153817160919502 0.9037019219326972 0.9767217625742524
1.6833071912201056 0.5070353559099207 0.8465525565262034 0.9198034339320055 0.9259469957363932 0.938483556560483 0.915378375843668 0.9036992854664515 0.9767206808745231
1.5953417780252455 0.5458637779297771 0.7426392525082941 0.6662592105654078 0.9046217815868833 1.4872416123122567 0.49900522975572165 0.7616609106345581 1.141114038343728
1.6833296434581189 0.5070572166888606 0.8465483942385746 0.9197958544784157 0.9259388503015761 0.9384759032025715 0.9153741822295189 0.9036911772162356 0.9767080618818929
1.6832985684979773 0.5070261444589568 0.8465567455603372 0.9198066684707478 0.9259499493540929 0.9384861392377725 0.9153822790840221 0.9037023609225875 0.9767218567483356
1.683311982842749 0.5070404678223398 0.8465502500278059 0.9198016038037309 0.9259454538179994 0.9384820848099461 0.9153761891225736 0.9036975834734018 0.9767199947402364
1.6833166433151967 0.5070454468183532 0.8465480088703429 0.9197997995550456 0.925943817962989 0.9384806748285575 0.9153740470557982 0.9036959752572472 0.9767194239005186
1.6832988880301067 0.5070264881041323 0.8465566051022908 0.9198065605059241 0.9259498224915427 0.938486021002744 0.9153821486648569 0.9037022003304445 0.9767218559169156
1.683300879849894 0.5070285624017967 0.846555758972412 0.9198059046498248 0.9259492149018751 0.9384854508782399 0.9153812733535457 0.9037015859554588 0.9767212109547098
1.6832990161291572 0.5070266285627766 0.8465565172297919 0.9198064782067169 0.9259497425866206 0.9384859732951883 0.9153821234784711 0.9037021992330588 0.976721862195768
1.6833109081305946 0.5070393203098037 0.8465507896720109 0.9198019602972863 0.9259458179722184 0.938482448047966 0.9153766785566271 0.9036979457678062 0.9767201502875578
1.6833002799991228 0.5070279237894582 0.846556041569956 0.9198061029665775 0.9259494198549713 0.938485661146356 0.9153815130685052 0.9037018276485267 0.9767212996666159
1.7861303327343416 0.6429303889379194 0.7864720394378574 0.8717827900548928 0.88484667415337 0.9028885114032464 0.8535353272128836 0.8623823164272145 0.9733698825684101
1.683288245160965 0.5070151332286222 0.8465617030487883 0.9198105071898813 0.9259534112503482 0.9384892512602554 0.9153870227757921 0.9037059912030642 0.9767233716564006
1.6833046274752765 0.507032619783396 0.8465538132840768 0.9198043566854429 0.9259478525851023 0.9384842930151929 0.9153795522362097 0.9037002032328183 0.9767210884024852
0.3927820567011779 0.13192376206680648 1.0187334930582321 1.1409684802708413 1.2106719124212435 0.9377519627702264 0.7599419131501924 1.2634159488831562 1.4035150827152947
1.6833049461712248 0.5070329614319317 0.8465536449750386 0.9198042484156201 0.9259477981854156 0.9384842055363725 0.9153793895528013 0.9037000683724034 0.9767210226721562
1.6832864475516416 0.5070131746327776 0.8465626853884975 0.919811272928097 0.9259540603238138 0.9384898203975798 0.9153878654403029 0.9037066339285829 0.9767233667638869
1.6833103407984005 0.5070387076905805 0.8465510841485869 0.9198022329891219 0.9259459593003554 0.9384825925896358 0.9153769249539389 0.903698185460556 0.9767202081287629
1.6833043471763427 0.5070323203672891 0.846553931522041 0.9198044788942651 0.925947974739189 0.938484422561977 0.9153796324062144 0.903700320170916 0.9767210855632638
1.6832992128487252 0.5070267826453217 0.8465565301167175 0.9198064798655976 0.9259498028041355 0.9384859733605807 0.9153821058972217 0.903702191105347 0.9767213974088974
1.6832996822102926 0.5070273390185951 0.8465561775296466 0.9198062192483064 0.9259496121790525 0.9384857818852608 0.915381822687638 0.9037019355925272 0.9767217174004272
1.683305077081181 0.5070330927595483 0.8465536495647931 0.9198041997062064 0.9259477139980963 0.9384842170017376 0.9153793177874775 0.9036999843740101 0.9767209846254449
1.66923556958678 0.4914726679779768 0.853369242951605 0.9251961697713923 0.93069402135544 0.9426526769895301 0.9219874624986336 0.9086531887090273 0.9784592908802313
1.683229518649471 0.5069508669719666 0.8465936405162533 0.9198341130115918 0.9259727833071731 0.938505878978238 0.915419542719102 0.9037264752814544 0.9767244715972548
1.683299857620212 0.5070274746227279 0.8465562537490903 0.9198062644127314 0.9259495812382645 0.9384857807440465 0.9153817376180258 0.9037019083448843 0.9767213716021442
1.6832988687589494 0.5070264669136388 0.8465565715381511 0.9198065730231617 0.925949884232192 0.9384860113854759 0.9153821495893758 0.9037022643278513 0.9767218080485399
1.6833013785992448 0.5070291494761364 0.8465553719833975 0.9198056041037094 0.9259490363867792 0.9384852886546914 0.91538101842181 0.9037013157228397 0.9767214793623094
1.6832189132385937 0.5069410354824742 0.8465952344874157 0.9198368075862244 0.9259767325009972 0.9385100093059444 0.9154186579427538 0.9037306731722264 0.9767329645468208
1.6594927808575801 0.48667617826428194 0.8431204326613227 0.9260231620157316 0.9335131281563671 0.9464962802575702 0.9149530144235811 0.9119357337766135 1.0023929169822194
1.6832977489100556 0.507025267444224 0.8465571797924115 0.9198069504329691 0.9259501952724886 0.938486358955495 0.9153826339241347 0.9037026684716489 0.9767220208750605
1.6425499797747112 0.47008151355521005 0.8553869705292688 0.9298973124396106 0.9359409810458098 0.9490183884009346 0.9244423715451465 0.9161460734475251 1.0070344484246219
1.6833036364883003 0.5070315602067285 0.8465543157104357 0.9198047212949501 0.9259482126044107 0.9384846048849228 0.9153799820680654 0.9037005255046991 0.9767212249968591
1.6833064040445351 0.5070345079763737 0.8465529756504442 0.919803663355927 0.9259473005190365 0.9384837748440483 0.915378791005486 0.9036995473061334 0.9767207678779712
1.6833011976392933 0.5070289051717912 0.8465556073275529 0.9198057593108133 0.9259491361229794 0.9384853297294249 0.9153811072051069 0.9037014692318729 0.9767212085668475
1.493946832081062 0.36673194380680874 0.9338055236665728 0.9711581906545014 0.9710065349990822 0.9830071385636172 0.9853440512767182 0.9624972794848671 1.0059965544263847
1.6833051830552412 0.5070332023389795 0.846553592384687 0.9198041785938373 0.9259476698625275 0.9384841551718711 0.915379293528742 0.9036999766479995 0.9767209457873199
1.6568525567363173 0.47882009057813085 0.8592774537889821 0.9296356652585562 0.9347584558872671 0.9462723233977689 0.9271307160725754 0.9129326363423602 0.9801881667763808
1.758181271661943 0.6071893592911528 0.7900417506926435 0.8829607806426465 0.8962676218141197 0.9141337768402453 0.8609985550232374 0.8745166145276325 0.9956409244381381
1.6832873965230606 0.5070136093200613 0.8465642513955953 0.9198111883006455 0.9259534874925156 0.938489259668215 0.9153893480157107 0.9037061924617326 0.9767203318355923
1.6833049115947418 0.5070329234238499 0.8465536699942691 0.9198042747596563 0.9259478112435694 0.9384842157152884 0.915379368916247 0.9037000945664905 0.9767210284557317
1.6833041068278125 0.5070320676485466 0.8465540467727742 0.9198045632725164 0.9259480566638343 0.9384844905912612 0.9153797485329083 0.9037003731616265 0.9767211506360607
1.6833105233153163 0.507038908575053 0.8465509780121284 0.9198021099550924 0.9259459388641661 0.9384825701586106 0.9153768714814604 0.9036980707539134 0.9767201944086961
1.6833049583988837 0.5070329716205707 0.8465536557244258 0.9198042298312359 0.9259478118753331 0.9384842153954241 0.9153793850473535 0.9037000498731727 0.9767210034050716
1.6833194162646925 0.5070482417340055 0.8465470648469214 0.9197990811667005 0.9259431508653817 0.9384799779338175 0.9153729969462088 0.9036950397940593 0.9767178433087733
1.6833051523468128 0.5070331862531968 0.8465535244102246 0.9198041274077282 0.9259476792214106 0.9384842486051703 0.9153793246442625 0.9036999807038605 0.976720982560207
1.6833003133143447 0.5070280030256985 0.8465559335742535 0.9198060040250265 0.9259492677301968 0.9384856241511058 0.9153815263482831 0.9037017515554766 0.9767216255764054
1.6833083266857825 0.5070365556817822 0.8465520585713927 0.9198029787693328 0.9259466507324754 0.9384831739256583 0.9153778557848228 0.9036989172777258 0.9767204848167812
1.6833006112139408 0.5070282831067441 0.8465558474034997 0.9198059526456747 0.9259492778272861 0.9384855560548565 0.9153814617986982 0.9037016817994948 0.976721270928934
1.6833287270008845 0.5070562886759973 0.846548646729796 0.9197962037199493 0.9259392258729747 0.9384761703674162 0.9153745668488493 0.9036914891769927 0.9767083034742549
1.6832873557623613 0.5070141772520644 0.8465621518914155 0.9198108883371818 0.9259537306181839 0.9384894418438594 0.9153873970017643 0.9037063445838028 0.9767234889131695
1.683299873156762 0.5070274913813368 0.846556228229348 0.9198062262528883 0.9259495291100847 0.9384857897918549 0.9153817439150059 0.9037019734003289 0.976721368814419
1.6832877974287732 0.5070141990327063 0.8465634555413243 0.9198109027536593 0.9259534078107283 0.938489196514362 0.9153885472740307 0.9037061584652075 0.9767212255849994
1.6833000063799008 0.5070276889950025 0.8465560305699812 0.9198060752084213 0.925949413746811 0.9384857022535331 0.9153816534247781 0.9037018559940952 0.976721737127391
1.6832908681283043 0.507017928971432 0.8465604821988318 0.919809526789376 0.9259525485319252 0.9384884073573394 0.9153857791637311 0.9037050683640506 0.9767230302767835
1.6832979081145594 0.5070254521644172 0.8465570098278585 0.9198068902103721 0.9259501577307868 0.9384863934810872 0.9153825872886925 0.9037025770417528 0.9767219854718958
1.6832983802218022 0.5070259501303122 0.846556824808842 0.9198067556649901 0.9259499799535585 0.938486138184416 0.9153824006519043 0.9037023986212757 0.9767219544340657
0.8344095068785881 0.19997893503981243 0.8277616495674059 1.0823928835498597 1.101392130896279 1.0805232265287708 0.8976479989787876 1.0616417276310848 1.446912453565639
1.6833094748080035 0.5070377918280404 0.8465514992582489 0.9198025100061242 0.9259462098695299 0.9384828793226386 0.9153772894118621 0.9036984998203467 0.97672040940423
1.6832959491835948 0.5070233569559719 0.8465579773592438 0.9198076413641892 0.9259508344795635 0.9384869139882912 0.915383452410444 0.9037033033183351 0.9767222778774335
1.6833018289262824 0.5070296266090704 0.8465551730020221 0.9198054435744304 0.9259488328061188 0.9384851426996029 0.9153807829314033 0.903701213798342 0.9767214276805096
1.6833001547474784 0.5070278456898102 0.846555944224075 0.9198060282386725 0.9259494006687219 0.9384856240330415 0.9153816093545071 0.9037018109608417 0.9767216897617669
1.4199075102923262 0.3414202128007989 0.9026280806959412 0.9502905928910247 0.9515380131784288 0.96608334513804 0.9561596434503172 0.9493643088882329 1.2227959165083722
1.6832936274660377 0.5070208610515713 0.846559169039651 0.919808528215194 0.9259515718496041 0.9384876460620017 0.9153845581054152 0.9037041139193559 0.9767225171316352
1.4964827273689132 0.3699190285276495 0.9108072003650924 0.9744618884858647 0.9786146261563908 0.9857789449693535 0.9689199238241131 0.9591687561798106 1.0277628923408293
1.6833054656677469 0.5070334993625265 0.8465534869454637 0.919804043369916 0.9259475905195345 0.9384840435740242 0.91537914657364 0.9036999008149283 0.9767209137174312
1.6832946468056762 0.5070219794779206 0.8465586205908137 0.9198080819812989 0.9259511873263387 0.9384872971724686 0.9153840890661946 0.9037036904025448 0.9767226070181274
1.6832887944719563 0.5070157136629904 0.8465614589134338 0.9198103537649172 0.925953177823043 0.9384890485519263 0.9153867800737591 0.9037058175765424 0.9767232840707056
1.6832924805050262 0.5070196469761323 0.846559699956434 0.9198089387016808 0.9259519672592451 0.9384879336744235 0.9153850907671225 0.9037045016582905 0.9767227677244912
1.6832988436864875 0.5070264459018446 0.8465565862694941 0.9198065022679521 0.9259498543103777 0.9384860402700791 0.9153821782789094 0.9037022803482829 0.9767218749359963
1.683305493838593 0.5070335399690244 0.8465534166140871 0.9198040126862741 0.925947587685866 0.9384840422486121 0.9153791173226827 0.903699921088471 0.976720946553707
1.6833007342170707 0.5070284698196957 0.8465556534825364 0.9198058293786842 0.925949193308647 0.938485496762178 0.9153813299225408 0.9037015565407969 0.9767216228055161
1.6833002999087974 0.5070279486731452 0.8465560255987601 0.9198060668171192 0.9259494046574624 0.9384856895643799 0.9153815554958361 0.9037017666831838 0.9767213040609701
1.6274458288891551 0.4668385640516028 0.8307612686655466 0.919547229432439 0.9271878995983382 0.9458175002212912 0.9079387102663333 0.9132417842685545 1.0886412669389978
1.683306543263832 0.5070346670923391 0.8465528609140593 0.9198036258538093 0.9259472274499583 0.938483793720074 0.9153786845754033 0.9036995022939768 0.9767207727217091
1.6832887704622341 0.5070157023136711 0.8465614179170207 0.9198103207366956 0.9259531936377929 0.9384891052172929 0.9153867733552049 0.9037058100659724 0.9767233417994929
1.501584714779342 0.37931120153922865 0.8603100849256002 0.9572118943979454 0.9672279071248227 0.9826605562544202 0.9322810413395781 0.9531694926640419 1.1252318605180776
1.6833089300402915 0.5070372332439828 0.846551700484805 0.9198026518263525 0.9259464667479992 0.9384829762859153 0.9153775294302441 0.9036986439633741 0.9767206350858287
1.6833013112836184 0.507029073729655 0.8465554422232342 0.9198055964635813 0.9259489619486653 0.9384853144590762 0.9153810517674279 0.9037013919684627 0.9767215249680585
1.6834261085849889 0.5071619745952378 0.8464957410353954 0.9197586931699941 0.9259073067922993 0.9384480036559951 0.9153244876646959 0.903657249285939 0.9767027230247921
1.6833050950026083 0.5070331264805947 0.8465535530778909 0.9198041631733174 0.9259477281869429 0.9384842035781976 0.9153793144900186 0.9037000168609521 0.9767210267791333
1.683298680317416 0.5070262815076196 0.846556622041455 0.9198065621424855 0.9259499470132456 0.9384860846038182 0.9153822347097138 0.903702320212514 0.9767219341059552
1.6832986332401048 0.5070262195253019 0.846556695715976 0.9198066332521685 0.9259499228391268 0.9384860883054408 0.9153822935842924 0.9037023092834755 0.9767218908563711
1.6832994877424499 0.5070271309847718 0.846556280903182 0.9198063217215187 0.9259495933894913 0.9384858465164096 0.91538189323871 0.9037020387776333 0.9767217684956164
1.0927141650101062 0.24965275930793165 0.710592811518801 1.1365975025223691 1.3702992533828033 0.8161007011421841 0.7470695455390132 1.2190425144769492 1.1657337917342547
1.6833055504544225 0.5070336020958036 0.8465533850559134 0.9198039789921175 0.9259476138738901 0.9384840343392821 0.9153791088214552 0.9036998531192898 0.9767209294992762
1.6831751235305226 0.5068940571676545 0.8466167393185914 0.9198536942251704 0.9259917373788938 0.9385232770291561 0.9154387854690189 0.9037463101358595 0.9767380137100715
1.683296484524561 0.5070239257316174 0.8465577375821927 0.9198074571029718 0.9259506195730572 0.9384867482857339 0.9153832753394053 0.903703060606377 0.9767221950405899
1.6832912566586264 0.5070183450876985 0.8465602469658141 0.9198093700941965 0.9259523714822713 0.9384883450200602 0.9153856634324784 0.9037049676466555 0.9767229256631754
1.6833112555391745 0.5070383102635547 0.8465553200406805 0.9198025044112282 0.9259452164450112 0.938481670532458 0.9153807621586562 0.9036977192813271 0.9767133669769708
1.683149432729938 0.5068665981852496 0.8466290850321858 0.9198633190241172 0.9260003130165202 0.9385309128682244 0.915450492739236 0.9037554703747259 0.9767419002159753
1.6749942391457842 0.532610618700395 0.7776725364387431 0.8763162989555339 0.8896833033945836 0.923217265245446 0.8601407309220805 0.8885675355415967 1.168227099736314
1.683307442370998 0.5070356225045716 0.8465524365454841 0.919803268780407 0.9259470212560896 0.9384834838915238 0.9153782113718693 0.9036992257697526 0.9767206243071236
1.6833050743301903 0.5070330866022484 0.846553652118881 0.9198042064563804 0.9259477211432686 0.9384842117038654 0.9153792943079534 0.90370002713406 0.9767209647633502
1.6832986806661099 0.5070262691781936 0.8465566806980797 0.9198066205522166 0.9259499064596195 0.9384860252189665 0.915382262322096 0.9037023164149607 0.9767219072084931
1.646057889399157 0.47446826966153144 0.8504589849929289 0.9268767019235463 0.9333667886137087 0.9473764323031496 0.920452620902202 0.9142645298271824 1.0154724074095098
1.683300757893447 0.507028438996395 0.8465557896583998 0.9198058645682529 0.9259492257338594 0.938485546459528 0.9153813722710196 0.9037016403197967 0.9767212511706335
1.6833068438302412 0.5070349826661528 0.8465527340997341 0.9198035596847535 0.9259471241271775 0.9384836283714935 0.9153784980262653 0.9036994545188615 0.9767207391788982
1.6833140742461365 0.5070427099945624 0.8465492333072155 0.919800798463519 0.9259446980167793 0.938481472369527 0.9153752346658113 0.9036968081873761 0.9767197842224087
1.6832995265755324 0.5070271602186045 0.8465563308342239 0.9198062737678943 0.9259496319260196 0.9384858427637603 0.9153818634923753 0.9037020046329378 0.9767217148156142
1.6833055096176626 0.507033555266573 0.8465533998445754 0.9198040575539215 0.9259475676719471 0.9384840702665398 0.9153791127619594 0.9036998981759385 0.9767209012546735
1.6833049309194894 0.5070329420470343 0.8465536331681125 0.9198042777596233 0.9259477771835426 0.9384842226237061 0.9153794188021536 0.9037001122025784 0.9767209771900455
1.683427911050856 0.5071638848004687 0.8464949305426498 0.9197580591241741 0.925906660799098 0.9384474798794806 0.9153236309787092 0.9036566065469963 0.9767024417010309
1.6833006536445212 0.5070283298457762 0.8465558305985693 0.9198060056645522 0.9259492413336873 0.9384855312364777 0.9153814317675458 0.9037016240331364 0.9767212782121724
1.5007064046393739 0.37282758027241436 0.9028587175828735 0.9721818920298156 0.9771994660580855 0.9850229223715534 0.9632318810436081 0.9576377500915352 1.0385152396671244
1.683309499514255 0.5070378081324309 0.8465515111306572 0.9198024968048399 0.9259462062758302 0.938482848893109 0.9153773805248735 0.9036984634437742 0.9767203413770597
1.6832997722207839 0.5070274325040568 0.8465561738251788 0.9198061756110155 0.925949563920787 0.9384857706386444 0.9153817096752664 0.9037019260996362 0.9767217293436049
1.4596193783291294 0.3508234815554885 0.9446132272771752 0.983731568511455 0.9847099278443843 0.9907130127924342 0.9922578920298512 0.9690528076236127 1.005786877551483
1.6833050833500716 0.5070331085333505 0.8465535620813838 0.9198042350912552 0.9259477362010594 0.9384841858306535 0.9153793272433098 0.9037000144766986 0.9767209803311507
1.683305044208171 0.5070330752379827 0.8465535748562519 0.9198042168694962 0.9259477528238389 0.938484187130085 0.9153793340092038 0.903700000370213 0.9767210608533932
1.683297097537866 0.507024587852302 0.846557387339605 0.9198072004647514 0.9259504714946374 0.9384865736739573 0.9153829670563145 0.9037028728920581 0.9767221111127976
1.6832812451380375 0.5070076347002556 0.8465651309740132 0.919813252903939 0.9259557906253604 0.9384913424742389 0.9153902287010437 0.9037084960826265 0.9767241822735235
1.683156510491843 0.506874217889829 0.8466255727311481 0.9198606480431262 0.9259978800616696 0.9385287592639319 0.9154471675907199 0.9037528366509405 0.9767412246523447
1.6833049872999963 0.5070330045673791 0.8465536213468092 0.9198042371583377 0.9259477688562954 0.9384842800597432 0.9153793486830891 0.9037000489951055 0.9767209729285137
1.1481849582576547 0.2584965671564658 0.8727481267650101 1.0365033575754206 0.911317534235035 1.2079474815237228 0.7941073472308481 1.2672023701022022 1.1192753195449743
1.3659239573822421 0.315548893655881 0.9794407359531933 1.0009291362744714 0.997895300774012 1.0069847468717468 0.9982021697433427 0.9854206761945589 1.047016154496606
1.6832646198007535 0.5069898936448856 0.846573103226018 0.9198195294718422 0.9259613792607212 0.9384962528099065 0.9153978285195022 0.9037143940283299 0.9767266258954492
1.6832995652623601 0.507027166621509 0.8465563450615324 0.9198063693949212 0.9259495929224872 0.9384858536501539 0.9153819480773262 0.9037020735253724 0.9767214259942452
1.6832966601292376 0.5070241193370915 0.8465576108190053 0.9198073876723946 0.9259505946501474 0.938486713275403 0.9153831317912182 0.9037030431383772 0.9767221751810721
1.6833020379306725 0.5070298514515313 0.8465550908944809 0.919805288450867 0.9259487549828608 0.9384850976857794 0.9153807451822604 0.9037010973461316 0.9767214282684813
1.68330490640259 0.5070329159565785 0.8465536875740429 0.9198042411325064 0.9259478004356498 0.9384842202810307 0.9153794078159859 0.9037000900187079 0.9767210313083873
1.6833052104651438 0.5070332361866441 0.8465535438512276 0.9198040845566862 0.9259476472113645 0.9384841163759362 0.9153793226121703 0.9037000449511273 0.976720979858564
1.6833057850910313 0.507033852361641 0.8465532911242233 0.9198039217750903 0.9259474633513012 0.9384839677349909 0.9153789563744066 0.9036997971895318 0.9767209319398613
1.68331061990507 0.5070390031204286 0.8465509701234425 0.9198021004040884 0.9259459010425595 0.9384825175577788 0.9153767889097311 0.9036980699290715 0.976720159347468
1.683305872516947 0.5070339430051677 0.8465532410499335 0.9198038680045224 0.9259474498860053 0.9384839433720429 0.9153789366443272 0.9036997915911711 0.9767208881048343
1.6833020133571677 0.5070298301094275 0.8465550494336265 0.9198053670285874 0.9259487690324383 0.938485142987113 0.9153806764723714 0.9037011489884269 0.9767214033739069
1.6832905480062441 0.5070175851082277 0.846560618950464 0.9198097198092564 0.9259525615992525 0.9384885243765142 0.9153859374945982 0.9037052215761916 0.9767230450863443
1.6833002892039741 0.5070279370732178 0.8465560303250896 0.9198060507755739 0.9259493874398653 0.938485678277876 0.9153815944044787 0.9037017817284175 0.9767213163180237
1.5860567938032593 0.4228634661184428 0.8852918880915326 0.949591660986508 0.9535267791794217 0.9638065409231711 0.9492131939090114 0.9342687899462586 1.0040637773341257
1.6832995951342167 0.5070272518117361 0.846556235751749 0.9198062734929695 0.9259496077636309 0.938485822769918 0.9153818521236053 0.9037018938908318 0.9767217870385021
1.507029069514404 0.37599534734788476 0.9049831682888073 0.963754235007403 0.9667885240581093 0.9814748411751474 0.9658471065391246 0.9590202654695542 1.0436095501172895
1.498592600533926 0.3700591649041231 0.9188947549062909 0.97436273866714 0.9771126869149637 0.9847587626119912 0.9747824435650266 0.9596503726083259 1.0138528445645716
1.6833003750640991 0.5070280269136248 0.846555999691053 0.9198060633948784 0.9259494318252354 0.9384855892929886 0.9153815135039103 0.9037017301138924 0.9767213034100464
1.6833003815153176 0.5070280298195448 0.8465559946803081 0.9198060173240403 0.9259493874742758 0.9384855876054965 0.915381557889338 0.9037017902880367 0.976721284903892
1.6833106608713706 0.5070390502509547 0.8465509229822166 0.9198020431418564 0.9259459069561715 0.9384824864511842 0.9153767653064743 0.9036981076249239 0.9767201705903433
1.6832790654387777 0.5070038936107221 0.8465703176924089 0.9198150976752327 0.925956331494896 0.938491292759696 0.9153956673797728 0.9037090893467605 0.9767176386715691
1.6833144912956548 0.5070431375913231 0.8465491065540878 0.9198006237179779 0.9259445666981685 0.9384813661699286 0.9153750746642866 0.9036966515984871 0.976719639530631
1.6832999405780018 0.5070275730173766 0.846556112475466 0.9198062095165359 0.9259495357531939 0.9384857668905443 0.9153817814469019 0.9037019332973586 0.976721344018778
1.5745515621221522 0.42899880519894545 0.836288955543368 0.92342124008889 0.9292337958500405 0.9502780069580163 0.9161099352541892 0.9211785818558175 1.153399440156784
1.683303113283776 0.5070310022880118 0.8465545344263359 0.9198049211313913 0.9259483821166257 0.9384847924210746 0.9153802891881205 0.903700698059481 0.9767212499284854
1.6833070399551116 0.5070351823845344 0.846552695308088 0.9198034066038739 0.9259471091803104 0.9384835888368386 0.9153784820719314 0.9036993234736799 0.9767206636946348
1.683300340867727 0.5070279998235778 0.8465559518863817 0.9198060135238599 0.9259493852890843 0.9384856590098019 0.915381579887336 0.9037017910804809 0.9767213232900432
1.6832991540398385 0.5070267164735642 0.846556605714188 0.9198065580738045 0.9259497559285311 0.9384859981789297 0.9153820861207409 0.9037021932004403 0.9767214310935604
1.003478234251216 0.2329926704147436 0.8288785038032144 1.2477265044277732 1.0890463382396598 0.7876552912360791 1.0995106297059491 0.9667674876938613 1.320946287115007
1.6833010435900895 0.5070287436182846 0.8465556814539991 0.919805799121267 0.9259491504967636 0.93848544222318 0.9153812404055485 0.9037014514018492 0.9767212260500862
1.6833054173990483 0.5070334598111269 0.8465534223433586 0.9198040528795489 0.9259476046834294 0.9384840943322341 0.9153791588413824 0.903699969616807 0.976720927106376
1.6832987273399505 0.5070263158031975 0.8465566792190642 0.9198066368215866 0.9259498717964667 0.9384860698264009 0.9153821917535996 0.9037022876517508 0.9767218712834959
1.4725190596816944 0.359895786981028 0.897316983795753 0.9511654958033093 0.8858976859804436 1.150467084267769 1.175409068300285 0.9440612148489615 0.7816918025104455
1.4330878212270366 0.33967566626370604 0.9551219018918636 0.9895776589804394 0.9902244432367389 0.9952513255539999 0.9996368347066005 0.9755179698338019 1.0086521756405034
1.683290266491316 0.5070172718766207 0.8465608098015042 0.919809770800812 0.9259526911830026 0.9384886332847373 0.9153861201067499 0.9037052950066181 0.976723012758492
1.6833018737838779 0.5070296723946248 0.8465551639310925 0.9198054304957324 0.9259488319005916 0.9384850699812612 0.9153808254418504 0.9037011588971853 0.9767214284819321
1.6832986561726284 0.5070262482524969 0.8465566753109465 0.9198066022382159 0.9259498613251607 0.9384860784818365 0.915382285370263 0.9037023339908188 0.9767219359281983
1.683344890467916 0.5070726483613014 0.8465429165795184 0.9197903914069294 0.9259336253262967 0.9384711820254379 0.9153689925822546 0.9036858451400086 0.9767031878911894
1.6832987377799673 0.5070263338846649 0.8465566688728179 0.9198066001019362 0.9259498244824143 0.9384861096065952 0.9153822293984555 0.9037022292066008 0.9767219128907949
1.6833120034895241 0.5070404861376049 0.8465502666354514 0.9198015638406253 0.925945420334936 0.9384820674747087 0.9153762201245887 0.9036975758903789 0.9767199992090931
1.683287004937745 0.5070138053318146 0.8465622992619992 0.9198110292841192 0.9259538548409343 0.9384895678510852 0.9153875592606722 0.9037064620947798 0.9767235263838195
1.6833026948919487 0.5070305544944087 0.8465547479926476 0.9198051029296609 0.9259485404406669 0.9384848730693994 0.9153804233521317 0.9037008749873683 0.9767213298858347
1.683298399833066 0.5070250157113257 0.8465601595435148 0.9198071608092878 0.9259496536885639 0.9384857004317015 0.9153854385730901 0.9037023397702565 0.9767170667983146
1.4967833155561912 0.36884919668594396 0.9244500888335593 0.9710182472793811 0.9722283539709037 0.9834958644111447 0.9794557867676225 0.9616605513879178 1.014637364335773
1.6833051200753426 0.5070331444508956 0.8465535565480042 0.9198041485925404 0.9259477702910234 0.938484127261208 0.9153793366086243 0.9037000354891424 0.9767209803943705
1.5029782731931216 0.37482828526565803 0.8954936142509704 0.9701669410813384 0.9760162200723667 0.9845373598662028 0.9578998553790936 0.9564863991803381 1.0502703152499928
1.683280821302537 0.5070069482961965 0.846565942729297 0.9198133345039755 0.9259557991677686 0.9384914724497987 0.915390895472905 0.903708687561653 0.9767236223345485
1.5070098990283047 0.37558679582250604 0.9118343225460054 0.9654251727522084 0.968012391965167 0.977667052600116 0.9683102141546662 0.9529050536945797 1.0420340626037146
1.4944653725657688 0.36749694516668197 0.927135378305753 0.9721466191502895 0.9731489176003113 0.9839280355325765 0.9812896234552204 0.9621609983994202 1.0114613334354288
1.6832810684325725 0.5070070086868556 0.8465666676983744 0.9198134281919187 0.9259556811820143 0.9384912224877373 0.9153917020329764 0.9037085026819847 0.9767221695077757
1.683300046690603 0.5070276893711485 0.8465560745043539 0.9198061857387394 0.9259495306669867 0.9384857245234998 0.9153816792515339 0.9037018602624631 0.9767213649640838
1.6833001163369279 0.5070277540200823 0.8465561027325416 0.9198061686097074 0.9259494466809675 0.9384857166869595 0.9153816441647701 0.9037018396470149 0.976721342162863
1.5648094962649233 0.4187183015364154 0.8565610846856007 0.9290147917562505 0.9342964991184053 0.9518046810215427 0.9258852047174999 0.924023622776705 1.1354979779882133
1.683304961521599 0.5070329847858985 0.8465536211432765 0.9198042378947271 0.9259477584776536 0.9384842709929507 0.9153793419232785 0.9037000559011182 0.9767210456252263
1.6507131433429703 0.47697873472527436 0.8545535787197059 0.9281785438120792 0.9341170361388936 0.9467749772456603 0.9217196034899641 0.9137780168300743 1.001172219846902
1.6836432225527596 0.5107000043922763 0.8330341279643122 0.9192023770281894 0.9279072498098307 0.9414006838228612 0.9044253245277915 0.9053804869125409 0.9903063889778552
1.6833106726374414 0.5070390657455879 0.8465509022690412 0.9198020840087594 0.9259458401021285 0.938482527754541 0.9153768152644521 0.9036980435204918 0.9767201579586732
1.6832999324624556 0.5070275522604968 0.8465562246393931 0.9198062196188957 0.9259495926469178 0.9384857071307129 0.9153817030050021 0.9037019035939565 0.9767213664887139
1.6331619279735001 0.46077681940865706 0.862462323258789 0.9344700287315346 0.9398234034812313 0.9519532204172014 0.9307199180880609 0.9196959995706421 1.0009136290448206
1.6833013751367554 0.5070291444473992 0.8465553723501182 0.9198056278617875 0.9259489767449796 0.9384852791716142 0.9153810177340354 0.9037013632704413 0.9767214875571965
1.6833050598724744 0.5070330843309762 0.8465535945397853 0.9198042160950256 0.9259477577542135 0.9384841859732884 0.915379310378076 0.9037000148291915 0.9767210180123629
1.6833106261214887 0.5070390128651512 0.8465509492025202 0.9198020920968221 0.9259459056611922 0.9384824917503339 0.9153768049961889 0.9036980690768119 0.9767201756721455
1.683310050328307 0.5070384059107953 0.8465511682056995 0.9198022966211902 0.9259461046486092 0.938482705476817 0.9153771015567054 0.9036982698938414 0.9767202425674477
1.683305046706311 0.5070330666159397 0.8465536214782724 0.9198042247221092 0.9259477813601591 0.9384841673369347 0.9153792914890302 0.903700030856531 0.9767210167976894
1.6832608355208598 0.5069857870888221 0.8465751083299177 0.9198210632683104 0.9259627507042744 0.9384974717600966 0.915399519677048 0.903715816474595 0.9767267251648531
0.24129131993781766 0.09802774308151117 0.8243309088878887 1.1723669815538484 1.0065644068921797 1.2587988409349717 0.5165698050377053 1.3191284846947406 1.5078171387824786
1.6832916796334003 0.5070188002289643 0.8465600409405588 0.9198092607807078 0.9259521806499192 0.938488196446488 0.915385449784466 0.9037048112742257 0.9767229106370777
1.6832997746100031 0.5070273903217691 0.8465562624472157 0.9198062640907714 0.9259496154267568 0.9384857951196468 0.915381792742781 0.903701967778705 0.9767213982582839
1.6833022469675731 0.5070300748017441 0.8465549648624684 0.9198052117027347 0.925948710524019 0.9384850453877506 0.915380625526594 0.9037010625126227 0.9767213704510873
1.6833004381293672 0.50702809468254 0.8465559721021017 0.9198060143233592 0.9259493663502183 0.9384856302252902 0.9153815000887688 0.903701704938183 0.9767212882998632
1.361359271758103 0.38051186236758205 0.7177812559820683 0.5709490707633683 1.0024489894241515 0.7234036971489533 0.9485269840027517 0.6424155056572356 1.8221146120698941
1.6424650437593404 0.47010583165082975 0.8551225990877501 0.92976012893408 0.935820060757438 0.9489743925993173 0.924244234501298 0.9161096693021572 1.0078812902672176
1.683299743973561 0.507027345770712 0.8465563339798694 0.9198063292802191 0.9259495619489095 0.9384857828716022 0.9153818185490891 0.9037019845127695 0.9767213735742447
1.683305232382191 0.5070332645530533 0.8465535195957458 0.9198041458583268 0.9259476532057829 0.9384841398823022 0.9153792379252665 0.9037000017132247 0.9767209817731403
1.683301061258871 0.50702880486262 0.8465555409450457 0.9198057094132951 0.9259491253623582 0.9384853971983488 0.9153811535961267 0.9037014762680047 0.9767214955214675
1.6832841247661783 0.5070102014457665 0.8465654887420166 0.919812322542752 0.9259546318904033 0.938490285906513 0.9153905735422981 0.903707382222498 0.9767212866124941
1.6833109893922473 0.5070394017085554 0.8465507799688162 0.9198019717676434 0.9259457479483449 0.9384823696474675 0.9153766538253878 0.9036979250342184 0.9767201497207817
1.6833012189447571 0.5070289213583609 0.8465556269092624 0.9198057514948415 0.9259490961476925 0.9384853556268649 0.9153811766069583 0.9037014058205646 0.97672116048165
1.6832991621706341 0.5070258117770721 0.8465598072253849 0.9198068727972106 0.9259494261556699 0.9384855262475285 0.9153851660952107 0.903702074452145 0.9767168017018583
1.6833050811391874 0.5070331161902218 0.8465535196787668 0.919804196519211 0.9259477534573024 0.9384842184084233 0.9153793299935834 0.9037000061976738 0.9767210106961974
1.683300598974981 0.5070283197707321 0.84655573224092 0.9198058815139633 0.9259492459005562 0.9384855370646953 0.9153813887117683 0.9037016280515155 0.9767216065109404
1.6832878584144655 0.507014229337797 0.846563570806764 0.9198108687948008 0.9259532028060705 0.9384889458743757 0.9153892688141065 0.9037060131135111 0.9767209150613937
1.6833075204649572 0.5070356929232243 0.8465524681629977 0.9198032472673114 0.925946932249427 0.9384834473824738 0.9153782597943101 0.9036991597998729 0.9767205811637116
1.6833977582958264 0.5071322634729774 0.846508171320919 0.9197676121956145 0.9259160792004354 0.9384569118921695 0.9153341839711838 0.9036673942306008 0.9767126702763026
1.68330459640148 0.507032587879363 0.8465538069925487 0.9198043537415812 0.9259479572818351 0.938484271923111 0.9153795540145612 0.9037002145181124 0.9767210756169251
1.7035732198742857 0.5330705785077685 0.8247561381992826 0.9106683224777299 0.9196752547070597 0.9339150446132106 0.8964300568830946 0.8968164573552228 0.9890746284043765
1.6832998354788913 0.5070274939231378 0.8465561475103365 0.9198062005663041 0.9259495506921905 0.9384857402894559 0.9153816866369638 0.9037019086591102 0.97672166721971
1.683311374001476 0.5070398089782521 0.84655061596237 0.9198018091647063 0.9259456145637674 0.9384822775023408 0.9153764792696942 0.9036977816953689 0.9767200821841808
1.6832995606621755 0.5070271596756145 0.8465563778966021 0.9198063558465026 0.9259496751314742 0.9384858538683595 0.9153819292370566 0.9037020118653496 0.9767214184076672
1.6832926273277466 0.5070198159005683 0.8465595551922706 0.9198089055758801 0.925951886130747 0.9384879278233477 0.9153850481339533 0.9037044405242672 0.9767227627820876
1.6833051179057703 0.5070331433227698 0.8465535477098554 0.9198041980246365 0.9259477324780387 0.9384841949129863 0.9153793165587685 0.9037000159112669 0.9767209535678426
1.671070885909322 0.5124625544227098 0.8099475352515576 0.8975734313725202 0.907789583549859 0.9318125285352636 0.8858202407192832 0.8977041543268109 1.0956022937761072
1.6832900897737135 0.5070170988738768 0.8465608066837557 0.9198098358672656 0.9259527746479772 0.9384886892812623 0.9153861796318782 0.9037053805107367 0.9767230806658189
1.4982002508432588 0.3753664326198579 0.8752445453685262 0.9629543232624689 0.9712457967911834 0.9841657909717632 0.9431357968274252 0.9563539389747248 1.097790261704171
1.6832950540464564 0.5070215580736986 0.8465614049165484 0.9198084091971408 0.9259508271313863 0.9384867172925118 0.9153865777405727 0.9037035029990731 0.9767181365443655
1.6710978871739859 0.5124591002223381 0.8100440987208452 0.8975903338599498 0.9077758602106175 0.931802477210014 0.8858771526677611 0.8976878004584694 1.0954647813403462
1.6833052554689631 0.5070332915653558 0.8465535095454574 0.9198041271847517 0.9259476693206456 0.9384841650209256 0.9153792349924202 0.9036999381104746 0.9767209764599653
1.683230429976344 0.5069524367704333 0.8465919476349842 0.9198339622555809 0.9259741398266998 0.9385070991743444 0.9154143835712591 0.9037272652843068 0.9767251858583285
1.6711647701980303 0.5125951739687382 0.8098702249046504 0.8974712695424861 0.9076915687142734 0.9317664004798498 0.885753350260357 0.8976255653029231 1.095776790995192
1.6832994853327654 0.5070271328299166 0.8465562559039045 0.9198063027601341 0.9259495992502645 0.9384858259577851 0.9153819077656229 0.9037020596181153 0.9767217925129364
1.6833003956910897 0.50702804841532 0.8465559705407864 0.9198060546940084 0.9259493770263175 0.9384855982929423 0.9153815201211185 0.9037017752866712 0.9767212854637121
1.6832874375583333 0.5070142713014508 0.8465620823423993 0.919810894182698 0.9259536498216511 0.9384894732921811 0.9153873585721117 0.9037062903266353 0.976723486500465
1.683271225987633 0.5069969256568708 0.846570000701559 0.9198170482636888 0.9259591851166857 0.9384943381106796 0.9153948013807789 0.9037120464699995 0.9767255452789364
1.6832342038152979 0.5069559335131932 0.8465912935201358 0.9198322799913694 0.9259712160684678 0.9385045458469033 0.9154172725792826 0.9037247699165304 0.9767239778310977
1.683300120970535 0.5070277588053749 0.8465560964669243 0.9198062006580762 0.9259494665294095 0.9384856868619972 0.9153816519186166 0.9037018124460198 0.9767213346905759
1.683300014448435 0.5070276412798749 0.8465561788813186 0.9198062155085774 0.9259494759697773 0.9384856927368236 0.9153817068667489 0.9037018731161713 0.9767213715577746
1.6833053486250706 0.5070333889376348 0.8465534726454763 0.9198040636586701 0.9259476064976271 0.9384840992000796 0.9153792167171637 0.9036999520855357 0.9767209841833843
1.6832986902093547 0.5070262768155701 0.8465566944491564 0.9198066149253038 0.9259499174803318 0.9384860829165695 0.9153822366538426 0.9037022808038266 0.9767218712827986
1.6833050123944915 0.5070330348052603 0.8465535793139118 0.9198042164694016 0.9259477870919078 0.9384841946234341 0.9153793678880598 0.9037000689443394 0.9767209982982267
1.683299728245462 0.5070273450294195 0.8465562651408972 0.919806301686024 0.9259496381135425 0.9384858102985714 0.9153818211398782 0.9037019555208702 0.9767214125690192
1.683304981189792 0.5070330012141712 0.8465536228505035 0.9198042181716807 0.925947770099758 0.9384842144918784 0.9153793374633378 0.9037000886559401 0.9767210374554157
1.6833066886527024 0.507034805456476 0.8465528874001904 0.9198035677299176 0.925947158978063 0.9384837034709743 0.9153786209037363 0.9036994614121363 0.9767207313095457
1.6833123707456004 0.5070408746544712 0.8465501137010684 0.9198014039820158 0.9259452796864067 0.9384819982695277 0.915376059766608 0.9036974332842792 0.9767199299795818
1.683305410484745 0.5070334522237563 0.8465534412730541 0.9198041155862401 0.9259475862835306 0.9384840730687607 0.915379170845941 0.9036999174194174 0.9767209423887312
1.6833006687596652 0.5070283445121604 0.8465558463796886 0.9198058654136411 0.9259492983876378 0.9384855443244524 0.9153813881882034 0.9037016718911824 0.9767212928541121
1.6832613149874236 0.5069863044290592 0.846574849134975 0.9198208572406222 0.9259625633321704 0.9384973462067878 0.9153993542928649 0.9037156363196678 0.9767266688078289
1.6832994482871035 0.5070270827557161 0.8465563277447509 0.919806329563553 0.9259496407712969 0.9384858677943233 0.9153818744777963 0.9037020641106047 0.9767217422833755
1.6832987081785273 0.5070262939320943 0.8465566937821826 0.9198065825357161 0.9259498750008027 0.9384860906311435 0.9153822170395652 0.9037023255996854 0.9767218723229986
1.6832952110879835 0.50702170918038 0.8465613144712154 0.9198083779716492 0.9259507405571821 0.9384868265420239 0.9153867122709873 0.9037033623389084 0.9767178779387238
1.6833043431268269 0.5070323116589011 0.8465539545686099 0.9198044756031983 0.9259479599039191 0.9384843881597055 0.9153797026668001 0.9037002991958593 0.9767210808895138
1.6832997636457183 0.5070273771220348 0.8465562726507289 0.9198062839260422 0.9259496499552088 0.9384858170652745 0.9153817344582824 0.903701985931234 0.9767213805006006
1.6832986179455387 0.5070261999703612 0.8465567349009329 0.9198066556427147 0.9259499111123622 0.9384860967000476 0.9153822569800747 0.9037023184782828 0.97672190118495
1.6833049184501891 0.5070329296007908 0.846553668181372 0.9198042671348906 0.9259477504570023 0.938484232741782 0.9153794424419087 0.9037000699785054 0.9767210172904722
1.535630910125962 0.405885603766146 0.8444442002666416 0.918714076965194 0.9243043854740969 0.9459538838556883 0.9151561041874663 0.9206557101507354 1.2188880354354756
1.6832204292904094 0.5069425110520548 0.8465948550425444 0.9198364904380226 0.9259764533908325 0.9385096678675735 0.9154181005816155 0.9037302513868422 0.9767317189776827
1.68330219841428 0.5070289396015117 0.846558786016745 0.9198057477929109 0.9259483563594538 0.9384845712711181 0.9153840844759774 0.9037009334002118 0.9767158963194803
1.6832719434384373 0.5069977183209761 0.8465695762016178 0.919816750478952 0.9259588792616852 0.9384941033786228 0.9153944727726785 0.9037117800007648 0.9767256156904639
1.683338380561603 0.5070661003582392 0.8465451553979474 0.9197928126980406 0.9259359316814636 0.9384730980920187 0.9153711822476019 0.903688094337638 0.9767053061340897
1.6832981269814928 0.5070256816755006 0.8465569624712835 0.919806796240449 0.9259500619659711 0.9384862192666938 0.9153824967730864 0.9037025020350071 0.976722031117492
1.6833001751896444 0.5070278154290201 0.8465560881676373 0.9198061488106202 0.9259494424139466 0.9384856668283459 0.9153816160782094 0.9037018110110406 0.9767213449317821
1.6832977665508877 0.5070252937712714 0.8465571188374692 0.9198069885537822 0.925950192409925 0.9384863504348858 0.9153826437764517 0.9037026422220023 0.9767220197264594
1.6833049193574539 0.5070329314899629 0.8465536556538816 0.9198042632302934 0.9259477977894367 0.9384841619831824 0.9153794209459508 0.903700107763608 0.9767210375700975
1.6370763643762203 0.4646187260405282 0.8594045562374605 0.9325725843705571 0.9382602311970303 0.950785285554086 0.927901255944148 0.9182458611894079 1.0036640385529907
1.522398946286518 0.3840401189881426 0.8992065606276395 0.96614764135904 0.9708014700413676 0.9800106377544053 0.9604714645064976 0.9529790481540086 1.0291988802778456
1.6832985478334985 0.5070261226431666 0.8465567640799672 0.9198066769952142 0.9259499194069506 0.9384861497911668 0.9153823042297272 0.9037023595135328 0.9767218755983424
1.6832962242821012 0.5070236511874974 0.8465578655738532 0.9198074955940725 0.9259506971209279 0.9384868084684977 0.915383403308597 0.903703173699903 0.9767222828183685
1.683299033170849 0.5070263569525948 0.8465575096759471 0.9198062965425101 0.9259495987145745 0.9384858608108195 0.9153828592741291 0.9037021693417085 0.9767209168709453
1.6833005722049086 0.507028238617953 0.8465558766044073 0.919805977029854 0.9259493393035587 0.9384855435681728 0.9153814943040213 0.903701661718331 0.9767212547953994
1.6832916237152031 0.5070187388132928 0.8465600416454798 0.919809303372274 0.9259523013529678 0.9384881798162725 0.9153854717467645 0.9037048292335511 0.9767228625334189
1.6833112075500867 0.5070396434830307 0.8465506392192491 0.9198018410166402 0.9259456878720301 0.9384823989475461 0.9153765437055446 0.9036978207713735 0.9767201219706285
1.6832997572011537 0.5070273762752873 0.8465562294339499 0.9198062875047692 0.9259495996657287 0.9384857925454358 0.9153818751810141 0.9037019528717686 0.9767213960608901
1.6833148597905612 0.5070423559662213 0.8465518627798695 0.9198024296046093 0.9259460551130895 0.9384819162229171 0.9153762181353664 0.9036974478711682 0.9767116478554363
1.683301224624185 0.5070289422387576 0.8465555559145249 0.9198057146048272 0.9259490856961109 0.9384853624975863 0.915381191673243 0.9037014091353659 0.9767212222566947
1.683300933447921 0.5070286775203734 0.8465555894065084 0.9198057559829007 0.925949200335961 0.9384854044572952 0.9153811873990382 0.9037014793577309 0.9767215833698101
1.6833254881717077 0.5070548588967271 0.8465438073213307 0.9197964990563484 0.9259408689695514 0.9384780857969137 0.9153700390956916 0.9036928528493101 0.9767179792657276
1.683302878363885 0.5070307569619189 0.8465546392817058 0.9198049855615045 0.925948460294095 0.938484853787354 0.9153803333435901 0.9037008255426439 0.9767213380655511
1.6833003730545724 0.5070280238279011 0.8465559998997311 0.9198060218178506 0.9259493652030966 0.9384856522006959 0.9153815650381165 0.9037017455381148 0.976721287572306
1.6833127463523263 0.507041265769925 0.8465500003733991 0.919801262539677 0.9259451396392206 0.9384818545610564 0.9153758819694511 0.9036972936907669 0.9767198778725976
1.6833000969585847 0.5070277314379951 0.846556119435438 0.9198061770422161 0.925949510128469 0.9384857210155056 0.9153816268429594 0.9037018326742344 0.9767213232358989
1.698804657339748 0.5270846931161233 0.8290205359725772 0.9130744801542556 0.9208473971257669 0.9345028123295198 0.900479166637206 0.8978294572210791 0.9884578830503282
1.6584103154895053 0.4866550755739534 0.8416760775067527 0.9238045013430184 0.931049807460538 0.9451784251903922 0.9140068818851773 0.9112926130306598 1.0123882409685478
1.6833029909265445 0.5070308782697394 0.8465545596014156 0.9198049834164996 0.925948451422526 0.9384848519946618 0.9153802856218393 0.9037007505927563 0.9767212764269566
1.683300406762883 0.5070280651945532 0.8465559751508143 0.9198060247244002 0.9259493811338108 0.9384855869609271 0.9153815281104184 0.9037017156270601 0.9767213366030147
1.68329962503953 0.5070272232867692 0.8465563620663591 0.9198063268138825 0.9259496413900128 0.9384858306688904 0.9153819027278043 0.9037020185549668 0.9767213884296406
1.6833006399106731 0.5070283591825071 0.8465557727053157 0.919805819826784 0.9259492358115089 0.9384855323189372 0.9153813245039258 0.9037016082374297 0.9767216311482604
1.6833048239284714 0.5070328308329821 0.8465536987123518 0.9198042982862197 0.9259478175219495 0.9384842408920624 0.9153794595155949 0.9037001235691453 0.9767210386293177
1.6833050566483623 0.5070330735569762 0.8465536163355213 0.919804184775382 0.9259477080444446 0.938484171478445 0.9153793786068145 0.9037000569577259 0.976720997891754
1.6833005899895535 0.5070283080611667 0.8465557729928704 0.9198058616537247 0.9259492768053569 0.9384854770382257 0.9153813768457383 0.9037016285776123 0.9767216504672758
1.6832998923698588 0.5070275156948572 0.8465562023420579 0.919806213210098 0.9259495531324438 0.938485806450188 0.9153817960242638 0.9037018842144727 0.9767213527078854
1.6832906437725133 0.5070176860388597 0.8465605711710139 0.9198096738733947 0.9259525844441403 0.9384884755486906 0.9153858895032969 0.9037051862716384 0.9767230152654826
1.6832903050887202 0.5070173176404578 0.8465607310014659 0.9198097772383764 0.9259526999965353 0.9384886525073074 0.9153860886909329 0.9037053133621799 0.9767229703626972
1.6833050944083103 0.5070331141698353 0.846553612652676 0.9198041781703806 0.9259477388631533 0.938484175380802 0.9153792911477869 0.9037000290580767 0.976720995955375
1.6832770775936963 0.5070031855095102 0.8465671380648583 0.9198148062944779 0.9259571972706142 0.9384925469696296 0.9153921382467156 0.9037100005487999 0.9767247985196369
1.6505898629067322 0.47656365108333065 0.8546192277393138 0.9287420861486146 0.9347270906301389 0.9474154847202304 0.9235381876668919 0.9141653568272109 0.9977837525332636
1.6832344783213702 0.5069576796998622 0.8465876687054557 0.9198309398179795 0.9259715104516986 0.9385053882168322 0.9154115560503087 0.9037251222834244 0.9767307570277419
1.68330513990719 0.5070331767124457 0.846553519290716 0.9198041614535952 0.9259476866932251 0.9384841181558452 0.915379316257787 0.9037000280462263 0.976721063643317
1.6833056449432855 0.5070337087254293 0.8465533046436154 0.9198039823490916 0.925947533888734 0.9384840488088326 0.9153790460459879 0.9036998287228581 0.9767209211988208
1.6832943313350417 0.5070216199656691 0.8465587909708987 0.9198082560990127 0.9259513780360481 0.938487393264562 0.9153842074916424 0.9037038899198083 0.9767224568195427
1.6711522891414043 0.5126243540689122 0.8098211252640226 0.897447077397304 0.9076471326622475 0.9317226860569858 0.8856596136646234 0.8975527185104709 1.0960476593414812
1.6832778213231498 0.5070037185889728 0.8465674485230799 0.9198145896939356 0.9259568134647502 0.9384923425371307 0.915392385408113 0.9037096831704424 0.9767238652776766
1.7163553625186194 0.5476276467205275 0.8211910671498308 0.9053932725155354 0.9141957348193434 0.9288159146610717 0.8931093244672477 0.8915049691607776 0.9845091745501154
1.683300078309548 0.507027793905166 0.846555907468061 0.9198060408266375 0.9259494004324856 0.9384857126996521 0.9153815693380515 0.9037017670989052 0.9767218615793882
1.6832979208014147 0.5070254466501062 0.846557103009617 0.9198068928133849 0.9259501559437034 0.9384863005329538 0.9153825829897023 0.9037025972403954 0.9767219595590934
1.4880407601911179 0.3639713398956509 0.9332527937448067 0.9748558963214148 0.975534736478461 0.9850586067145057 0.9854017001063354 0.963513399125552 1.0052720296467084
1.5075316937080543 0.37406481639826744 0.9216130273511279 0.9699861835060153 0.9759342935599713 0.978908339826475 0.9788852019971276 0.9575852322962427 1.005626641686518
1.6833000520791626 0.5070276829832849 0.8465561533316729 0.9198061840915838 0.925949512464092 0.938485662409036 0.9153816686010253 0.9037018665794082 0.9767213732911645
1.6831326454587245 0.5068481700808468 0.8466363740827835 0.9198714472593573 0.9260066590314846 0.9385354270536523 0.9154610075357985 0.9037609746430345 0.9767413289009053
1.6833116077178143 0.5070400674365234 0.8465504167474044 0.9198017066034169 0.925945586400564 0.9384822546283161 0.9153763786720982 0.9036977237414452 0.9767200111904779
1.6833051675499284 0.5070331979754424 0.8465535192933314 0.9198041717914126 0.9259476936410758 0.9384841148802362 0.9153793300157119 0.9037000156648981 0.9767209903754676
1.6833050731304926 0.5070330908676202 0.8465536147395004 0.9198042245274851 0.925947732770085 0.9384841794857615 0.9153793356269404 0.9037000084273288 0.9767209784834572
1.4880131673645207 0.3639606224768795 0.9332404756009749 0.9748689465273485 0.9755091392792498 0.9850643517986274 0.9853914321731186 0.9635232144997108 1.0053353989915481
1.6834207521445255 0.5071562939624477 0.8464982873468819 0.9197607331367534 0.9259090230700011 0.9384495472580673 0.9153268487114736 0.9036591162401808 0.9767037142159775
1.683300272653209 0.5070279701437076 0.8465559232166993 0.9198059726322829 0.9259493543604616 0.938485600026166 0.9153815603033649 0.9037017196649969 0.9767216899675146
1.6833053969201663 0.5070334428543948 0.8465534438281971 0.9198040659833735 0.925947631745935 0.938484095480715 0.9153791724259345 0.9036998924676004 0.976720972091833
1.6833005863752752 0.507028255612401 0.8465559075171457 0.9198059243917647 0.9259493005592948 0.9384855939982634 0.9153814253579912 0.9037016540126854 0.9767213043283887
1.6833509256305845 0.5070825124225633 0.8465303710496555 0.9197857075734494 0.9259317261087135 0.9384705679186192 0.9153568617151907 0.9036838077641004 0.9767182749180695
1.4310821782116054 0.34135933457883466 0.9208063899464652 0.9850870512267293 0.9892835259430047 0.9980271891470468 0.9765536694138385 0.9749888004674413 1.0668628528264645
1.6833049522638546 0.5070329641690425 0.8465536860735883 0.9198042587859165 0.9259477712314946 0.9384842104113816 0.9153793709979597 0.9037000359667794 0.976721033627977
1.6833004620627732 0.5070281732447411 0.8465557856859233 0.91980595627499 0.925949287622005 0.9384855971452131 0.9153814141500581 0.9037017096592246 0.9767216051199579
1.6832991348170772 0.5070267570446917 0.8465564759042202 0.9198064429259554 0.9259497522741951 0.9384859936411531 0.9153820245909834 0.9037020775147446 0.9767218365900839
1.683283408457221 0.5070099367968081 0.8465641044638634 0.9198124517448786 0.9259550843357843 0.938490719771823 0.9153891813576465 0.9037077757855558 0.976723819560969
1.5033143837881902 0.37177522468261465 0.9250606720249431 0.9728832468434578 0.9746709627532134 0.9820359846197895 0.9788393293581261 0.9576352724809069 1.004997556942153
1.6832976593889752 0.5070251771667973 0.8465571938316574 0.9198069864212786 0.9259501935862829 0.9384863839946656 0.9153827752710051 0.9037026446711739 0.9767220430305332
1.6832967235366312 0.5070241809347447 0.8465575880017484 0.9198073954724285 0.9259505103770209 0.9384866970494037 0.9153831510320467 0.9037030385543138 0.9767221280741494
1.6833004779372776 0.5070281380239318 0.8465559553728443 0.9198060316785243 0.9259493601661356 0.9384855831591109 0.9153814506473903 0.9037016927124246 0.9767213041106031
1.6832990721248622 0.5070266905083697 0.8465564688046183 0.9198064575779711 0.9259498067254616 0.9384859435115482 0.9153820702645316 0.9037021702289694 0.9767218394402081
1.489454270809308 0.36472873365586733 0.9319983930914726 0.9742998262422172 0.974977854853422 0.9848027672768352 0.9845701307154708 0.9632279821762358 1.0064855311696672
1.6833057583656734 0.5070338251995012 0.8465532891825642 0.919803905808976 0.9259474851859096 0.9384840146217431 0.91537899207981 0.9036997932075269 0.9767209132965692
1.6833047137723018 0.5070327047061595 0.846553817521963 0.9198043205205366 0.9259478145497895 0.938484272727876 0.9153795043468421 0.9037001660225675 0.9767210608747415
1.7253306506658939 0.5622515696979823 0.8076906190876196 0.8990015642873768 0.9101286709228867 0.9261525020716619 0.8802575295395944 0.8876069233406899 0.9988735144569137
1.6833002280796274 0.5070278738805565 0.8465560339879152 0.9198061253479448 0.925949431653166 0.9384856547444119 0.9153815878625583 0.9037018266285618 0.9767213263345982
1.6833043537383372 0.507032327899094 0.8465539427998099 0.9198044119584423 0.9259480092440384 0.9384844249177018 0.9153796978271124 0.9037002519638268 0.9767210904221216
1.7241854214985761 0.5594677264343773 0.8115805003018162 0.9005830056102367 0.9109796955316741 0.9265236108749898 0.8838274960759472 0.8881462102510185 0.9930677762748091
1.501828912212136 0.3720053789983642 0.9172689211537477 0.9682042290516082 0.9700708740736873 0.9825830525123493 0.9745070421959002 0.9605016387650976 1.0240049027262261
1.6832962356763954 0.5070236661522787 0.8465578496779027 0.9198075460066483 0.9259506707639036 0.938486842001618 0.9153833293760034 0.9037031744023255 0.9767222831397757
1.683300387997153 0.5070280494786823 0.846555940392392 0.9198060289044958 0.9259494043171138 0.9384855856196831 0.9153815524019675 0.9037017452608812 0.9767213324290148
1.6832998082315642 0.5070274231721918 0.8465562750187046 0.9198062513235586 0.9259496041386661 0.9384858202341042 0.9153817771304361 0.9037019125136154 0.9767213767519979
1.6833001767353954 0.507027823068045 0.846556041647738 0.9198061091116012 0.925949431318731 0.9384857109724873 0.9153816269768856 0.9037018457613396 0.9767213417238306
1.6833055589990054 0.5070336224741442 0.8465533018404402 0.919804046244235 0.9259475876805531 0.9384840711977539 0.9153790868349274 0.903699850525875 0.9767209253944241
1.6832926272569422 0.507019807761366 0.8465596101901967 0.919808882577247 0.925951882499069 0.9384878976365214 0.9153850286366475 0.9037044641795513 0.9767227699497979
1.6833010329927391 0.5070287316991798 0.8465556689205532 0.9198057959359826 0.9259491984003447 0.938485395524651 0.9153812514161013 0.9037014890062961 0.9767212187180466
1.683305140705429 0.5070331740853439 0.8465535419353087 0.919804138583594 0.9259477519288335 0.9384841820080733 0.9153793113270818 0.903699959299636 0.9767210105490912
1.6833069667647196 0.50703511536307 0.8465526815388333 0.919803454929245 0.9259470827462308 0.9384836054932315 0.9153785175593627 0.9036993607480384 0.9767207323448205
1.7115713386113576 0.541885289106348 0.8229588878658497 0.9077183343794066 0.9165550138545463 0.9309642602101261 0.8946358583909022 0.8934239542553413 0.9850496877798681
0.9553087719284262 0.2239448320680732 0.8017720784987661 0.8582143092503157 1.3689578674425777 1.5227353096880858 0.8621569456620901 1.0091144480874712 0.8387303337423869
1.6833002210577803 0.5070278604244901 0.8465560857445151 0.9198060806481269 0.9259494187613162 0.9384856262224863 0.9153816279044065 0.903701825718569 0.9767213455562328
1.6832732562729156 0.5069991219267432 0.8465689531926711 0.9198162071938237 0.9259584555027105 0.9384936802046999 0.9153938790410443 0.9037113159920295 0.9767254703568643
1.6833015114460355 0.5070293001356954 0.8465552948171053 0.9198055264100016 0.9259489798380071 0.9384852380956189 0.9153809857131667 0.9037012252366983 0.9767215288685913
1.6833051453359973 0.5070331699543317 0.8465535758912462 0.9198041531519765 0.9259477522458829 0.9384841134337748 0.9153792990334059 0.9037000022466761 0.9767209989607878
1.683300242113532 0.5070278892362975 0.8465560237117726 0.9198061064078613 0.9259494279490154 0.9384856988012726 0.9153815893962509 0.9037018031982689 0.9767213023244448
1.6914422468863965 0.5334490366785171 0.8029152641465555 0.8928115869475399 0.9040591118301886 0.9281936375300177 0.8789734979738159 0.8927679999787055 1.078969129966714
1.6833049120262673 0.5070329274177205 0.8465536518364785 0.9198042519275232 0.9259478002162363 0.938484262529994 0.9153793800505027 0.9037000871141531 0.9767210248122624
1.6832997994582457 0.507027421905632 0.8465562271046343 0.9198062617946448 0.9259496103833612 0.9384857819725773 0.9153817940778215 0.9037019406770511 0.9767214130748875
1.6833007641456907 0.5070284473702756 0.8465557537032947 0.9198058851320382 0.9259492971490475 0.938485490850448 0.9153813652674813 0.903701646441649 0.9767212344405211
1.6833006946384292 0.5070283640767757 0.8465558689160948 0.9198059162358176 0.9259492726682246 0.9384855189763459 0.915381384388453 0.9037016385221553 0.976721253900194
1.6833003836091076 0.5070280408728653 0.8465559645039906 0.9198060521075876 0.9259493539973023 0.9384856563228329 0.9153815587917052 0.9037017215539651 0.9767212974290784
1.683318260492659 0.5070471463640828 0.8465473175705456 0.9197992425169043 0.9259433057885637 0.9384801883571674 0.9153733797316502 0.9036953512165126 0.9767190350534457
1.6205581094568113 0.4543979827733537 0.8544912540362575 0.9304216456765069 0.9366252938822935 0.9514940437783453 0.9244288120561623 0.9198219132034094 1.0431807467698866
1.6833052003806315 0.5070332301218357 0.846553511766385 0.9198041267752908 0.9259477419435014 0.9384841356010735 0.9153792775639782 0.9037000149973429 0.9767209500814882
1.6832871832342167 0.5070133897240642 0.8465642993409814 0.9198112348890122 0.9259535168882417 0.938489325390004 0.9153894230219352 0.9037063616721023 0.9767204112742106
1.5008922544829413 0.3713958237583427 0.9187506796813565 0.9687809748983782 0.9704678979447798 0.9827730615823612 0.9755339705645215 0.960702541341858 1.0219988337219112
1.6833069146708335 0.50703505707434 0.846552744881406 0.9198035059197053 0.9259470728645124 0.9384836363062965 0.915378473311068 0.9036993762982218 0.9767207563048724
1.6832509723526432 0.5069746346893735 0.8465814426441122 0.9198252434801535 0.9259656057376858 0.9384997881929544 0.9154074343299192 0.9037189410001233 0.9767248860181615
1.6833083142236513 0.5070365535854707 0.8465520306560782 0.9198030119946222 0.9259466101824351 0.9384832405984693 0.915377845399509 0.9036988736337607 0.976720524776442
1.6833138175088034 0.5070424272187785 0.8465493521778118 0.9198008854269761 0.9259448386094131 0.9384815651289926 0.9153753712063487 0.9036969317118251 0.9767197236595676
1.4231751211189663 0.36124221850800003 0.774949929492536 0.7186699942538232 1.2353214863904973 0.9879768589290421 0.8834376956510601 0.8885916099567194 1.2864168882276528
1.6833136816811138 0.5070422886970263 0.8465494460915168 0.9198009260178318 0.925944813590178 0.9384815404297482 0.9153754229505121 0.9036969698125706 0.9767198736701015
1.6832950702157168 0.5070215597080935 0.8465614463714229 0.9198083139657647 0.925950824852932 0.9384868027396438 0.9153866423003697 0.9037035077806178 0.9767180167603895
1.6833026146581997 0.5070293949967342 0.8465585417552123 0.9198055798371494 0.9259481907113349 0.9384844064439692 0.9153839188218863 0.9037007824589351 0.9767159236094292
1.683306111831124 0.5070341973485617 0.8465531443858285 0.9198038085263951 0.9259473521256019 0.9384838309415757 0.9153788736081296 0.9036996534570849 0.9767208711585195
1.6833035935731608 0.5070315175466017 0.8465542882956137 0.9198047984940612 0.9259482092985377 0.9384846636847658 0.9153799859354986 0.9037005557935104 0.9767211871342054
1.6833051017177925 0.5070331233739704 0.8465536090670985 0.9198041128656975 0.9259477474489445 0.9384841461123664 0.9153793386262801 0.9037000261564634 0.9767210213695441
1.1780819184555429 0.2652024618020962 1.1808768637269702 0.5247149205720305 1.0225288069167162 0.9545687531073821 1.0707672566201556 1.288189918144683 1.0532104945574459
1.6607628207816845 0.48286590405321483 0.8574633086744685 0.9282621734733231 0.9334512727454799 0.9450850206501847 0.9256409850949607 0.9115575618537476 0.9795545763460672
1.6832859040396106 0.5070120549172343 0.8465648092052949 0.9198117258228924 0.9259540304584383 0.9384896523113136 0.9153899265034722 0.903706744399351 0.9767207794866363
1.6833052418076981 0.5070332683102168 0.8465535351157073 0.9198041188717277 0.9259477070549855 0.9384841535227906 0.9153792701312694 0.9036999579056805 0.9767209217224455
1.6833024326467936 0.5070302832731213 0.8465548176192251 0.9198051848096229 0.9259486407039057 0.9384849966687828 0.9153805695298027 0.903700954442194 0.9767213607191011
1.6833031292860516 0.5070310106457916 0.8465545471289442 0.9198048943409435 0.9259484027979803 0.9384847965200739 0.9153802539150309 0.9037007497383676 0.97672119390736
1.683301577572586 0.5070283099973941 0.8465589402204151 0.9198059933968985 0.9259485070778675 0.9384847156131584 0.9153843022372707 0.9037012451668461 0.9767161525931621
1.7122028348992648 0.5458681821639099 0.8180807534165667 0.9007289034273884 0.9105327690492385 0.9278919288078191 0.8892314883070583 0.8915052830205751 1.0071013700803122
1.6832844580160884 0.5070105527921841 0.8465653510636353 0.9198122688575474 0.9259544747905388 0.9384901982868157 0.9153903568690301 0.9037072888882166 0.9767212219873423
1.683299468029586 0.5070271075535829 0.8465563171756804 0.9198062886855105 0.9259496862719524 0.938485863675723 0.9153818691624277 0.9037020114082763 0.9767217576310245
1.6833050192149683 0.5070330447456587 0.8465535717804631 0.9198041986163994 0.9259478179320229 0.9384841650498976 0.9153793619435221 0.9037000555831147 0.9767210218298171
1.683312391981767 0.5070408914004626 0.8465500964170353 0.9198014429093795 0.925945287162494 0.9384819852242194 0.9153760053730937 0.9036974867230032 0.9767198699861416
1.6832621996505723 0.5069872464534241 0.8465744484778455 0.9198205252612053 0.9259623580934425 0.9384970186489979 0.9153989011783199 0.9037153061789205 0.9767265545228058
1.6833002239477652 0.5070278661156105 0.8465560388710512 0.9198061071348878 0.9259494480437276 0.9384856795899539 0.9153815652377758 0.9037018665265566 0.9767212952770745
1.6833058526047946 0.5070339269371095 0.8465532290123845 0.9198038997965093 0.9259474969170449 0.9384839303782001 0.9153789699491226 0.9036997355647783 0.9767208997954878
1.6833068946653578 0.5070350431919164 0.846552688177384 0.9198034817986926 0.9259471218118039 0.9384836602946549 0.9153785235357107 0.903699389514782 0.9767207410726167
1.6833014322956266 0.5070291599463912 0.8465554598434222 0.9198056407657321 0.9259490318418425 0.9384852848426237 0.9153810379374527 0.9037014065661811 0.9767211763496013
1.502618829949159 0.37254759934010456 0.9158298720793606 0.9676479430171925 0.9696476910559113 0.982450368375182 0.9735063023935622 0.9602993650666262 1.0261303222283698
1.6833107619501577 0.5070391642825085 0.8465508367556862 0.9198020532387294 0.9259458042985811 0.9384824833722808 0.9153767977852467 0.9036980154409515 0.9767201576210701
1.6833034882351787 0.5070314005753782 0.8465543917481422 0.9198048179718232 0.925948244365566 0.9384846760440803 0.9153800471955318 0.9037005521531157 0.976721222178732
1.683305506449858 0.5070335533803783 0.8465533987139858 0.919804073168686 0.9259475937336143 0.9384840540109851 0.915379110433851 0.9036998747231982 0.9767209087631153
1.6833053676558687 0.5070334094416339 0.8465534569549409 0.9198041070782647 0.9259476074713265 0.9384840760413301 0.9153792111539558 0.9036999174114211 0.9767209720991158
1.6832960457064552 0.5070234585681549 0.8465579622132777 0.9198075727465743 0.9259507814843942 0.9384868515168026 0.9153834491570683 0.9037032459640129 0.9767223029199751
1.6833075279134397 0.5070357154811205 0.8465523720440087 0.919803275496981 0.9259469187987537 0.938483501562347 0.9153781992498481 0.9036991981534459 0.9767205953038678
1.6833058157698708 0.5070338992098831 0.8465531641555469 0.919803951201511 0.9259474767479933 0.9384839716379265 0.9153789748050952 0.9036997840316986 0.976720915564229
1.6832998861729684 0.5070275075313243 0.8465562055940798 0.9198062233083071 0.9259496068836518 0.9384857456777134 0.9153817891888034 0.9037018987698522 0.976721355677991
1.6833028234662155 0.5070296012669958 0.8465584982544864 0.9198055726058006 0.9259482160752897 0.9384843695094174 0.9153837887069249 0.9037006379329711 0.9767157692420266
1.6832969023741453 0.5070243813043275 0.8465574804049468 0.9198073203420561 0.9259504334728658 0.9384866171347301 0.9153830830582259 0.9037029484938238 0.9767221766586676
