# Supplementary material for: Shape complexity in cluster analysis
Source: PLoS One. 2023 May 26;18(5):e0286312. doi: 10.1371/journal.pone.0286312 (PMC10218739; doi:10.1371/journal.pone.0286312)
Supplement: S1 File — (GZ) [file pone.0286312.s001.gz › scompl-suppinfo/BCW/BCW-noMV]

5 1 1 1 2 1 3 1 1
1 1 1 3 1 3 1 1 1
3 2 2 2 2 1 3 2 1
5 4 4 5 7 10 3 2 1
3 1 1 1 2 2 3 1 1
6 8 8 1 3 4 3 7 1
2 3 1 1 2 1 2 1 1
4 1 1 3 2 1 3 1 1
6 3 3 5 3 10 3 5 3
1 1 1 1 2 10 3 1 1
2 1 2 1 2 1 3 1 1
2 1 1 1 2 1 1 1 1
2 1 1 1 2 1 1 1 1
2 1 1 1 1 1 2 1 1
2 1 1 1 2 1 1 1 5
4 2 1 1 2 1 2 1 1
1 1 1 1 1 1 3 1 1
2 1 1 1 2 1 2 1 1
4 1 3 1 2 1 2 1 1
3 1 1 1 2 1 2 1 1
3 1 1 1 2 1 2 1 1
1 1 1 1 2 3 3 1 1
4 1 1 1 2 1 2 1 1
4 1 1 1 2 1 3 1 1
1 1 1 1 2 1 1 1 1
6 1 1 1 2 1 3 1 1
2 1 1 1 2 1 2 1 1
3 1 1 1 2 1 2 1 1
1 1 1 1 1 -1.2540237785869222 1 1 1
5 1 1 1 2 1 1 1 1
1 1 1 1 2 1 3 1 1
1 1 3 2 2 1 3 1 1
4 1 1 1 2 1 2 1 1
3 2 1 1 1 1 2 1 1
5 1 1 1 2 1 2 1 1
2 1 1 1 2 1 2 1 1
3 1 1 1 1 1 2 1 1
1 1 3 1 2 1 1 1 1
3 1 1 1 1 1 2 1 1
3 3 2 2 3 1 1 2 3
2 1 1 1 2 1 3 1 1
5 1 1 1 2 1 2 1 1
2 1 1 2 2 1 3 1 1
3 1 2 1 2 1 2 1 1
2 1 1 1 2 1 2 1 1
6 2 1 1 1 1 7 1 1
3 1 1 1 2 1 2 1 1
6 3 3 3 3 2 6 1 1
6 6 6 9 6 0.5951774943211583 7 8 1
1 1 1 1 2 1 2 1 2
1 1 1 1 2 1 2 1 1
4 1 1 1 2 1 1 1 1
4 1 1 3 2 1 3 1 1
5 1 1 1 2 1 3 1 1
2 1 1 1 2 1 2 2 1
5 3 3 2 3 1 3 1 1
1 1 1 1 2 1 1 1 1
1 1 1 1 2 2 2 1 1
3 1 1 1 2 1 1 1 1
1 1 1 1 2 1 2 1 1
5 1 2 1 2 1 3 1 1
5 1 1 1 3 2 2 2 1
4 1 1 1 2 1 3 1 1
1 1 1 1 2 1 3 2 1
5 1 3 1 2 1 2 1 1
1 3 3 2 2 1 7 2 1
1 1 2 1 2 2 4 2 1
1 1 1 2 2 1 2 1 1
1 1 4 1 2 1 2 1 1
5 3 1 2 2 1 2 1 1
3 1 1 1 2 3 3 1 1
4 1 1 1 1 1 2 1 1
4 1 1 1 2 1 2 1 1
2 1 1 1 3 1 2 1 1
2 2 2 1 1 1 7 1 1
7 1 2 3 2 1 2 1 1
4 1 1 2 2 1 2 1 1
5 2 1 1 2 1 3 1 1
6 1 1 1 2 1 2 1 1
3 1 1 1 2 2 7 1 1
1 1 1 1 2 1 1 1 1
4 1 1 1 2 1 3 1 1
2 1 1 2 3 1 2 1 1
5 1 2 10 4 5 2 1 1
3 1 1 1 2 1 2 1 1
1 1 1 1 2 1 3 1 1
3 1 1 2 2 1 1 1 1
4 1 1 1 2 1 3 1 1
5 1 1 1 2 2 2 1 1
1 1 1 1 1 1 1 1 1
1 1 1 1 2 1 2 1 1
1 2 3 1 2 1 2 1 1
2 1 1 1 2 1 3 1 1
1 1 1 1 2 1 3 1 1
2 1 1 2 2 1 1 1 1
5 1 1 1 2 1 3 1 1
4 1 2 1 2 1 3 1 1
3 1 1 1 2 1 2 1 1
3 1 1 1 1 1 2 1 1
3 1 1 1 2 1 1 1 1
1 1 1 1 2 1 2 3 1
1 3 1 2 2 2 5 3 2
3 3 2 1 2 3 3 1 1
1 1 1 1 2 5 1 1 1
8 3 3 1 2 2 3 2 1
1 1 1 1 4 3 1 1 1
3 2 1 1 2 2 3 1 1
5 1 1 2 1 1 2 1 1
1 1 2 2 2 1 3 1 1
4 2 1 1 2 2 3 1 1
5 3 1 1 2 1 1 1 1
3 1 1 1 2 1 3 1 1
1 1 1 1 2 1 2 1 1
3 1 1 1 2 1 3 1 1
1 1 1 1 10 1 1 1 1
5 1 3 1 2 1 2 1 1
2 1 1 1 2 1 3 1 1
3 1 1 1 2 1 2 2 1
3 1 1 1 3 1 2 1 1
5 1 1 1 2 2 3 3 1
1 1 1 1 1 1 1 1 1
1 1 2 1 2 1 2 1 1
1 1 1 1 1 1 1 1 1
3 1 1 1 2 1 1 1 1
3 1 1 1 2 1 2 1 1
4 1 1 1 2 1 2 1 1
4 2 1 1 2 1 1 1 1
5 1 4 1 2 1 3 2 1
3 1 1 1 2 1 1 1 1
4 1 2 1 2 1 2 1 1
1 1 1 1 1 5.0264040616194805 2 1 1
3 1 1 1 2 1 1 1 1
3 1 3 1 3 4 1 1 1
2 1 1 1 2 1 1 1 1
1 1 1 1 2 5 1 1 1
2 1 1 1 2 1 2 1 1
4 1 1 1 2 1 2 1 1
1 1 3 1 2 3.373816845237071 2 1 1
1 1 1 1 3 2 2 1 1
2 1 3 2 2 1 2 1 1
3 1 1 3 8 1 5 8 1
1 1 1 1 1 1 3 1 1
4 1 1 1 2 3 1 1 1
1 1 1 1 2 1 1 1 1
2 1 1 1 2 5 1 1 1
1 2 2 1 2 1 2 1 1
2 1 1 1 2 1 3 1 1
1 1 2 1 3 2.097979067121777 1 1 1
4 1 1 1 2 1 1 1 1
3 2 1 1 2 1 2 2 1
4 1 1 1 2 1 3 2 1
3 1 1 1 2 1 3 1 1
1 1 1 2 1 3 1 1 7
5 1 1 1 2 1.8484064219255976 3 1 1
5 1 1 1 2 1 2 1 1
4 1 1 1 2 2 3 2 1
3 1 1 1 2 1 3 1 1
3 1 1 1 2 1 3 1 1
1 1 1 2 1 1 1 1 1
3 1 1 1 2 1 1 1 1
1 1 1 1 2 1 3 1 1
1 1 1 1 2 1 2 1 1
2 1 1 1 2 1 3 1 1
4 1 1 3 1 1 2 1 1
4 1 1 1 2 1 3 1 1
5 1 1 1 2 1 1 1 1
1 1 1 1 1 1 3 1 1
1 1 1 1 2 1 1 1 1
4 1 1 1 2 1 2 1 1
6 1 1 1 2 1 3 1 1
2 1 1 1 1 1 3 1 1
1 2 3 1 2 1 1 1 1
1 2 3 1 2 1 3 1 1
3 1 1 1 1 1 2 1 1
5 1 1 1 2 1 2 1 1
1 1 1 1 2 1 3 1 1
3 1 1 1 2 1 3 1 1
4 1 1 1 2 1 3 1 1
2 1 1 1 2 1 1 1 1
8 4 4 5 4 7 7 8 2
5 1 1 4 2 1 3 1 1
3 1 1 1 2 1 1 1 1
1 1 1 1 2 1 1 1 1
3 1 1 1 2 1 2 1 1
1 1 1 1 2 1 3 1 1
5 1 1 1 2 1 3 1 1
1 1 1 1 2 1 3 1 1
5 1 1 6 3 1 1 1 1
4 1 1 1 2 1 2 1 1
1 1 1 1 1 1 3 1 1
1 1 1 1 1 1 3 1 1
4 1 1 1 2 1 1 1 1
5 1 1 1 1 1 3 1 1
1 1 1 1 2 1 3 1 1
5 3 3 1 2 1 2 1 1
1 1 1 1 2 1 2 1 1
3 1 1 1 2 4 1 1 1
1 1 1 1 2 1 3 1 1
1 2 1 3 2 1 1 2 1
6 1 3 1 2 1 3 1 1
1 1 1 2 2 1 3 1 1
6 1 1 1 2 1 3 1 1
6 2 3 1 2 1 1 1 1
3 1 1 3 2 1 1 1 1
1 1 1 1 2 1 2 1 1
1 1 1 1 1 1 3 1 1
1 1 1 1 2 1 2 1 1
8 4 6 3 3 1 4 3 1
4 2 2 1 2 1 2 1 1
1 1 1 1 2 1 2 1 1
5 1 1 1 2 1 2 1 1
3 3 2 1 3 1 3 6 1
2 3 2 2 2 2 3 1 1
3 1 2 1 2 1 2 1 1
1 1 1 1 2 1 2 1 1
4 1 1 1 2 1 2 1 1
2 3 1 1 3 1 1 1 1
1 1 1 1 1 2.1911121813854146 2 1 1
1 1 1 1 2 1 1 1 1
6 1 1 3 2 1 1 1 1
5 1 2 1 2 1 3 1 1
3 3 2 6 3 3 3 5 1
1 1 1 1 2 1 1 1 1
1 1 1 1 2 1 2 1 1
5 2 2 2 2 2 3 2 2
2 1 1 1 1 1 1 1 1
3 1 1 1 1 1 1 1 1
3 1 4 1 2 0.9430155886089859 3 1 1
2 3 1 1 5 1 1 1 1
4 1 1 2 2 1 2 1 1
3 2 2 3 2 3 3 1 1
3 1 1 1 2 1 1 1 1
6 1 1 1 1 1 1 1 1
4 3 3 1 2 1 3 3 1
5 1 3 1 2 1 2 1 1
3 1 1 1 2 1 1 1 1
5 3 6 1 2 1 1 1 1
3 1 4 1 2 1 1 1 1
5 1 1 1 2 1 2 2 1
4 1 1 1 2 1 3 1 1
5 1 2 1 2 1 1 1 1
5 1 3 1 2 1 1 1 1
5 1 1 3 2 1 1 1 1
1 1 1 1 2 1 1 1 1
3 1 1 1 2 5 1 1 1
4 1 1 1 2 1 1 1 1
5 1 3 3 2 2 2 3 1
1 1 1 1 2 1 2 1 1
5 1 1 1 2 1 1 1 1
4 2 4 3 2 2 2 1 1
1 3 1 1 2 1 2 2 1
2 1 1 1 2 1 2 1 1
3 1 1 3 1 1 3 1 1
5 1 1 3 4 1 3 2 1
6 1 1 3 2 1 1 1 1
2 1 1 1 2 1 3 1 1
5 1 1 1 2 1 1 1 1
3 3 1 1 2 1 1 1 1
5 1 1 1 2 1 2 2 1
4 1 1 1 2 1 1 1 1
5 1 1 3 2 1 1 1 1
4 1 1 1 2 1 1 2 1
1 1 1 1 2 5 5 1 1
1 1 1 1 2 1 3 1 1
4 1 1 3 2 1 1 1 1
3 1 1 1 2 1 1 1 1
5 1 1 2 2 2 3 1 1
3 1 1 1 2 1 2 1 1
3 1 1 1 2 1 2 1 1
1 1 1 1 2 1 3 1 1
3 1 1 1 2 1 2 1 1
3 2 2 3 2 1 1 1 1
6 9 7 5 5 8 4 2 1
4 1 1 1 2 1 1 1 1
1 1 1 1 2 1 1 1 1
1 1 1 1 2 4 1 1 1
4 1 2 1 2 1 1 1 1
4 1 1 1 2 1 1 1 1
5 2 1 1 2 1 1 1 1
5 1 1 1 2 1 1 1 1
2 1 1 1 2 1 1 1 1
1 1 1 1 2 1 1 1 1
2 1 1 1 2 1 1 1 1
3 2 2 2 2 1 4 2 1
5 1 1 1 2 1 2 1 1
5 1 1 1 2 1 1 1 1
5 1 1 1 1 1 1 1 1
5 3 2 4 2 1 1 1 1
3 1 1 1 2 1 2 1 1
3 1 1 1 1 1 2 1 1
4 4 2 1 2 5 2 1 2
1 2 2 1 2 1 1 1 1
1 1 1 3 2 1 1 1 1
5 1 2 1 2 1 1 1 1
3 1 1 1 2 1 1 1 1
4 3 1 1 2 1 4 8 1
3 1 1 1 2 1 2 1 1
3 1 1 2 3 4 1 1 1
1 1 1 1 1 1 1 1 1
1 1 1 1 1 1 2 1 1
5 1 1 1 2 1 2 1 1
3 1 2 2 2 1 1 1 1
5 2 2 2 1 1 2 1 1
5 1 1 3 2 1 1 1 1
2 1 1 1 2 1 2 1 1
5 1 1 1 2 1 2 1 1
5 1 1 1 2 1 3 1 1
5 1 1 1 2 1 3 1 1
1 2 1 3 2 1 2 1 1
5 1 1 1 2 1 2 2 1
4 1 1 1 2 1 2 1 1
3 1 1 1 2 1 3 1 1
4 1 2 1 2 1 2 1 1
3 1 1 1 2 1 2 1 1
1 1 1 1 2 1 3 1 1
3 1 1 1 2 1 2 1 1
5 1 1 1 2 1 2 1 1
4 1 1 1 2 1 3 2 1
5 1 3 1 2 1 3 1 1
3 1 2 1 2 1 3 1 1
3 1 1 1 2 1 2 1 1
5 4 5 1 8 1 3 6 1
4 1 1 1 2 3 2 1 1
5 2 4 1 1 1 1 1 1
1 1 1 1 2 1 1 1 1
3 1 1 1 2 1 2 1 1
1 1 1 1 2 1 2 1 1
4 1 1 1 2 1 3 1 1
1 1 1 1 1 1 2 1 1
1 1 3 1 2 1 2 1 1
1 1 3 1 2 1 2 1 1
3 1 1 3 2 1 2 1 1
1 1 1 1 2 1 1 1 1
5 2 2 2 2 1 1 1 2
3 1 1 1 2 1 3 1 1
4 1 1 1 2 1 2 1 1
3 2 1 2 2 1 3 1 1
2 1 1 1 2 1 3 1 1
5 3 2 1 3 1 1 1 1
1 1 1 1 2 1 2 1 1
4 1 4 1 2 1 1 1 1
1 1 2 1 2 1 2 1 1
5 1 1 1 2 1 1 1 1
1 1 1 1 2 1 1 1 1
2 1 1 1 2 1 1 1 1
5 1 1 1 2 1 3 2 1
4 1 1 1 2 1 3 6 1
3 1 1 1 2 1.968011697115844 3 1 1
1 2 2 1 2 1 1 1 1
3 1 1 1 2 1 2 1 1
5 7 7 1 5 8 3 4 1
1 1 1 1 2 1 2 1 1
1 1 1 1 3 1 1 1 1
1 1 3 1 2 1 1 1 1
4 1 1 2 2 1 1 1 1
4 1 1 1 3 1 1 1 1
1 1 1 1 2 1 3 1 1
5 1 2 1 2 1 3 1 1
1 1 1 1 2 1 1 1 1
5 1 1 1 2 1 3 1 1
1 1 3 1 1 1 2 1 1
3 1 1 1 2 1 3 2 1
3 1 3 1 2 -2.103624892121929 2 1 1
3 1 1 1 2 1 2 1 1
1 1 1 1 2 1 2 1 1
1 1 1 1 2 1 3 1 1
1 1 1 1 2 1 1 1 1
1 1 1 1 2 1 1 1 1
3 1 1 1 2 1 3 1 1
2 1 1 2 2 1 3 1 1
4 3 2 1 3 1 2 1 1
1 1 3 1 2 1 1 1 1
4 1 2 1 2 1 2 1 1
5 1 1 2 2 1 2 1 1
4 1 1 1 2 1 1 1 1
1 1 1 1 2 1 1 1 1
3 1 1 1 3 1 2 1 1
1 1 1 1 2 1 1 1 1
4 1 3 3 2 1 1 1 1
1 1 1 1 2 1 1 1 1
3 1 2 1 2 1 2 1 1
1 1 1 1 2 1 3 1 1
3 1 1 1 2 1 2 3 1
5 1 1 1 2 1 1 1 1
4 1 1 1 2 1 1 1 1
1 1 1 1 2 2.57899947279104 2 1 1
5 3 4 3 4 5 4 7 1
5 4 3 1 2 0.7941786243296258 2 3 1
8 2 1 1 5 1 1 1 1
1 1 1 1 2 1 3 1 1
5 1 1 1 2 1 1 1 1
1 1 1 1 2 1 1 1 1
1 1 1 1 2 1 2 1 1
1 1 1 1 2 1 3 1 1
1 1 1 1 1 1 2 1 1
1 1 1 1 2 1 1 1 8
1 1 1 3 2 1 1 1 1
3 1 1 4 3 1 2 2 1
1 1 1 1 2 1 3 1 1
1 1 1 1 2 1 3 1 1
3 1 1 1 2 5 5 1 1
5 2 2 4 2 4 1 1 1
2 1 1 1 3 1 2 1 1
5 3 4 1 4 1 3 1 1
1 1 1 1 2 1 1 1 1
5 1 1 1 2 1 2 1 1
1 1 1 1 2 1 1 1 1
1 1 1 1 2 1 2 1 1
1 1 1 1 2 1 2 1 1
1 1 1 1 1 1 2 1 1
1 1 1 1 1 1 2 1 1
4 6 5 6 7 9.253217030667487 4 9 1
3 1 1 1 2 1 1 1 1
1 1 1 1 5 1 3 1 1
4 4 4 4 6 5 7 3 1
3 1 1 1 2 1 3 1 1
3 1 1 1 2 2.4563081879458943 3 1 1
1 1 1 1 2 2 1 1 1
1 1 1 3 2 3 1 1 1
1 1 1 1 2 1 3 1 1
3 2 2 1 2 1 2 3 1
3 1 1 1 2 1 2 1 1
1 1 1 1 2 1 2 1 1
3 1 1 1 2 1 2 1 2
5 1 1 1 2 1 3 1 2
3 1 1 2 2 1 1 1 1
4 1 1 1 2 1 1 1 1
5 2 2 2 2 1 2 2 1
3 1 1 1 3 2 1 1 1
5 1 1 6 3 1 2 1 1
5 1 2 1 2 1 1 1 1
1 1 1 1 2 1 1 1 1
1 1 1 1 2 1 3 1 1
4 1 1 1 2 1 3 1 1
1 1 1 1 2 1 1 1 1
6 1 3 2 2 1 1 1 1
1 1 1 1 2 1 3 1 1
2 1 1 1 2 1 1 1 1
1 1 1 1 2 1 1 1 1
4 1 1 1 1 1 2 1 1
1 1 1 1 2 1 3 1 1
1 1 1 1 2 1 1 1 1
2 1 1 1 2 1 1 1 1
5 2 2 2 3 1 1 3 1
1 1 1 1 1 1 1 3 1
5 1 1 3 2 1 1 1 1
2 1 1 1 2 1 3 1 1
2 1 1 1 2 1 1 1 1
3 4 5 3 7 3 4 6 1
1 1 1 1 2 1 2 1 1
4 1 1 1 3 1 2 2 1
4 2 2 1 2 1 2 1 1
1 1 1 1 1 1 3 1 1
5 1 2 1 2 1 2 1 1
3 2 2 1 4 3 2 1 1
4 4 4 2 2 3 2 1 1
2 1 1 1 2 1 3 1 1
2 1 1 1 2 1 2 1 1
8 10 10 8 7 10 9 7 1
5 3 3 3 2 3 4 4 1
8 7 5 10 7 9 5 5 4
7 4 6 4 6 1 4 3 1
10 7 7 6 4 10 4 1 2
7 3 2 10 5 10 5 4 4
10 5 5 3 6 7 7 10 1
8 4 5 1 2 -1.417541264011855 7 3 1
5 2 3 4 2 7 3 6 1
10 7 7 3 8 5 7 4 3
10 10 10 10 6 10 8 1 5
3 6 4 10 3 3 3 4 1
10 10 10 8 6 1 8 9 1
7 6 6 3 2 10 7 1 1
6 3 2 1 3 4 4 1 1
5 4 4 9 2 10 5 6 1
2 5 3 3 6 7 7 5 1
10 4 3 1 3 3 6 5 2
6 10 10 2 8 10 7 3 3
6 10 10 2 8 10 7 3 3
5 6 5 6 10 1 3 1 1
10 10 10 4 8 1 8 10 1
3 7 7 4 4 9 4 8 1
7 8 7 2 4 8 3 8 2
6 10 5 5 4 10 6 10 1
9 5 8 1 2 3 2 1 5
5 3 3 4 2 4 3 4 1
10 3 6 2 3 5 4 10 2
5 5 5 8 10 8 7 3 7
10 5 5 6 8 8 7 1 1
10 6 6 3 4 5 3 6 1
8 10 10 1 3 6 3 9 1
8 2 4 1 5 1 5 4 4
5 2 3 1 6 10 5 1 1
9 5 5 2 2 2 5 1 1
5 3 5 5 3 3 4 10 1
9 10 10 1 10 8 3 3 1
9 10 10 1 10 8 3 3 1
6 3 4 1 5 2 3 9 1
10 4 2 1 3 2 4 3 10
5 3 4 1 8 10 4 9 1
5 8 9 4 3 10 7 1 1
8 3 8 3 4 9 8 9 8
6 10 2 8 10 2 7 8 10
9 4 5 10 6 10 4 8 1
10 6 4 1 3 4 3 2 3
5 10 10 10 6 10 6 5 2
3 5 7 8 8 9 7 10 7
5 10 6 1 10 4 4 10 10
3 3 6 4 5 8 4 4 1
3 6 6 6 5 10 6 8 3
10 8 7 4 3 10 7 9 1
9 6 9 2 10 6 2 9 10
7 5 6 10 5 10 7 9 4
10 3 5 1 10 5 3 10 2
2 3 4 4 2 5 2 5 1
8 2 3 1 6 3 7 1 1
10 10 10 10 10 1 8 8 8
5 6 6 2 4 10 3 6 1
7 3 4 4 3 3 3 2 7
10 10 10 8 2 10 4 1 1
1 6 8 10 8 10 5 7 1
6 5 4 4 3 9 7 8 3
8 6 4 3 5 9 3 1 1
10 3 3 10 2 10 7 3 3
10 10 10 3 10 8 8 1 1
4 5 5 10 4 10 7 5 8
10 10 10 2 10 10 5 3 3
5 3 5 1 8 10 5 3 1
5 4 6 7 9 7 8 10 1
7 5 3 7 4 10 7 5 5
8 3 5 4 5 10 1 6 2
5 10 8 10 8 10 3 6 3
9 5 5 4 4 5 4 3 3
3 4 5 2 6 8 4 1 1
8 8 7 4 10 10 7 8 7
7 2 4 1 6 10 5 4 3
10 10 8 6 4 5 8 10 1
4 6 6 5 7 6 7 7 3
5 5 5 6 3 10 3 1 1
5 7 9 8 6 10 8 10 1
9 9 10 3 6 10 7 10 6
10 7 7 4 5 10 5 7 2
5 6 7 8 8 10 3 10 3
10 8 10 10 6 1 3 1 10
10 10 6 3 3 10 4 3 2
6 10 10 10 8 10 10 10 7
8 6 5 4 3 10 6 1 1
5 8 7 7 10 10 5 7 1
5 10 10 3 8 1 5 10 3
5 3 3 3 6 10 3 1 1
5 8 8 8 5 10 7 8 1
8 7 6 4 4 10 5 1 1
1 5 8 6 5 8 7 10 1
10 5 6 10 6 10 7 7 10
5 8 4 10 5 8 9 10 1
10 10 10 8 6 8 7 10 1
7 5 10 10 10 10 4 10 3
3 10 8 7 6 9 9 3 8
9 7 7 5 5 10 7 8 3
10 8 8 4 10 10 8 1 1
5 10 10 9 6 10 7 10 5
10 10 9 3 7 5 3 5 1
8 10 10 10 5 10 8 10 6
8 10 8 8 4 8 7 7 1
10 10 10 10 7 10 7 10 4
10 10 10 10 3 10 10 6 1
6 10 10 10 4 10 7 10 1
8 7 8 7 5 5 5 10 2
6 10 7 7 6 4 8 10 2
10 6 4 3 10 10 9 10 1
4 1 1 3 1 5 2 1 1
7 5 6 3 3 8 7 4 1
10 5 5 6 3 10 7 9 2
10 5 7 4 4 10 8 9 1
8 9 9 5 3 5 7 7 1
10 10 10 3 10 10 9 10 1
7 4 7 4 3 7 7 6 1
4 5 5 8 6 10 10 7 1
6 8 7 5 6 8 8 9 2
10 4 5 5 5 10 4 1 1
10 10 10 6 8 4 8 5 1
8 5 6 2 3 10 6 6 1
8 7 8 5 10 10 7 2 1
7 8 3 7 4 5 7 8 2
10 8 8 2 8 10 4 8 10
9 8 8 5 6 2 4 10 4
8 10 10 8 6 9 3 10 10
10 4 3 2 3 10 5 3 2
10 2 2 1 2 6 1 1 2
8 7 4 4 5 3 5 10 1
8 10 10 10 6 10 10 10 1
10 10 10 7 10 10 8 2 1
10 6 5 8 5 10 8 6 1
9 10 10 10 10 10 10 10 1
8 8 9 6 6 3 10 10 1
8 7 8 2 4 2 5 10 1
9 8 8 9 6 3 4 1 1
10 10 7 8 7 1 10 10 3
8 10 10 10 7 5 4 8 7
4 10 8 5 4 1 10 1 1
10 8 10 1 3 10 5 1 1
10 10 10 1 6 1 2 8 1
2 5 7 6 4 10 7 6 1
10 9 8 7 6 4 7 10 3
10 6 6 2 4 10 9 7 1
10 3 4 5 3 10 4 1 1
4 8 7 10 4 10 7 5 1
6 6 6 5 4 10 7 6 2
6 6 7 10 3 10 8 10 2
4 10 4 7 3 10 9 10 1
4 8 6 3 4 10 7 1 1
5 10 10 10 10 2 10 10 10
9 10 10 10 10 5 10 10 10
4 7 8 3 4 10 9 1 1
5 7 10 10 5 10 10 10 1
7 8 8 7 3 10 7 2 3
8 4 4 1 6 10 2 5 2
10 10 8 10 6 5 10 3 1
8 10 4 4 8 10 8 2 1
5 7 4 1 6 1 7 10 3
5 10 10 8 5 5 7 10 1
5 4 6 8 4 1 8 10 1
3 10 7 8 5 8 7 4 1
10 10 10 10 5 10 10 10 7
5 10 10 10 4 10 5 6 3
7 6 10 5 3 10 9 10 2
8 10 10 8 5 10 7 8 1
8 4 4 1 2 9 3 3 1
5 8 8 10 5 10 8 10 3
5 3 2 8 5 10 8 1 2
10 4 4 10 2 10 5 3 3
10 5 8 10 3 10 5 1 3
5 10 10 6 10 10 10 6 5
8 8 9 4 5 10 7 8 1
10 4 4 10 6 10 5 5 1
7 9 4 10 10 3 5 3 3
3 3 5 2 3 10 7 1 1
3 3 5 2 3 10 7 1 1
10 8 8 2 3 4 8 7 8
10 5 10 3 5 8 7 8 3
10 9 7 3 4 2 7 7 1
8 4 7 1 3 10 3 9 2
10 4 5 4 3 5 7 3 1
7 2 4 1 3 4 3 3 1
8 7 8 5 5 10 9 10 1
10 5 7 3 3 7 3 3 8
1 4 3 10 4 10 5 6 1
10 4 6 1 2 10 5 3 1
7 4 5 10 2 10 3 8 2
8 10 10 10 8 10 10 7 3
10 10 10 10 10 10 4 10 10
6 1 3 1 4 5 5 10 1
5 6 6 8 6 10 4 10 4
5 10 10 10 10 10 10 1 1
8 8 8 1 2 3.2496680292671285 6 10 1
10 4 4 6 2 10 2 3 1
5 5 7 8 6 10 7 4 1
10 4 3 10 4 10 10 1 1
9 1 2 6 4 10 7 7 2
8 4 10 5 4 4 7 10 1
10 10 10 7 9 10 7 10 10
8 3 4 9 3 10 3 3 1
10 8 4 4 4 10 3 10 4
7 8 7 6 4 3 8 8 4
7 5 6 10 4 10 5 3 1
8 6 4 10 10 1 3 5 1
5 10 10 5 4 5 4 4 1
5 5 5 2 5 10 4 3 1
6 8 7 8 6 8 8 9 1
7 6 3 2 5 10 7 4 6
5 4 6 10 2 10 4 1 1
10 4 3 10 3 10 7 1 2
10 1 1 1 2 10 5 4 1
8 10 3 2 6 4 3 10 1
10 4 6 4 5 10 7 1 1
10 4 7 2 2 8 6 1 1
5 4 6 6 4 10 4 3 1
8 6 7 3 3 10 3 4 2
6 5 5 8 4 10 3 4 1
5 10 10 10 5 2 8 5 1
8 5 5 5 2 10 4 3 1
10 3 3 1 2 10 7 6 1
7 6 4 8 10 10 9 5 3
8 10 10 10 6 10 10 10 10
3 4 4 10 5 1 3 3 1
4 2 3 5 3 8 7 6 1
7 4 4 3 4 10 6 9 1
10 6 3 6 4 10 7 8 4
2 7 10 10 7 10 4 9 4
5 3 3 1 3 3 3 3 3
8 10 10 7 10 10 7 3 8
8 10 5 3 8 4 4 10 3
10 3 5 4 3 7 3 5 3
6 10 10 10 10 10 8 10 10
3 10 3 10 6 10 5 1 4
5 7 10 6 5 10 7 5 1
5 10 10 3 7 3 8 10 2
4 8 6 4 3 4 10 6 1
4 8 8 5 4 5 10 4 1
6 10 10 10 8 10 7 10 7
