# Supplementary material for: Shape complexity in cluster analysis
Source: PLoS One. 2023 May 26;18(5):e0286312. doi: 10.1371/journal.pone.0286312 (PMC10218739; doi:10.1371/journal.pone.0286312)
Supplement: S1 File — (GZ) [file pone.0286312.s001.gz › scompl-suppinfo/BC-DR3/BC-DR3-var]

17.4037870420191 11.3642615373081 7.08674558887343 5.80696650849651 5.24224528743771 4.40027503780922 3.52100773234551 3.26469174968281 2.90673109420351 2.73764468023714 2.12262037288546 1.95715421036106 1.89172503271736 1.72121762793061 1.70314408101742 1.63364398671877 1.48531685614304 1.4788810719966 1.33263092649012 1.19063100387295 1.1241705207989 1.08250508160287 1.03475940948538 0.998218174565065 0.926429035220969 0.886361086468514 0.853715238068109 0.817780934365624 0.754279728307351 0.732190081301913 0.699636292941885 0.692140727222607 0.674836665132322 0.636373886197426 0.564348564964542 0.549993184799574 0.526604864692549 0.515036053508484 0.458648460556393 0.413202591975714 0.396513902870567 0.375892282729782 0.369103453287717 0.323667343161997 0.313290489027491 0.279671649107684 0.273057884072507 0.265071105346392 0.257488819017292 0.240905284210356 0.234413275745062 0.228721939380833 0.197728362376961 0.19128825469298 0.167590351157066 0.158269663269889 0.149522627815395 0.117852768763261 0.116437576690733 0.107380596839733 0.0435803597136244 3.43229180006023e-30
