# Supplementary material for: Shape complexity in cluster analysis
Source: PLoS One. 2023 May 26;18(5):e0286312. doi: 10.1371/journal.pone.0286312 (PMC10218739; doi:10.1371/journal.pone.0286312)
Supplement: S1 File — (GZ) [file pone.0286312.s001.gz › scompl-suppinfo/BC-DR3/BC-DR3-DR]

0.344099690472212 -18.8388074022701 1.10424066308263 -4.6047886736946 1.8371635158534 -1.24415903478233 -5.29690710243465 3.91869207987867 -1.24877256071944 0.388494272987852 -0.404610416917539 2.52189581772751 -4.40920990978803 3.09660321295721 -0.142425873375332 -2.94241256390662 7.08059279889115 -2.4774195798829 1.4626426809385 0.884379847596753 -5.55647316385762 1.28966082616941 2.66524447199433 2.67585072051868 -4.084727358371 1.98233833309125 1.19468262340639 2.27107890316543 3.78424707579363 -0.347805205557833 -4.7539870911206 -3.87091581905488 -1.73681864007741 4.30123836915594 -2.45330152773383 -0.706770162561487 -2.00091262876284 -0.018881940633842 0.0773521131093624 1.46379974215461 0.0419923381578222 -1.41422621242378 -0.609468060463997 -1.13491054877108 -0.734405829043979 0.130078981503982 0.649612117967218 0.411987795952504 0.0125561305018829 0.0034321415985249 0.0086586627689994 0.431689496773443 -0.270565654080945 -0.103425943529174 -0.389251131742208 0.308524747305638 0.188293279676618 0.146834339874862 0.19773152161894 -0.174984207371753 0.0582492005170522 2.44249065417534e-15
-4.62275629410278 -17.9356555242408 13.5567271327869 -1.36995655605201 0.0520486521356618 5.98063852227197 3.62486295997168 -1.57730122323505 1.02043110349676 -0.240576568647373 -3.11198449237658 -2.78976991608994 1.51850076823047 -5.1293306470252 -1.81750367877582 4.89257457163215 5.99626863905354 -3.25197446822782 5.20537527078625 -6.77406557917436 -2.29116257020997 0.668074884144026 -2.46700007874754 -1.95734382915259 0.300155867948703 3.91066801972047 -4.60174026531444 3.41762891676196 0.0904723769814764 -2.82733080770414 0.32201043610354 4.44804848903453 0.480902225459076 -1.22310313724311 1.05513693491093 0.63135215922248 -0.521041083662065 -0.455669584246285 -0.315898062078274 -0.0292702434592124 -0.450026097308964 0.078325582211396 0.0588249905661758 1.3391758486756 0.410542408807858 -0.142247987747049 0.103880484974451 -0.487980325827524 0.091268626868407 -0.342722250905945 -0.0435584107823817 -0.0818815503674454 0.714441284102749 -0.0176407307189421 0.840265663862157 -0.602866770226909 0.0138824836327823 -0.23640690797246 -0.287681750921636 0.0510332355190264 -0.0285553875742323 1.27675647831893e-15
-2.81701567304752 -17.1704118439045 2.21838850016485 7.23328890813365 -1.7192138858571 -0.358141143002056 0.764101099706045 5.24628614474 3.52538757910361 -6.52954904100524 -3.06178692784682 -1.10067920803032 2.97340847849453 4.90389453133892 -0.538457220605142 -1.23485801338874 -0.934973673488743 2.26665085281715 0.108818953539757 1.79721859325348 -2.45653550687486 1.4873769977081 1.0356605823631 0.0767471745323463 1.01735545207664 -0.786169986470602 0.779112778790073 -0.735524917163372 0.41014384075551 -1.74268451708283 4.02219531543518 3.46260758757149 -1.19522388722136 -2.13587493469976 -0.262548943522088 -1.32236613048834 1.13528584575164 -0.432504237714279 -0.280625426907079 -1.4997294287761 -0.93008123950362 -0.543327510319143 -1.84349775778426 -2.36690072871733 0.946141731351713 0.477789704098985 -0.406334599087183 0.691461946016651 0.3655891419456 0.938589526227019 2.18781472422468 1.38822852507783 -2.72999813233469 -2.3748529935439 -1.54115438311895 0.981848593141782 0.871482712136677 0.116087979325944 -0.250630831722837 0.0716154435244326 -0.162913495725553 2.22044604925031e-16
-1.85591352785956 -21.4821968780739 2.42000697848617 5.67529535147448 0.357985188102385 -1.53690968860995 0.488516668128734 7.34235398610036 5.23610261709118 -6.86045579773901 -0.982947113847293 1.83275081627068 4.68039163706473 2.77142218821908 2.82679394068951 -1.77781756568844 -3.38258851553519 3.62160077727274 -0.279952784720928 3.32514693012454 -3.2437514700083 0.148597335908307 1.99165355878646 -0.878203482117545 1.01203890323136 -3.02016771855122 1.94881039625512 -0.672538941664271 1.41705055771505 0.533261664156758 0.734270680074551 1.56929993548066 0.573733623433829 0.565312340115621 2.2716298107877 -2.49332436480716 -0.153110763331346 2.26777426018136 -1.19264641332153 0.688591222403873 1.16358844899053 0.309476332587808 0.764934617423469 2.08213426002789 -0.322951754963613 -0.102154510901048 0.0731000586442423 -0.160507998505994 -0.0554747003341889 -1.18739565390232 -2.1997604751897 -1.18554214833384 2.0303174104315 1.80499804292623 1.78630017633799 -0.728904017815816 -0.931278800636235 -0.593773038630743 0.0828365414000855 -0.0907710526439205 0.135754718186039 -2.22044604925031e-15
-2.26711626628348 -14.6349683171505 7.1068485855139 4.41477222280295 0.0798894374228512 -0.635303844400932 3.80738822500391 0.0733898534298216 0.144585823890171 2.19621656896813 1.7224556428821 1.26908522783703 -2.44090076393903 -1.0458179320242 0.66067775865652 3.70354467498821 -1.5496872775064 1.01732314394599 -1.27860786769595 -0.964116317994667 -0.475473848138635 -0.281118853217683 -0.207488474751866 -0.445450145697983 1.41499725817667 -0.779082034374162 2.73884271516908 -2.67753138781079 0.079241481957168 1.54978330129013 3.15420415169965 -1.69887511455479 -3.00087494365011 0.87275963056622 1.26849060276455 4.61043091533905 -1.09283172485657 -1.48130724989131 7.34211430110217 0.950933318328347 -1.36535706488915 0.110472002811053 0.684871591932147 0.0203562680003623 0.360643181763171 -1.40274627057981 2.26245645457248 0.183312009801478 -0.978075258654714 0.742266200778225 -0.0688699695099521 -0.201106704152725 0.115629452316436 1.15398374851863 -0.87563557082677 -0.28377078893465 -0.167402946479437 0.735948795877118 0.263089425440359 0.243098822718541 -0.155628852842076 -1.94289029309402e-16
1.66043143093745 -19.5550881369764 8.65048356771966 0.734763022923918 6.45763738128931 2.44870252174531 1.80843680468782 2.9917888563056 -0.00709848727124562 2.05016571864228 5.38176211269947 0.0805244494492274 3.73633410054843 2.98646621460679 0.437583422868007 1.40783446330665 -2.50894334838895 -1.60863496753809 0.137570274573166 2.13313395030481 2.80945800796864 -1.18251946475744 -2.10345509746777 -4.40344107250505 3.86112400927711 1.49095495482452 -3.54422232541815 -0.926428863237818 -4.30297524938189 3.4998740137626 -3.12019882202273 -5.06360222797552 0.0178994046653163 2.45105681676684 -0.613312834872558 2.63733360225557 2.73359034255203 -1.00836157296344 -2.67840841882477 -1.16477665621718 1.47416280594025 1.21206432155344 -0.11199037080077 -0.748585486647277 -0.692556864804936 0.628497590894063 -0.978274198349971 -0.259023417792625 0.267137067081221 -0.210921434513513 0.555525450585253 0.351459565988841 -0.370259261007502 -0.585709208334434 -0.141260097420363 -0.035210245894044 0.00737508446455687 0.128159887101263 -0.240746847602825 -0.159833164933411 0.0766617954530802 -6.66133814775094e-16
-10.0145989113062 -10.0886912929987 1.63878147730015 14.868339492531 -3.24182416176128 2.01959314311283 5.16331487695328 -2.72739115830559 -3.83631270516758 5.73893668366745 -6.92816263336084 -0.592271979184515 -1.02150753488054 -0.715240920517887 -3.43882053044579 -1.73617550162296 -3.70721675559628 -0.216322357687811 -0.960181062204209 -0.321635739483141 3.444230259658 0.496937471838911 -0.170845830782062 3.61206316798271 -2.26366726644007 0.165987991077746 0.154773290904394 -1.19326816259652 -0.172295752395022 0.120689535757 -3.01575025998974 0.862003535293718 2.0209385339867 -1.39916315639029 -0.778520021492047 -0.000646887572572376 -0.166677399319081 1.78647296235729 -0.906750351355472 -1.48415161791671 -0.504173914175004 -2.09997881709902 0.127494359172217 0.0733986428745902 -1.2194908142724 3.33267505253816 0.168142656458937 -0.861159532760738 0.463724386332853 0.250297242644283 1.07130767873592 -1.02887159221075 1.07207737213946 2.11093488988267 -1.75627834185368 0.236752851428304 0.114693268163478 1.50578872262615 0.644065720716177 -0.284524765359281 0.0976094042544831 4.44089209850063e-16
-10.1538628374888 -8.70343864107038 1.92740528325094 14.6566133292285 -5.27708722358453 0.918490374043434 4.0083912163412 -3.79885684696862 -5.65583505830984 7.27386550994482 -3.52263801068685 -0.122104479491369 -1.23504824558742 -0.709810633098623 -2.65497599530016 -1.37995582976341 -2.27995605423237 -1.14998798249669 -0.683146202803358 1.47069549969468 3.1464198261493 1.15324854105727 -1.53259339873776 1.15972466466341 -3.47613508443567 -1.31290624778746 1.18341309857443 -0.624162165356294 1.14777349152471 -0.499512969386698 -1.00455427187652 -1.32662688958951 0.990095365562247 -0.913926710021805 -1.33864083243341 0.181378517998625 -0.533323192430377 0.238764603108476 -0.0412280976784234 2.06021543283679 1.22236148517933 1.69912325571288 0.546824467597263 0.489665112195835 1.27195618828038 -3.305558693882 -1.14561897480867 0.348002269096954 -0.42869025271434 0.306974517784839 -1.26713725068513 0.298945141392613 -0.678815695739413 -2.83422219535566 1.75952431802645 0.487227451587347 -0.131527217518269 -1.95160572981988 -0.41973559648195 0.033872035349603 0.00723033587378552 1.13797860024079e-15
-1.88831056447709 -3.03310486870582 -7.57012342333351 -7.6940212907926 -0.0837499585951121 -2.92769664287271 2.99317443498445 0.406291176768413 -6.23604475985017 -3.7253993307268 -3.18251494478979 -5.74494228506501 0.222672009909373 2.07413230837294 -0.937510059755289 4.13154337996906 1.44520796579023 0.234469493902478 -1.70840804528327 1.29134148053489 1.43257492746944 -1.65136053580964 -1.04207478874389 0.488069562138868 1.78613158956122 3.67496984266792 2.11082796136877 0.42173156516477 0.161792884660232 3.13623699071959 0.828159697131786 0.237448809203976 -1.29784956239723 0.592740159230178 1.20220703892151 -1.27239291315742 -2.71148621602647 -0.889674606417374 -0.411504135041777 -0.490999294361344 1.68388531863911 -1.41895092829055 -0.477774748291784 1.29754354579393 1.23980883794509 -3.10111426984215 -2.48828069355906 -0.781704303049176 2.88319110451014 0.052979310823736 -0.365406834863662 -3.08719694970021 0.074735899472658 -0.155378380064243 -1.53444836135813 0.807448539588348 0.174624038520911 0.706016919229713 0.184780424061306 -0.706554293964166 0.037408997765745 1.69309011255336e-15
-5.83020671988121 -1.28923873471902 -8.53887615980502 -9.33635541759018 -2.51069834543551 -1.96793829451881 6.70335296708148 -1.47820268905852 -5.23033176298694 -2.77827857978002 -4.38904849342359 -4.51639994922824 -0.59295752864547 4.97645838774576 -2.15160935931951 5.55333270553704 -0.338035297234077 0.0572540775614094 -1.41992343419661 3.09784814655929 2.28591920602206 -0.438993817261587 0.389748086038223 -2.04335480402548 2.43865659270756 4.28034031576931 1.46922387487507 0.680664387657594 2.02890598673676 2.48712436769021 -0.947309040720885 0.309928537335937 0.462720400940121 -1.90009769918868 -0.317688739123518 -0.341646166320305 -0.846417801914635 0.537187535980048 -0.398836798890742 1.4555287404653 -3.42611356942126 1.2443668131031 1.54357519376353 -0.611396531422152 -1.16877122457632 2.79515634072297 1.85065872835936 2.18692176936063 -1.23425527568442 -0.782176749036143 -1.33437466783895 1.57248030604622 -0.729860774841899 -0.26469002010232 1.16364088910261 -0.456337150872807 -0.149160228490885 -0.465241001191509 0.216518329394484 0.393730770966413 0.119028496259862 2.19269047363468e-15
-5.5671667844483 -6.96265220477599 -0.253033978295708 -13.1123828102393 -2.90597278812234 -5.10515994248509 -5.59031223906324 -4.85452062501882 1.17034709659928 4.63972408722225 0.540244985944754 1.61370497300095 0.531012954963491 -3.23620696444152 1.30836167402017 -1.24922690369192 -4.1442330974595 2.45304963458295 1.19174593600344 4.07101441392165 1.04013883879847 3.42863022804613 1.07059683279655 -0.341560864912752 -0.970263712399169 1.85535698037073 0.361733418582756 -2.91802208382968 0.319611034603124 -1.97771518657861 0.585669117043028 1.03747557225162 0.887128564184496 0.925221315647746 1.30494280132615 0.952643269422058 -1.26146501800571 -1.2469864897829 0.603980766157482 0.982208670922077 -0.657960658262255 0.754166992813792 0.597974387519671 -0.520296303722952 -0.303542545079754 0.833756677793528 -0.651933829872799 0.587752161157068 2.51516799319736 -0.780869233613218 3.53756978969545 -0.594183555932124 2.09408221256688 -0.557742306086532 1.4795570399633 -0.614895225186259 2.48769345117286 -0.419883625493008 -0.479789365202356 0.0378922483347207 0.0652536476092597 8.88178419700125e-16
-1.41467917741719 -8.5756183646944 1.27492304705805 -16.4936917356224 -2.91664176069951 -4.27654845661035 -8.37751412743246 -3.7498244144155 -0.604358511713724 6.62553894000294 -2.0003845650501 3.39832877748628 1.87363338393044 -3.62796828428667 -0.691738618762518 -0.0921369210353402 -3.81120844931488 3.55774234620939 -0.572341254696032 2.06618705405072 2.48334308039402 2.59522844725096 0.650820467906144 -1.09608740287503 -0.0807796955330964 2.94418343459721 -0.030713860543184 -0.618396212031286 -0.846728190802769 -4.14041340510189 0.228304740363945 1.09293747336174 -0.72561661593164 1.09044096130115 1.02851636514341 0.114757174437043 0.404905503872169 2.1358826931589 -1.28849793930188 -1.21962540099597 0.709328736982038 -0.645935537382999 -0.439102005081642 0.380762365657236 1.52662399250023 -0.570228872786114 0.330938599792645 -0.886859394718687 -2.63107356547101 0.522872014259876 -2.10415896159635 0.568820495807093 -1.70480422579266 0.467538307957271 -1.44025565184692 0.854235071055936 -2.07123384888243 0.268907754057294 0.231900210645489 0.0377539476843932 -0.0606766053770503 6.66133814775094e-16
-6.62002777067162 -5.28536426980484 -7.24802074713232 -2.19868396438307 -1.84900573985877 -1.05460894463312 -5.84786584485935 -4.03978569108434 -6.77809622322929 -1.7694477931328 -4.31506561805163 -4.1557525179325 -2.41044562434089 -5.13648520424438 -2.41382012355302 -7.15028617264883 4.0533434298004 0.100755180278818 1.98620325811454 -0.323373355547809 -2.95321373857487 -0.605603627033418 -0.848887595762046 -2.06726278669917 4.38584282606911 -3.64517902530671 0.788281936584808 1.10369429732896 1.97916270863812 0.100802121932596 4.86505814122102 -4.70432539227163 3.81433667595241 -0.295620019021832 0.518997880592247 2.18349885139166 4.04730234179115 0.541290204051786 -0.406431906937624 -0.119171366819935 0.310745210143142 -0.104454406497764 0.413376933476831 1.76099480414589 -0.537074076049685 0.766982833785964 0.217109199859711 0.626466866583032 0.374685277513937 -0.513771318821567 -0.267874104440743 0.0212842880073201 0.0358260634905607 -0.21424726398008 -0.587052273079838 0.331993198296304 0.250297787484356 0.149807722148578 0.0725099933301231 -0.210885197029724 0.00279910340306139 1.4432899320127e-15
-2.23319364149421 -2.33847115951158 -5.47333654233284 -4.50289945608174 -3.47544361549685 -1.28930006015064 -7.77352719907769 -0.859197085443133 -3.93124771862067 -3.49472915561214 -0.749348069475048 -1.9221034432297 3.09353720231761 0.734416541710259 -0.856178240339567 -1.02248241798758 -0.135481100569624 4.46274329075537 -3.24854897395527 -8.27489266035461 -3.19183112253643 0.375573493720215 0.189850238900487 1.76576648319414 -2.42142273872111 -2.03857385625452 -0.230347470044461 -3.51948620970372 -3.08117210265397 4.0668700044755 -4.64786065361304 0.187635884816949 -1.91219490271044 -2.11432600665978 2.42842787982347 0.93838122087871 -0.514148256760064 1.6277071226582 0.103200327624388 -0.109030378781153 -1.12213426295481 1.72875500969026 -1.11474177085093 2.26445019601804 -1.05270042488627 -0.117413451104878 0.309012014221011 -1.76910854502022 0.48185626670194 0.540134657560066 0.135802325378102 1.80256403268861 -0.214478646632992 -1.17255798103643 0.160750641495451 -0.260623686385575 0.299918333755548 0.189571641183388 -0.617237268205296 0.284864702599178 -0.143456053261838 -9.43689570931383e-16
-2.09547181671525 -2.9567228903313 -8.0714898501004 -1.71848925128524 2.58974213263984 -1.86697750921179 -5.36598959075919 5.40760827941668 -6.09799135919376 6.04824533290114 -1.43634779557433 1.79168235160553 1.59784544746743 1.33781578394509 -1.41006091988274 -0.96277792676771 0.397262291351934 0.918883784084405 -1.47067278204013 0.182659351172176 -2.20769279558275 -3.24498333927413 -0.837351361313156 -1.24507864853736 1.82904581341718 -0.795344563523776 -1.65655331220275 3.01937116532135 -5.73639198075075 -0.971274382323731 -0.611852847144204 1.43353136465951 0.196406100586584 -1.6140897465814 -4.29336587352951 -4.19053952740269 0.20650861405806 0.0563544874464147 4.61925097557422 -2.80254986587956 1.10122424046863 -0.890866788399736 3.2451985567505 -0.925338610789055 0.150024069166486 -0.393002833770405 1.16023754877545 -0.286159465992201 0.249938950998062 -0.73493771993526 0.239462335979977 -0.217070651675847 0.466848661229046 -0.0541917981739398 0.619166169405453 -0.220656985738778 0.372171038784006 -0.642275476813334 0.0975368019188712 0.157963744957681 -0.0624826313036101 4.16333634234434e-15
-11.161301519586 0.211567255556582 11.2457055190449 -1.20639541028856 -4.29118330786255 1.99532795937602 0.596766499365937 -5.18740309257435 2.28023006210466 -4.31662992912457 -0.982230469623854 -7.39332654690526 -3.64656079154334 -1.5795197492926 3.63989247074622 1.37573685645954 2.37669986990262 2.55359387005202 -5.78701861276649 -4.55850310543657 4.25832534020316 0.336578428370687 6.41677364182406 1.63580721615769 0.350490587355582 -1.5815799803885 -0.239273763581 -0.703114266334494 -1.38555127760531 -1.58706432885811 0.787806107840856 -2.40963317796289 1.00321059702655 2.84286965393577 0.657991696367792 -2.78491066708842 -1.03696877336058 -1.65537718143899 0.0994471044362105 -3.23005562575678 2.68425303566356 0.616411331825218 -0.0513491619815464 -2.08632586703708 -0.345665195554975 0.428998459341302 0.335959359754461 1.07717035435135 -0.522404151552473 -0.156450276216456 -0.833251760919297 0.136286202441878 -0.312879463662842 0.353401381529694 0.842021424780969 -0.312560464318288 0.721088405315372 -0.376206829998525 0.257374896569113 0.0944169185487177 0.0662777931145488 1.16573417585641e-15
-26.1404713557831 9.79846840679522 6.76968985752707 -2.00750667654473 -0.809786026425104 -2.6556770993319 3.61701294318942 -4.32409540758982 4.3297654583413 -1.54390921275592 2.26295713212532 7.16812494907672 -0.312225596500594 1.09489064915886 -1.45997528671661 -1.50940689931348 1.77234991046359 -3.7631195442759 3.14693829461781 3.11774843051272 -3.1655541015011 -0.854823234086798 -1.96913689525166 0.384706156720071 1.7729385776206 1.89338251441068 1.2045560645624 -1.65199600380749 -0.124357648756662 1.38116678851188 -3.04112222953429 -2.19838530382451 4.87174461979001 -2.21755183684058 3.78202762140867 -2.8545723682529 -0.587484396675694 0.390231102541937 2.45622191815102 -3.51129636994055 -0.941743931857304 0.0501819728576967 -2.09229431637806 0.110592015163589 0.746862411725563 -0.746043679392125 -0.233089520398454 0.357121374183551 -0.204141721160138 1.02350355495385 -0.41355136730544 0.097738586083684 -0.560623365733206 0.142695581579778 0.331379074618387 -0.060879297406595 0.108322571767537 0.160434276044151 -0.421787046598782 -0.0346515265515072 -0.0267227448298563 -9.99200722162641e-16
-21.7395829549453 7.59106165030465 9.08909640173966 -5.44764118958399 0.168164017527817 -1.63378944742904 4.50803292908302 -2.48775610340581 5.76710429765447 -2.79232232434431 -1.57547891908269 0.284057297273393 0.936101966512 -0.970934954622053 -0.913656768899131 -4.19405795316973 1.26480023218136 0.396797603250261 0.850907547129257 1.22768136663163 0.491782365458787 -6.34458888478416 0.434389444166135 1.8466519357287 0.970155889533897 0.17059707597312 2.07220825137699 -0.343213729961447 -1.34196375412547 0.708412175722699 -0.41738874257541 2.32430425042864 -2.01657354038172 0.105708569192253 -3.08510122946151 1.53589633452106 1.32422510546782 0.855826245014466 -2.2276430003945 1.99342582292063 -0.212337019289042 0.899281207633842 0.961739522688509 -1.11872419520008 0.214385171283218 -2.35245831580471 1.2907106489947 -1.91450803484763 -0.81274644034574 -2.38796610984258 -0.463128532692765 1.5387262726692 1.29876512740447 0.481723927474986 -1.12338969381478 1.3218640391223 1.83414043998581 0.244268287143917 0.223468593712942 0.0118537316441269 0.0562864544092949 -1.55431223447522e-15
-20.6820501555196 8.62986754184691 7.8192897167411 -2.10779777196815 0.228464129381354 -1.65209265216902 1.67287492992447 -1.97637520610327 4.32881744391403 -2.01541140984748 -0.073528176668014 0.684915644948658 -0.720543514503435 -0.68857938418863 1.11677879895136 -4.33126379206847 -0.19575855514705 -0.0121566330067745 -1.24068972124144 -0.0098730726754723 -0.853006993979327 -2.79869536900551 0.506127113066226 1.45305335607082 0.818793602591939 0.859682579456298 2.18037893783814 0.790446785911515 -2.73743065538606 -0.970906431499629 0.356663475959313 0.874952352416397 -2.71537103692577 0.962654793702341 -1.85280524456861 1.9832517241393 -0.145722632265577 -0.792918722176309 0.111629755507995 1.35664564535115 -0.232238502330181 -1.73789232217602 1.24066805014714 1.59005296289785 -1.48334050012127 2.42840400664996 -0.685089235939541 0.0776300517265296 1.89507390707379 0.9508808879401 0.776396949755213 -1.83176669976442 -1.3842067956483 -2.09338226192377 1.02205749596019 -1.19162911785781 -3.36566930592173 -0.231546453840388 0.134217265759329 -0.00329472691374605 -0.0954846740948614 3.5527136788005e-15
-11.527223019633 1.74341599291705 -3.5587830119455 -0.0990226008027491 3.52245604460443 -4.89275190610155 -1.07347883797856 1.5798712158982 -5.37082587827074 1.83990025161814 -0.617851494721311 -2.23869031472062 0.619088436739661 -0.0856220952652646 0.777792604169005 3.53635742442403 1.02647668117312 -0.438010179223257 -0.56034829599968 1.66833631915721 2.08937240706302 -0.681137652981995 -1.29026245642743 0.379451966130569 0.379540258665023 -1.8176584931383 -0.341034142769815 0.899901201338461 0.976961688289635 -0.345948408845191 2.15529950501667 0.611320203312126 -0.272227670701778 0.724262418390265 -0.683106340928723 -0.414841565403855 1.67027454025539 0.0302975659391533 -0.416704164301365 0.745320745387671 -0.499778633065755 -2.45640964567557 -4.57595509157732 -2.13753191467128 -3.04935637401498 -2.13188958243587 -0.145913185730655 -2.38994576091363 -0.0805334289396089 1.36429685673548 1.34291350843835 1.85094637368814 0.324169342414846 1.82380279411954 2.62949196368483 -0.652273291117572 -1.18575107207048 0.49254572895032 -0.745669256069651 0.0888460076574022 -0.0222972702643648 -2.38697950294409e-15
-14.8372552348772 6.50301677668466 0.0346479004195632 3.69430970278205 6.78737343529686 -2.66794282109864 -1.52921102335343 5.12235541218004 -0.599169559375386 -0.783873507408474 1.61216218820953 -1.23719828768363 0.0608133567320898 -2.19320028013631 4.98556182620585 1.81283766668857 -0.393892734085567 -1.05598206040493 -2.65620562410603 0.017769906487301 2.03962801427198 -1.52295452158261 -2.13603012384094 -1.54643421094293 -0.490270180324007 -1.08681579427316 -0.907363502484512 1.69521343282194 0.238761398693293 -0.951876909725271 -1.1306574441071 0.236817833336567 -1.6194047326484 2.39592816803069 1.25880963115803 -0.361134220033862 -0.0379913237868056 2.43048711854796 -0.512320737984555 0.860870991426102 -0.254397446425019 -3.23926663954196 1.55323914655454 3.56989541819405 1.51094192365438 0.60556512449157 -0.359027330765432 2.97056804494694 -1.36933597482884 2.12216177822104 0.722568550991897 0.780471147712458 -0.0902978902181115 0.0980996418177555 0.485402879029867 1.89354230090024 1.96239452351404 0.640629826107915 -1.14895158143136 0.852644379310198 -0.134851876752575 -1.16573417585641e-15
-16.5311299892179 5.09906127929929 -1.46639836128256 3.53866702809166 3.18965288884017 -4.26477986332468 -0.905554109199067 4.04963922506202 -2.91310582104346 1.9744005739529 2.49580824682833 2.25212089368117 -0.881245632567217 -1.005046025312 1.12494451466307 3.11103532917771 0.851484439864087 -0.617228642895741 -0.163848231322299 -0.672426702357439 0.612882287548001 -0.129593157840309 -0.291058886773473 -4.0419237132484 -1.79343738787707 -2.1493841099138 -0.935446248208124 -1.04183401942205 2.58631774453454 -0.453598103270131 0.887355560110638 -0.196069196321269 0.0356329517373147 0.72409979272265 0.684569839229958 -2.12449839798185 -1.49677397219648 -2.10614907665579 -1.26800785341406 0.39340235728771 -0.387473042509192 2.0941235182275 0.254459226239569 -0.0420283516287673 -0.256279390283084 1.39004807613041 0.330027131297577 -1.58046655170644 0.137456700576486 -1.56724611974074 0.0495636074990948 -0.330817473042956 0.251467598107231 -0.481434069119377 -1.25083443944102 0.280447481758606 -0.514850379733077 -0.134726443834609 0.523725015225567 -0.21009560862115 -2.68464569864245 -5.27355936696949e-16
-16.6906370566691 4.98195851364342 -1.19024653085274 3.08406922253055 3.23536726836155 -4.72032753317579 -0.512621488496603 3.94387855889858 -2.57249308252477 2.2039201149183 2.86563090095676 2.45118819875935 -0.68234227017559 -1.39870161212238 1.06894289818426 2.96228559385702 0.941838760941249 -0.42795932373791 -0.106490431040227 -0.976417858008038 0.253796359810496 -0.301133259021403 -0.303707432610626 -3.8880535558395 -2.42271716761311 -2.22756105306004 -1.19243682247267 -0.889346496380261 2.09378578458473 -0.507318915108368 1.71068276892115 -0.283892678483073 -0.599253738391404 0.243530491902479 0.706072737524984 -2.4062433196823 -1.14172764918346 -1.7707016156374 -0.60151549905794 0.674844812700155 -0.0797409112375912 2.01823645991434 0.297000214529371 0.386037727293118 0.0504603627456827 1.19065445457287 0.580065182622312 -1.77118100146688 0.386007453439883 -0.804413077339656 0.173539597387326 -0.0525623440285484 -0.403458711963912 -0.679291328476938 -1.61772013612065 -0.219144502296348 -0.430595819412493 0.155081508134141 0.0685799305822297 0.498977469230999 2.68782322850854 3.88578058618805e-16
-15.4803321752344 1.96013977649928 -1.50568237068442 -2.64888773134074 -1.89775115851641 -3.48058363565913 -4.67874835849022 0.997586227460574 -1.49178939174267 -1.62175489347832 1.37129315394033 1.99064909417132 0.947556158349832 2.04088501896583 -2.65846650607031 -0.979808115378359 -0.767576904394356 1.65335914414509 0.689799873778368 -4.11259044293751 -1.18937455995751 -0.121402330758824 -1.39170469162267 -2.48033280841454 -2.09668920668034 -2.16932075108059 -1.61414571816894 -1.28547357795549 -0.688112121172465 -0.0657398494209227 -1.09489120602201 0.293654093491437 -1.58054932600465 -3.9372776002139 -1.57832077246898 2.01350521978658 0.598398743669475 -3.0031194703971 -1.69038135183546 1.63758278082499 -0.0789290258656092 -0.722664916959176 -1.37551765024664 -2.54728619196318 1.33282613979805 -0.418191274704303 -1.71844027711836 4.0953369343412 -0.853238045534504 0.820944305235686 -0.914957397620569 -2.06655416791506 0.110178423886359 2.42473356082834 0.0111887705899194 -0.587276070137701 0.259760367228636 -0.588203448279946 1.1315047062251 -0.434057379201922 0.117387179158157 -1.11022302462516e-15
-11.7613057917503 10.1557916148113 -3.43851244129139 3.05943319838972 -1.3180662167735 -0.0251081409789933 -0.138948367585934 -1.02048610613725 -1.21915751298987 -1.83873205491607 2.4049754187915 -1.78624251882471 2.08685923529695 4.05853955020268 0.21977008038732 0.344950059116945 1.24088485507259 -0.511386662075466 -1.06861311969288 1.48094358954758 -1.98297080399272 7.74995993263081 2.53912486232906 2.59220589898576 1.66064759738958 0.201225057463104 -3.30668597754078 2.74943055478955 -1.25174968825416 1.29579627660167 1.17765953583431 -0.363360621947759 0.00761425877061317 -0.682449562583653 -1.06470696876814 3.4795740055797 -1.73406216158111 0.679889270843825 0.320326585487382 -0.616904182953632 0.520488364928141 0.161447259201394 -0.845467144549316 -1.06340468979389 1.86955520807702 0.875637339848827 0.599999200213208 -0.425286724637487 -1.26848145552519 -0.895604665760195 0.260540862935096 -0.88920962025007 2.92168872718469 -0.433990416154503 -0.526413947228336 1.86218996926342 -1.51820907084739 -0.572555512771932 -2.01882077275047 0.336789335836852 0.0930094902952526 -7.21644966006352e-16
-11.0962578271172 8.10145805625801 -2.03510058392514 4.39597119434049 -1.47840976755419 -0.301285145750204 -0.332726170017345 0.645245665622848 -1.94321106974545 0.916792734762927 5.20361336422737 -0.214179496574041 1.61308311972852 2.21722384929541 0.560154289152336 -1.27530392529792 -1.13035316654406 -1.6993271319908 0.0151736038234652 1.34285856203911 -1.02618122023519 6.74213227917512 1.11466282248389 2.12479134001148 1.83183472224069 0.391879231921106 -1.87732650302177 3.33006543332266 -0.439550534066506 0.72060649955335 1.23848837421888 0.884609104027236 0.121742545792979 0.226772777946275 -0.357556285404738 2.02530950605021 -1.70788189343873 1.59796746180704 -1.20125526476474 0.133888904773282 1.36235100020316 0.0395463189152216 0.803262777313423 1.53117496284844 0.455467082463383 -1.07280761517235 1.13505235091202 -1.08943544068399 -0.0942290082625914 -0.519499954862187 -0.121841399586886 0.266712125389615 -2.77705818405165 0.460251705846616 0.749251222804828 -2.62715937156139 1.95374253880596 1.13898871315084 2.2562604011246 -0.526929931435443 -0.0736649610111154 5.55111512312578e-16
6.26719099413801 -8.95703041065346 -5.57463597093474 -3.24870723435643 2.39560500704836 -4.91014634321889 -1.82996020465026 -5.83919591756129 1.897244383117 -6.16049324903541 6.92875104942472 0.776660533906899 -5.3494349578694 3.89349242788648 -2.65226488250554 3.28389612511598 -1.47812149103709 -3.43309663356938 -0.922951613175699 -0.381118234636613 3.02404849516843 -3.84847634897729 -0.654243065304672 3.60198361751498 0.00227225336017151 -2.02616787964715 -2.09258742002475 1.03491420204252 0.193010312665578 -1.17535582433268 0.222565501483556 1.29607237517884 1.66616039151344 0.434812596731283 0.79935953421157 0.534715068017481 0.919635939692319 1.87074199726853 0.236131971492994 0.337384676391096 0.0410456182068932 -1.07736675982441 -0.802247944412282 1.27420328093033 -0.0130251312636585 0.485249067478518 1.11919607930803 -1.18715629014132 -0.89254760424408 1.170482802815 1.21101288691498 -0.650638223462815 0.523187766595495 -0.258677406531636 -1.41595275683563 -0.470454085130709 0.356470378835154 -3.22088707063305 1.04223807103752 -0.63732626902927 0.047436793317321 -2.42861286636753e-15
5.88167619998238 -10.2765760169218 -6.65906161640839 -1.62412846089954 -3.13810603252782 -3.46907279640346 -2.76022675603135 -5.48197478370621 2.26048433160766 -4.2702258817134 6.28630202591165 3.65731858654238 -5.0387720465216 3.95361777687173 -3.03204527847203 1.98427126459724 -1.88475663792747 -2.66138486295043 0.15736739333602 -1.38476137592056 1.69047309881022 -3.49554762605885 -0.5671555997484 3.18410688322538 -1.38762098263732 -1.62246669224008 -1.98580734631492 0.801775668400564 0.91103095590638 -2.10368973337668 1.44298360260542 0.916459293262983 1.31443164077941 -1.30334675108623 -1.08415569247653 0.383733315615556 -0.0299376347126389 0.0234005622826212 0.133279630540359 0.137703983645099 1.30704989176581 2.15858939921664 1.44832080309914 -0.202676066713778 0.0490439551952392 0.0935523891061164 -1.20453434401152 0.658482503837932 0.527058167542017 -0.952481201273587 -0.840766343848233 0.0457954967368158 -0.268219828167399 -0.376202572597386 1.4108524842405 0.70405300556799 -0.547542681796314 3.52712457983255 -1.08311170236114 0.697038632392359 -0.099914333446375 7.63278329429795e-16
2.52260039096434 4.52201268099567 -6.75461612579149 -0.237170010181601 7.85365626210279 -2.37769857559098 -0.0230616371968654 -1.89183385057315 13.1141994632501 -4.45786097756752 -5.3695905460139 -2.84110015867612 -2.137597559641 -7.9295089475266 -5.81737917419305 3.0007383949369 -0.306576411680719 0.986171848642891 -2.57924060522887 2.73278025213107 -0.982744937382904 3.36056742949932 -4.4831289665042 -2.72771606470167 -0.790560453665437 -2.23933583301737 -1.07106254870672 1.02913564941355 2.6734025792573 2.33574493979646 -2.94400489558492 0.074376322932278 -2.3476595787997 -0.073115239093492 -0.965178050791231 0.33625281419436 0.417484546079473 2.47426990267211 1.94201534091875 -0.698937237976254 2.81744569125116 1.09475862383089 0.337672400086586 -1.86195341022808 -0.251146804892608 0.516786470627447 -0.491647705610431 -0.367192888262498 -0.371601497856274 0.208108059510587 0.44025585152396 -0.452772384429936 -0.322543394549862 -0.460404677962175 0.359505765437607 -0.20986986812513 -0.0443830004780806 0.207539971545901 0.405097155301523 -0.412147396942124 0.0105878392264495 8.32667268468867e-17
10.0328318434185 -3.14265436056918 -6.10073206932638 4.5750634421816 5.31756862612402 -0.832801662668922 -0.137124478135383 -1.80723049715113 7.37603259483586 -0.145852520336241 -2.08165599384097 1.61764750306406 -5.71424115859683 -3.13695291492308 -2.27934468332735 0.0666065752987416 -1.3635156445066 4.15064929943334 -2.31545143347073 1.32611687876012 -1.59317565029246 0.503901710788584 -1.63764427820777 0.511564565404333 -0.818983456674669 -0.290307585473468 0.19740222630514 1.73015198157751 -3.60208326590542 1.96551737111269 1.51805259675524 -0.30848224502792 2.78756101460912 1.70287592691153 -2.23858277031121 0.241942139411447 -3.18621602258906 -5.54292513007598 -2.74901105249436 -1.26068599064334 -3.63870021645307 -1.29462108368861 -0.736062516160495 2.00100910338755 1.79865562935909 -0.294142238857454 -0.0808301506437624 -0.369193903884557 0.109896552873595 -0.242921222858145 -0.885032549138475 1.76969355593579 -0.123103413938428 0.733007991781495 0.195800464655785 -0.478315846229236 0.0382363975587579 -0.230948787670924 -0.549281129464166 -0.0896531513244934 0.0326956471412352 2.77555756156289e-17
9.41048411489414 -1.9010211340846 -6.13863156765276 2.72173116078163 17.1804653333084 -1.55071297392479 3.58596926966957 -10.4907192441352 -2.90670712092346 -2.98903767791806 4.23378291607618 0.50086640757712 5.62444013483819 0.218806293192901 2.81824394308364 -3.27213860496715 1.64642004699272 1.05204635290786 4.1459774245015 -1.34994786848185 2.26610562380989 0.707997021566815 0.784506344105793 -1.66870737338401 -2.91530960949563 1.57868743888221 3.30764318702213 -1.6866725863451 1.63965318644111 -0.0534627193840762 0.348107657935446 -0.197841506885033 -1.46739233709679 -3.04913075723098 0.301291283226391 0.674902447736646 -0.31534565302806 -1.89572448454967 0.298631802802494 -1.38374782208558 2.31645631520645 -3.8308340602278 0.978093566734709 -0.791356210204574 0.599022984051279 1.28859934579504 0.40869107035324 -1.15300360788487 -0.276560099747699 -0.162404461834551 -1.651211264479 1.13002113212632 0.679171462977904 -1.03273292053723 0.573160186828158 -0.311071868161972 0.451497157040689 0.0366690290646896 0.0961971874284037 0.0322615893090266 -0.0274085010410979 3.88578058618805e-15
4.2049991200121 0.465427287875105 -8.90958652088335 6.40060260718045 11.1969885842471 2.07295831812775 2.27028534140808 -12.21405611291 -0.757600772977389 -1.51395906023567 -0.437355548576606 -0.482504954476406 5.32898827938318 -0.140824498649822 0.884498499134307 0.674579764648048 3.99287375875 1.17541155074102 5.08424987776821 0.903151622301211 1.18697492159458 1.3514882063417 3.71841687112487 -0.72952823359331 0.898371513967753 -2.6429498638087 0.253743496849268 -0.444201314229923 -3.41244225605932 -2.20138668171779 -1.60203360991615 0.552144053153553 -0.458218747339743 3.2582142208306 -1.0952793735099 -1.80860984658013 -0.228008604997557 2.11233287355828 0.688994273661321 1.27916057245152 -3.08861495568172 3.32471173978872 -0.22980947458186 0.424709689886057 -0.402777282712424 -1.32876509951339 -0.682873096037721 1.55673681607827 0.408349764418891 0.158872220031946 1.11216201285794 -1.02022386463889 -1.14913770559349 1.393191847859 -0.726950810605046 0.208378452311051 -0.639472378673214 0.125201652191299 -0.0398797003747068 0.0656449572090584 -0.0132589720979305 5.6621374255883e-15
-0.452154260355344 -1.33783482997576 -7.79895858189581 -1.86084262238139 -8.88477165006638 0.0333631435304594 -0.986588950604394 3.1101120555919 4.96068046615115 -0.229798257590597 -2.59750572966348 -3.357845049717 0.212053592023284 -0.403348241130688 8.38928362589674 -2.20325825912997 -1.41950336451142 -2.97312309896774 5.87812569262286 -1.3728818088826 3.81334756291916 -0.968980308791576 -3.6657184879854 2.02563379606705 -1.83369156703473 -0.154040450464524 -0.207767195650022 0.444030456126436 0.498868829963909 1.4653717127153 0.555284410878828 -2.20020326290972 -1.18268040574769 -0.08018025673597 -0.878646984661104 -0.387717049001981 -0.0317359877504927 1.70316642535548 0.498370434088971 -0.376610982632221 -0.466041094238658 -0.0563682736555612 0.35704602168047 -1.28674058478709 1.94470852007737 0.290505937234244 -0.37423945115452 -0.425742572148552 0.584959904936402 -0.918867519618409 -0.43744447992767 -0.0730849924975684 -1.06359820220631 1.14502336879837 -1.3364113063289 -2.83897577217358 -0.0427404134033033 -0.739693996753046 -2.11122123926027 1.17515512555076 -0.235093727756291 -3.33066907387547e-16
2.4849256089848 -2.17135828164531 -8.70322727354121 -4.87949209256431 -7.39237886546813 0.39817579492812 1.86191027673847 1.81353806597976 6.90559539337356 1.50645665553574 -2.16770419360598 -0.392371041889726 2.03308043364887 -0.118530394150576 8.63928232041298 -1.18287684171599 -1.69229899376756 -2.14387469483932 5.78015072067144 -2.80808850580039 1.90707749333573 1.50285825429546 -2.65059338304407 1.39986444163186 -0.827156607095932 -0.563105116136269 -0.414665670624795 1.03042261341252 -1.66686230510665 2.53720969717741 1.49003466970649 -1.13161611693956 1.00119738309795 -0.515403793624721 -0.585931376573124 -1.44647372200756 -1.39824901338336 -1.59415038497154 0.411408308927316 0.446469671038848 0.404689731332671 0.770511422421465 -0.145448332282657 0.46633345932129 -1.80420709890323 -0.0866997345168178 0.809860865375811 0.397493000327459 -1.07764405968222 1.25661257915263 0.718968070685341 0.423123986393914 0.751950103492382 -0.753897639094124 0.722772611270085 2.8145941883616 -0.686657378652124 0.387856785466275 2.34317540618865 -1.22460759704982 0.178793064509872 6.10622663543836e-16
10.2129937257135 -3.49623186282204 -6.59158676814736 0.780300904335249 -6.04025426657064 -0.989006327164651 9.44386441186405 1.03009796830116 2.6534619554549 3.41588308300785 3.00749979648255 7.17577001827119 -9.16713974703453 -1.29541371968855 4.19357422144996 -0.753128420343061 3.41034365679482 1.8505222121608 -3.10227720950283 -3.87942727685574 0.999367618755831 2.49570697511288 2.66691181600907 -5.90050334169607 3.85687023008206 0.244761089738157 3.61326122485326 2.26880656565828 -1.96266413335514 -1.28922471380358 -1.28356322685185 -0.541916140947338 -0.54268298945776 -3.78857605577879 0.324343783272024 0.114103077828313 -0.0932616271292436 3.38449033237838 -1.52913314459211 1.2694034255004 0.147816242827461 -0.772046918152207 -0.79934076788269 -0.842419905930671 -0.0955510543584069 -0.434184528433665 -0.547881226152708 -0.592907606487851 1.06044608822826 -0.0935917796876035 0.614755968045473 -0.0400900457329665 0.160755319952837 0.0696478644026979 -0.0584188585511535 0.235203392581022 0.222418428260506 -0.135164065795124 -0.255647080951343 0.105580363604338 -0.0216631090322353 -2.88657986402541e-15
4.24858757746795 3.89008864237961 -6.81283527304261 0.838505234385279 -2.7954567530908 -4.4345330480458 4.8001115195144 -1.07300086514178 0.81496039593073 6.3985352655384 -2.36650025618741 -0.140783623720957 1.63538626285917 1.85557661429314 6.91470676197862 2.6566578491272 2.20777429210352 1.60523741985402 -2.34464927898055 2.77057545066774 -4.00206068969763 -3.64706036980613 2.52926463807321 -0.525566682412971 -5.29281442048442 0.269112558639345 1.00427129323674 4.01098118435731 0.755401431159722 0.402335873138834 -1.6312129304452 3.84847824335749 2.45936445729056 1.11475544122557 1.76034037935352 4.49890923729547 4.09646230299341 -1.94049980921047 0.0780768198602774 -2.42634826995861 1.61460975811784 2.06988262249348 -0.337459698653537 0.296822156821667 -0.625255150654873 -0.0900964060719016 0.0242906877532498 0.689329731085518 0.12455759754623 0.72212960830356 -0.330415407024972 -0.339077087036565 -0.218568802904332 0.0300588097305916 -0.57164219137531 -0.38689673112534 0.204913857272395 -0.0686718130892977 -0.143020377169047 -0.025814529870519 -0.0202307807421165 3.33066907387547e-16
-1.70174479776448 7.49540874535179 -3.48169383868382 -3.0830172308628 0.079002806348613 -0.993698131690172 10.359756237167 6.6674258209987 -2.53421347740423 -0.247619224148972 3.99223530985244 2.5700598169046 0.834303604099015 -2.98746030389873 -2.51315050248431 3.06341552994504 -3.52747751274804 3.4713558839514 3.21529976399463 -3.1717631482237 -2.04129616572614 2.18347076083921 -0.934000799302427 4.75610194848592 1.52646159529198 -0.613415257862341 -0.968657843387378 -1.44996918135788 1.77448326533191 -2.49245928536438 -0.148955544046038 -0.210884869411446 -0.0902153246871952 2.53224020674515 -0.45656436439814 1.26622490124142 0.556936086998018 0.787174083912068 0.687334956085104 -1.74232656819215 0.361722727646947 -0.687359209814122 1.54930950693698 -0.323438272126124 -2.03423373051121 -0.178453462967979 -2.00678946474765 1.62029278291086 2.75181551854257 -0.902895878976189 -1.47735659075309 2.81137047466662 -0.199110411003831 0.585416948981147 -0.805629233151852 0.728969108023339 -0.32510203148487 -1.14512472848599 -0.0834974933451369 -0.667512485684604 0.0744205097987305 -2.1094237467878e-15
6.33861514195097 4.63709768359169 -4.63687544094574 -5.15445335020905 -2.03823484650378 2.3384088779078 10.0616995902699 5.85757412501597 -3.00445367817564 -0.342093359336204 -0.277036879020788 2.32694683247067 -0.0559439958746148 -1.87387172903433 -3.01754476765457 2.73194515146899 0.593605380561227 6.7494150201087 4.40457338068194 -1.30252306919973 -0.661948041152107 0.00497998715332792 0.592021008329832 4.24695024115764 2.27017520121515 -0.576531994268486 0.847087668229408 -1.98496497315586 0.140646167030419 -0.354613332040636 -1.50622704710193 -0.843388524093852 0.87403232382804 1.91978164337043 -1.1436378328341 -1.90133735582262 3.13033269237814 -2.13227697606254 -0.450169085958777 1.82705920008325 1.67864951925784 0.0849423737014234 -1.18842471231173 0.70040668951997 2.55990701032032 1.09417185008672 0.957894396430573 -1.04092011172377 -2.80379237530502 0.940254241264755 1.18520760298666 -2.08031662084696 0.117090729083862 -1.11988379890638 0.759861564196272 -0.933024920020955 0.527085610357309 0.73190329231909 -0.199179693411717 0.742383507636255 -0.104625361113688 -1.9151347174784e-15
5.5248809356422 0.71023365769253 -3.11833422126242 -6.55070584110697 -8.86399574159113 10.5622185086443 7.36081702502026 2.15851082931275 -0.849933165529866 -4.15964777401872 4.37934196638474 -2.95457797993565 3.98298806762896 -2.9908712893896 -2.39283744185109 -4.51770199146564 0.16748321380768 -1.083748128475 -3.22010055798572 3.58434710787577 0.666504582489426 -0.831452866706092 1.08723910318785 -3.78233248678808 -4.50581768679936 -2.39853038308947 -3.4337018844688 0.355622274365588 -2.4383491109461 -0.496867744768643 -0.959087047745054 0.83766102446531 3.72086387087392 1.23431527574831 1.84622404142519 -0.339048390310606 -1.11713003870908 -0.185636157150711 2.70884811595901 3.42921531367523 -0.265200783506945 -2.88336445654984 -0.988566984636927 -0.811121360421849 -0.200432628149519 -0.223967196383581 -0.715729475708137 0.141976125586137 -0.255549440383648 -1.14159141712089 -0.408806897016317 0.81031616767823 0.0408609205235915 -0.74200473351893 -1.01180107450579 -0.429864715518405 -0.400319417364868 0.633702173402202 0.323994637470291 0.212932094884156 -0.0536716524904016 -1.22124532708767e-15
6.54794114385403 -0.758868289360994 -4.82743906720824 -2.7015794269411 -8.27243874138399 5.94339606853403 5.88118352547058 3.07564910637228 -2.8065406823973 -3.6128808828256 6.34101781052162 -0.670412773454819 3.68723156713662 -4.45916627494438 -3.861877528305 -6.57014791981773 -0.592897711537175 -3.16427419582786 -2.58436988552218 1.27709527545212 1.01138286392691 -1.49436096717711 0.712846906981932 -1.64540219643675 -1.60195917355145 1.01352352044509 0.60970867796088 0.845348409984164 3.15716139814781 -1.59988082996519 0.377689061944011 -0.906692049230209 -4.33603585287395 -0.404762780188546 -1.59453301096812 0.148163949070217 -0.724757107136834 -0.834165396481617 -1.18208098120633 -4.33029634031933 -2.05397111488286 2.6398218857566 0.339484908150076 0.875691335510334 0.26778275838778 -0.238380841834291 0.988544939578951 -0.915973021564701 -0.139566062893368 2.41226170693962 0.753380826097508 -0.860317914522585 0.189355466049806 1.29735539842356 1.04707700995349 0.512839826242545 0.122512798129094 -0.343363465378056 -0.34343676252794 -0.253649084627264 -0.00180627960882657 4.44089209850063e-16
1.26433286782168 6.50067211131509 2.61095360956095 7.14378872021222 -0.194745628601444 5.94356924328151 -8.34818099138011 6.27831180867508 -1.99250970760225 -4.59358198002041 2.30968343370045 -0.366340394017266 -7.44509071151897 -1.8353751421028 -1.2204702295798 -1.31115634710104 1.28252478375864 4.13407139852205 5.64621062849858 3.5396778596515 5.41655129408071 -0.134007970339767 2.62184957618695 -1.0809527407241 -2.09373927660921 4.57789892088102 -0.617239167998498 -0.334342665022577 -1.00529428133905 2.02757347118618 -0.595793102161474 2.19833977999293 -0.943386368697614 -1.32762942230267 -0.491448105965458 0.196209253041972 1.98232295333956 -0.130660455181114 2.14945162437616 0.0516001985478955 1.94086364700529 1.14781195200666 -2.80883141673074 2.08203577808924 0.312739537900435 0.516759650322085 1.29419804307548 1.00721426557387 1.76323723039832 -1.04477540899762 -0.251113368598006 0.782743501718396 -0.45282633874815 0.845666812812501 0.353054131320727 0.89569680092275 -0.396039740021779 -0.347052597249087 0.18079333613966 -0.145336179585631 0.00209425934715692 -2.94209101525666e-15
0.484709949580385 5.37506533126647 -0.125722637151746 5.17008337031018 2.56068742357061 3.17476548484599 -6.27990141911646 6.96851951467424 0.626252074592242 -3.30096910061641 0.151292790213718 -0.518129043454331 -3.98329579847486 -1.87178653961092 0.618240088924007 1.4171364925856 0.37051703485035 3.93441708436721 3.91107920647124 1.75252368274498 1.27538951467288 -0.832596223250693 3.49348374888706 0.451982456249151 -1.02211054089535 2.0840112369384 -1.67965145164286 -0.0987068170848514 -0.257174424634737 -0.441978034262523 0.218064816481907 -1.1506241518649 1.04920824643744 -1.59944478447096 1.6754634905939 1.38356850596693 -0.137527459642951 1.02391960108486 -0.906466745546334 -1.2682921178126 -3.48087036133508 -0.695822703667514 3.51800667679509 -1.77443317919773 -3.06191874631614 -2.0880448574277 -1.8878851655548 -0.871964029933408 -2.40081242317402 1.38043383957111 -0.623221127469055 -1.51785629941946 1.02361109080636 -1.81455494232605 -0.457626510728893 -0.939741379879127 0.332995157564574 0.459068680942794 0.00709829227035912 -0.310963748869456 0.0652962643917095 -8.32667268468867e-17
-0.685358475692422 1.69906348746263 -2.99748481822338 2.70020835247091 1.36776251300659 5.17509700968366 -6.06985408380615 3.1707276891157 3.07669853164724 0.913252100867639 0.035066258922158 -0.202012405952284 4.09498860160466 -1.89084943737041 -0.612113433842142 3.31884478320077 2.17197256204064 -3.87375227296616 -3.55356955066415 1.06658740874558 1.59583103335549 0.256322254066406 1.43219585316128 2.98404956295124 2.01833425330385 1.1944525048595 2.83462248400858 0.427158747923711 -0.126465963842477 -2.12390185384115 -0.771821300702005 -1.42868709694069 0.136957396003879 -2.02288359817524 0.638562597620181 -1.31766224432252 1.95885266158039 -0.932697094560619 -0.81272190084266 1.76731440596796 0.43683042313158 1.30970885052839 0.870772483521898 -0.173846725241126 2.57701753456803 -0.535802639483912 0.50773286400304 1.24929784724598 1.72793432666907 2.23369979441601 0.184402946559476 2.8470145567605 2.80729547406463 -0.534740991235512 -1.25297013030038 -1.86589428260265 -1.16373893821198 0.787700829333977 0.741589362097979 -0.763954519060775 -0.0527478488970839 5.55111512312578e-16
3.26272022795715 -0.257176508077987 -5.88054608968009 1.82524629896212 2.6222121488065 6.3884337742248 -6.39193546077754 5.29017320735362 5.56354091014505 1.80407175857456 0.83303089144899 1.40045040825038 6.34625639121259 -3.52162220471888 -1.1374556687573 3.60363450393253 2.34312555890765 -4.66283267031287 -4.05197309081635 -0.313292447333284 1.39069959531905 0.578813889736892 0.731175198968417 4.44524723894606 1.2281025097357 1.12583128258183 3.8318840572153 -0.108458306302049 -0.482746926674458 -1.87076953006347 -0.567429003368685 -1.4544452788354 1.07407999905012 -2.83975556379314 1.29108944808482 1.05066993734442 0.863603836433477 -2.44381758789922 0.462616035910835 1.31945102465681 -0.288375274217738 -0.484697905278242 -0.282667759451017 0.396217016506582 -2.00164718108788 0.714978434267942 -0.736114539261969 -0.868176883551846 -0.620448281468539 -2.58396749616252 -0.233604446870465 -1.73036107563 -2.28898796070556 0.983451542957776 0.485141957788577 1.56532043970261 0.847679178323555 -0.902287073947572 -0.413096355150148 0.73904340714208 0.0716883809953669 -1.88737914186277e-15
4.30104615817974 5.71991990237252 -1.54947234652296 2.57783807025232 -2.27570863193934 7.23902854970874 -6.89668063729041 2.06882111618947 1.37776675806553 2.37546288564851 1.86292076823688 2.06403515513745 4.25954420390512 -0.109663085717229 -2.58034934418871 2.11890624856264 0.203951359831593 -0.28767985743081 0.947286593567605 -4.02521196877268 0.202542624098594 -3.34841534910422 -0.186255253707992 -3.3220736515971 1.41176415524435 0.57823951504377 4.45934942311241 -2.88451045019259 2.18518344825719 2.23649694086319 1.35633048677854 2.82421584871828 5.11342738187073 3.38997621832255 -3.23588741487935 2.207742720499 -4.27947068419827 2.97386271008371 -1.33679131320912 -1.06445010746342 1.7132058235487 -0.472839181090457 -0.875653777074473 -1.01095022234876 -0.442078662597871 -0.223957406942299 1.47826113663494 1.35424328698424 -0.185635823272681 0.545031631474266 0.589295657798502 -0.438044776159862 0.00868800693734362 -0.728223943738381 -0.0454626976968283 -0.389857375643456 -0.198538822621676 -0.0470856472830324 -0.467227693416659 0.0357807385136102 0.0801646695168381 -2.05391259555654e-15
-0.221475329448911 5.43498671513515 -2.42790658547953 4.08440595057504 -4.55470308050675 5.80890455251076 -2.87832429817744 -6.01682227575477 1.61633690404856 0.414821464060756 0.313149752065651 1.02435794023446 -2.17789224125335 4.9704693144336 -3.4691909701777 -4.62303967133645 -3.26753013283379 -0.92174542734168 0.0910495524739912 -2.10381590845092 -0.50536944126116 3.74997519238572 -2.56802394076765 -2.04980425021808 2.78272240321678 2.59485795082188 1.42313350669253 1.92760710863418 0.616794852870765 0.896057482411337 -0.137906120198637 2.97829571663171 -1.56560877615493 2.95217718184323 1.93716998919563 -2.97573283177087 1.63771363619816 -3.81537406032264 0.211342969931427 1.89328431641756 2.11164070981004 0.307148195525123 1.51418932375301 0.0857063051632495 -3.49433315532602 -0.557917905664815 -0.200726161762337 -0.0924293519805794 -0.9641475110936 1.64001562864425 -0.507006278057867 0.316308810715095 0.439473005872456 0.715223413619625 -1.41764747416748 -0.275475693843471 0.524999709192642 -0.27744986715259 -1.25234308212868 0.755271036288497 -0.0816137950276599 2.77555756156289e-15
0.437145386164 6.86651569750985 -2.26245616643491 5.13613953339827 -3.90368833608824 6.30072565546512 -4.99287164636931 -2.97419668683125 0.625124174186798 0.302965125194501 0.57535680688241 -0.767390523485575 -0.994034476461218 3.09832275292364 0.13474818594652 0.950703794510919 -3.87463946659121 -0.322880674923702 -0.165346049992799 -3.90571136885728 -0.532647104675884 0.163062550774825 -1.02893328244416 -1.84010848190752 0.132802598183011 0.238024704504701 1.0854102760222 1.17461490805581 2.03162083456957 0.189451082501888 -1.89928275095647 0.375570517134708 -0.762725888607267 4.15728416134363 2.61725225430742 -0.316987095206667 4.34431305712759 0.274932210761166 0.2470512188383 -0.916070488368723 -3.84171977226228 -2.07592338244335 0.836661431971731 -2.17272006397184 3.39593980911322 -0.393458618805518 0.792216917879526 -1.10810676964716 1.40312399794163 -2.08763370574132 0.0594127514577217 -0.807022437117679 -0.0585756614220126 -0.526273639357393 1.63373020116314 1.02098710745131 -0.523697633765257 0.208885231617819 0.978959268164607 -0.692555682358133 0.208701484311955 4.44089209850063e-16
5.7159116371129 6.04736095386184 -2.09016876783803 3.50376229216162 -0.258493530385621 5.80122785115796 -1.0505269886494 -2.69639434927106 -0.144467577122123 1.29481949948776 -5.22991121572824 4.63690447866505 1.28097666476416 3.74025846218729 1.88212810624292 -2.8425602621751 1.07563361052804 2.97815830431476 -2.58565887370029 -0.821111161849609 0.268672847266091 -4.87535551879433 0.735839746967497 0.0179708976182335 2.99834782226783 2.54026049595535 -3.49534291430479 0.101463753405366 4.05994926345709 -0.297624338839034 0.674127929192507 -1.20611069099267 -1.72487291363795 0.0573331301135789 0.519747297526768 0.712997196350051 -2.16871551845746 -0.0427861770851561 1.85660740504253 -0.247608370393238 0.833363003450777 0.598341589907372 -0.604401551960079 1.31154628844095 1.00267113157228 0.570430609122275 -4.18605961143586 -0.329809893568181 -2.37075003879446 -1.7062907902819 2.34866627239493 1.82291028009371 0.265732400923565 0.637618911534316 0.317161861863832 -0.577788543584862 -0.458440746983477 -0.306122166055448 0.8592242155098 -0.288254297080116 0.106212396254054 1.0547118733939e-15
8.04503290223088 5.35445566122686 -4.17545979646719 3.47067779714627 1.11344708834923 4.77824001200753 0.285743197954182 -3.21328896313835 2.06393652044847 2.55240432606088 -4.59668504450801 4.58632132244321 1.46633579481041 0.569494190969864 2.97206121352447 -1.17088521489418 0.587229161614953 2.65540630594602 -2.75414797562086 1.69713259844328 -0.360907230884833 -2.84219151367952 -1.91784995549764 1.64025830791209 2.81812360351082 0.512987687044271 -7.6325568279045 -2.18278873584238 1.61880286177612 -2.4576513163265 0.268104686547352 -1.49160405207518 -2.12801523183945 -0.554903146536681 0.98113312389358 0.0472659664185792 -1.15044960586093 0.101668859675004 -1.01414239940022 0.70420873560108 -0.18584136281359 -0.651495139629752 -2.06624437618909 -0.554566143403713 -1.34386587034983 -0.482306086355175 3.88779420271509 0.864045946614228 2.32580154184741 0.560472212607342 -2.3041188469551 -1.52297916040984 0.0277605259664085 -1.12576828815736 -0.0791584581598439 0.0332619600760418 0.803478253821097 0.146354413225397 -0.259999384135271 0.110012570557229 -0.0472457905000301 2.44249065417534e-15
6.68578679665917 1.75864483894016 10.596098001452 -4.17150784840702 -3.28856727119498 12.2055794660306 -1.93451477170932 -3.28608099707994 -3.65672164178705 1.71795862724813 4.3945751853091 -0.24690275723988 -2.34405907246332 3.51088939285139 3.45780795659366 2.07413710184192 8.60727101398849 5.09618963573012 -1.96761859844852 4.78799527437955 -0.476199222356575 2.13693990778041 -9.33219707147864 2.29410972293851 -1.56231759837024 -3.10002114052992 2.31566464246229 -2.08078127654924 -0.818522242545672 0.0268265303617329 1.33646950155784 1.24927967847505 -0.593667756718445 -0.625177289981542 -0.194896898967162 -0.389474589369966 0.054225193807277 1.12327986724852 -0.992877351310535 -0.668611371796184 -0.388569120142134 0.521912166496754 1.5275587982263 -0.392884426449652 -0.0779785535700118 1.06356618853289 -0.819887678176486 -0.266860730698596 -0.0268657690450419 0.201632581483682 -0.119802192860496 -0.0491651038372917 0.0783301857374567 0.570082342446457 0.110465936861116 0.235669870487572 -0.0378553298662461 -0.145731787582808 0.383998373589419 -0.119466805348308 0.0434605433000786 4.71844785465692e-16
0.809626413074569 4.80142886868631 2.03579534344103 -6.16080542780626 1.80441719915397 5.56907900840094 2.93244723255267 -2.2803666900948 6.06990263315017 5.70252774162562 -0.737077045350223 0.394162721309304 -0.665113194963038 4.02476138458137 -1.99738120159748 3.58026758563594 -0.690695278044662 -3.87313295486733 -1.77791372330674 -1.16703118984677 -2.47735290120587 2.4987023133964 3.63358172168445 -1.66866219612007 -4.89810046905998 1.62000423349059 -1.25546611578033 -4.02118645931666 -0.0218505805157823 2.13386802145787 4.91613008293432 -1.93770174836891 -1.40761857773188 -0.665402295040835 -3.83532619397331 -2.34994090070632 4.0527347573402 2.22836318488726 0.106448557986813 -0.87716415843768 -0.877838193654832 -1.21752903256166 -0.918451676092381 2.81304944546001 -0.866787519443114 -0.528653555772959 -0.928758025935096 0.566133774389416 -0.101969055596098 -0.499344347498187 -0.462866895984828 -0.433030084585099 0.763447658722888 -0.343654754518479 -0.1772557752793 -0.501895867315511 0.492676475213879 0.0755853091901896 0.0692391768766688 0.226249163963107 -0.12803300233397 4.44089209850063e-16
4.5940780974818 8.53600055813614 9.12470247714687 -8.46005243566005 8.46117628058578 9.01720036653839 0.407132326206551 1.16880434286859 -0.423797836544919 -0.905945701791951 -5.73328782467277 0.62733321575226 -0.790833432441844 4.43571417983361 -0.789211305084396 1.2362849504099 -4.51407169193013 0.839102484654755 1.81827678237915 -0.624166593974711 -1.56273824188021 -0.958220479550048 3.14388748901546 -1.41293418787749 -2.14527447199679 -1.68610208823375 -0.768272034839158 1.9564243439769 0.45057100465287 -0.224031895417092 1.02260892734983 -2.52625516264255 2.8461491639789 -2.00825040045687 0.449819402972432 0.921970445679914 -1.20753531512369 0.372040215937823 0.0715544218853974 2.43289041203921 1.15550679208956 0.900422890207667 2.31187157466151 -0.82271187842265 1.42811823411288 0.616211610016931 0.259841739251043 -2.42920269861485 1.97738395036187 2.88456624567025 0.308321000160082 0.322040508761806 -1.48106575618401 1.90378428381079 0.4687706611109 1.19078022638387 0.235267163664483 -0.474190710030678 -0.612913307425601 -0.151931377129039 -0.115375867788454 1.27675647831893e-15
9.30461562167087 5.98641197574479 10.0934882201979 -7.92933079110484 12.3256303127666 4.82467503990235 1.72041582382497 3.55561765736628 -4.00608619844982 -0.694816678569904 -3.52236811539848 0.182609028142139 -1.57720056266576 2.53911934904612 -0.726727898360065 -1.87854896948602 -6.16127137377824 -0.93425203649581 0.276658212689482 -1.50066292543431 1.72011585825535 0.795481295741148 -2.83958832587179 0.627099361069341 -1.52442694154563 -3.02918741297338 3.97309413718001 5.43727003047833 -0.457217427571643 -2.55902816461872 -0.434913381880688 -1.29702020626803 -0.939896342100769 -1.08287780511111 1.51967190973671 0.218578083610916 -1.05863895098456 0.256111832029057 -0.330688860609613 -1.82887951930869 -0.333970906082898 1.13563815699362 -2.80036812797214 0.753245787983547 -1.25040903640869 -1.11558271491994 1.06659656503492 2.02836599302174 -0.741176005305905 -2.31790229696578 0.891983681697588 -0.567139709591134 0.974366148980451 -1.23810524420212 -0.639626312754697 -0.917201056422553 -0.130979591750878 0.482506019070433 0.0487262636125394 0.242830685140069 0.042644376111704 1.4432899320127e-15
8.03239369575353 -3.11823779718685 0.525841945922275 -5.72495609994577 13.2065836558724 0.613740239859689 2.17452414576718 4.7775271083682 -2.85159454389234 7.9033224905788 -0.0901733437010466 1.0075051516556 -4.23572913599475 -3.58731250349992 -0.232101013376175 -6.67689665933823 1.6700245142534 -5.97310443483247 -1.37115968624326 -0.706686087751889 0.838393732580583 -0.0782377729074147 2.53992151767715 4.0683660934844 1.77286834188329 -1.57873548949621 -1.71310581258737 -2.0315677764803 -0.141221227308248 5.81931627196874 1.98656008074224 5.11850858906409 -0.743214378016343 0.904146836252416 3.22406422544064 -0.781241873056893 0.00555213034145347 0.578322785171415 -0.631315303636641 0.25960836547066 -0.634661629748356 1.06976260420748 0.194358252270264 -2.03461924898458 1.11250875652338 0.746931876444876 -0.799832239918141 0.913198797263491 -0.321166942419789 0.344091446566297 -0.710461080953042 -0.241286812574863 -0.374422158982956 -0.107169162404384 0.522494087567984 0.0453813045275098 -0.305833631029668 -0.12845758129552 -0.0848396402306335 -0.164872007653305 0.0235585398857952 4.44089209850063e-16
9.11225786672288 3.7920132079101 0.120956587733821 9.11764418656807 -1.95214334238075 -2.47484065177576 0.295040337769809 -4.31120272734156 -2.91214352606689 1.63155417594392 4.62079101745183 -4.13603906119285 -0.793153715856386 -5.09498698985094 -0.902105492250878 2.02660830606802 -4.19475790232474 0.44032095969869 0.84948306292169 0.894682792157282 -8.25700737770109 -4.27395471738 -1.12702843214488 1.62402050217889 -2.50008109410213 4.98419070179043 0.953715504994643 0.915072785757542 -3.60087541892989 0.365796623657008 3.16145202756939 -2.8408048968704 -1.86979734160939 -0.421026575467832 2.88126477374313 -2.05773719478868 -1.15725954099231 2.21708978236975 -2.05962391921153 1.40171703407638 1.54865004011809 0.513967350059052 -0.362489751418188 -1.90716175985809 0.0182868195065199 0.664059377352725 0.456689784344362 0.90569773497267 -0.72213305892236 -0.58276754888587 1.08522903500207 0.194408346055803 -0.112586563123306 0.575404267048233 0.138764784696015 0.281979182487633 -0.300503926526923 -0.259770973742863 0.311089882745098 0.420364474451797 -0.0708791822213251 -1.77635683940025e-15
13.0672740914691 0.483858322733678 15.0979867174694 -0.756059005990833 -4.03208272807259 -1.441764496739 -3.61400919950232 -6.30976662490664 -0.878476890605753 4.38893475201801 6.74406746664398 -3.95800562386759 1.93840656543646 -4.68304992470137 3.92784284831125 2.16041339575907 -4.16301731685146 2.23874348668874 0.751430238238957 1.40750704240502 -1.79598962242632 -0.876123982177515 3.02445203102239 0.915280050592447 3.98459714585699 -3.08167618757602 -0.829252342102977 3.09769756693528 5.1974662266206 3.6828810290402 -2.98855027597614 1.00212217262327 0.284314291330349 -3.48368493425504 -3.20704033803868 -2.41191577439453 0.141075337719641 -1.09608560679896 0.506576809934033 0.700758481450824 -1.28861163323991 -1.08834653639533 -0.507353763578971 0.716009273759311 -0.379503027132201 -0.255556984778402 -0.501900410250513 0.328930476969533 0.194743506297961 -0.0528799302836848 -0.118688349822798 -0.239624312018433 -0.442878055527591 -0.346901532218551 -0.873964154064551 0.207333814335744 -0.206258034034362 0.141501795314243 -0.360011413701384 -0.0750080694345144 -0.00989595332140423 5.55111512312578e-16
18.2614666147102 5.91576006541875 9.13054437373364 1.94043214202181 -5.0351827302213 -7.71744664132835 -1.4781390526827 -0.773294037372865 -5.25356726991959 -8.34230495753446 -5.1978134884835 7.04933208506663 2.00149201574133 -2.55680683757896 0.627877660496299 1.26654116346957 0.736101255123677 -3.6200948921785 -0.655109465331717 0.639590758964183 0.822146409671466 2.0700736401567 0.0248486908753519 0.0255876791190461 -0.173463052888941 -0.0465486380895133 -0.627591300350168 -0.0140221205502926 -0.436667858434373 1.91265871684321 0.246155065867177 0.0983236680929754 0.543357579429187 1.12202493867708 -0.841717068420488 0.633507117383038 0.61947187146685 -0.187212229786901 -0.520577385385144 -0.775761078721127 -0.305547216614908 -0.284023553807945 0.690300058278531 -0.546372274109974 0.0105081482217458 -0.53649128750388 -0.554459049127913 -0.133317994696942 1.06694725930735 0.547068044447702 0.0984353830868353 0.202808973905249 0.632811932021 0.0161352260051498 -0.0177242371094812 0.36116463547259 -0.2416272334885 -0.362980394306673 1.91365844005512 3.71138011082389 -0.0939262209881353 2.22044604925031e-16
17.7428656741405 7.6670381385087 9.54016378155457 2.75393747176259 -7.04038044685524 -8.0583387322812 -0.960332406282176 -1.16258376989355 -6.24065965424267 -7.48687436896495 -4.8952414455146 7.6291391727971 2.39122265703773 -2.36186284182856 1.3398847652946 2.14417219812878 0.654148361905471 -4.07508414463946 -1.2159309044189 0.16168448724284 0.871880214199259 1.04024579051734 -0.152760449315708 -0.496491104649198 -1.14569991111744 -0.0624876943004679 0.359958192713546 -0.307764063766194 -2.0059965798458 0.762470271660232 1.00241343236117 0.051035328619361 -0.664843439450039 1.0901069505681 -0.613922250672893 -0.569814717006707 0.819236544072387 -0.148963271793568 0.35447483197883 0.955441347858119 0.0722682241226374 -0.177582410064374 0.439703777387073 -0.0593102725884207 -0.26578244893465 0.909709223149833 0.254805177639055 0.128718971241935 -0.975310310904788 -0.601968014522126 -0.21731587113896 -0.140804091040429 -0.510448797470603 -0.0176255956192081 0.0891191746186068 -0.480364917263373 0.648333428303298 0.231056655960696 -1.73288921350814 -3.53074680637821 0.105754374328812 -1.66533453693773e-15
17.1869285646978 6.41636534737442 7.31144569585385 1.21740497235674 -1.46899361184193 -14.2164139532937 2.56306102796651 3.43597879708655 6.01070702172127 4.97706306241049 0.979442609522111 -3.92051876628246 2.87887171839519 4.56148460565045 -5.66803314399391 -3.51964605722789 5.55607530878505 3.27777257875324 -0.145228800151071 -1.45769241297756 3.20538791581824 0.75598942944804 -0.590831742331357 0.017611995835403 -1.46682924483781 0.377332463000547 -1.72141125282671 -1.11592540728328 1.47431677408421 0.418001808073078 -0.0512559291494593 -1.31612897089044 1.35390475101177 -1.27535056187782 2.30881535334814 -0.544024168774015 0.209293625795089 -0.37936625230855 -0.999079510138785 0.0360392153932799 0.226739604949388 -1.15862337754161 2.75260877349623 0.742701984571518 -0.123863250024593 -2.00460835941465 2.12468808181909 1.134055086292 0.213976711896071 -0.99741044188551 2.50089783270503 0.0599294905194985 -0.703590754524286 0.836303339749627 0.0519806254547397 0.108959615772064 -1.35864365020623 0.00503149443459433 -0.418475988728556 -0.0693269259151873 -0.0420321098451166 4.88498130835069e-15
13.4092440928782 7.85530059157612 6.8725542121788 3.31619940365796 -2.82307144031123 -11.1736283338828 -1.68598502109798 3.57052234736218 4.20965546210859 6.26423444130403 1.29670517122412 -4.97552716568488 3.0506595378062 3.75210306548921 -4.6228434004026 -2.0483828356123 1.95854665394577 0.968501260597108 1.88989382147775 -0.763066890354516 1.76158105825199 -1.1314559613055 -0.721136680918818 -0.800076726550375 1.02839115350709 -0.00861123901699828 1.61904779586171 2.34963800411935 -1.35640123344704 -2.15471923014874 1.09744803457355 -0.707122008611911 -0.533056576444327 1.68924185491895 0.032708630784148 0.283762980295432 -0.977522049947935 1.32002507219852 2.11544208631485 0.862316700109921 -1.53239368187126 1.35278058436095 -2.71970003120368 -0.177067677059729 0.325920419268455 2.71428957971742 -2.20497399141505 -1.28991092459377 0.54425247049433 1.40193884963611 -3.1299091107984 -0.19685576867987 1.01072456521428 -0.599250289773885 0.323874792644118 0.18053150407778 1.58228192054125 0.145513177744071 0.521346528344796 0.0493364685394097 0.00244572420157699 7.84095011141517e-16
11.2653521790683 7.34645833514726 -1.97530070158026 0.619713244761962 -6.84069226253261 0.847381439863393 -1.13212184382314 0.680733609655191 0.0749057118834653 2.6995491108719 -3.5474173321998 -5.72462793234839 -4.99616750956201 2.46332647093162 -0.824596519466405 2.84314721951169 -0.376461978440284 -7.31261258050751 5.37882457607789 3.97054092762661 -3.31475934695123 -0.875454503539349 2.6160013396716 -2.29774783997188 2.95248137300298 -5.08733535408572 0.556668043967077 -5.41642454838215 -1.74854366587584 -3.32397595857644 -3.0094373065082 1.2245438537489 -3.06447680509043 -0.642303215727893 1.14221325129799 1.56287685198761 -1.90169552667479 -1.762075065839 -1.29599175214405 -1.43280456450632 1.36280158694476 -1.46027612125478 0.340691154281264 1.09233629328378 0.135097565884008 0.00889604261393512 0.0534718625267051 -0.318476394596232 -0.579494048375537 -0.51237559713083 0.0369555895259372 0.820299246143442 0.0640373457236911 0.0475585176326117 0.359677751263211 0.0474781292261641 -0.162277686295481 0.0207409057448052 0.0618636402365185 0.0789404920891065 0.0845455605165597 -9.6034291630076e-15
9.42355317298137 4.21402434769675 2.02557064900342 1.84212058597684 8.87777656193101 -5.20173645139834 1.11355646244491 3.49957219015416 -2.14494196151753 -4.39498610482364 1.0353359710813 -7.09769867112229 -3.7193776189517 0.491543989232836 6.90678858568782 -4.62660256757213 -2.89533356502194 -2.35153319136067 -4.50341887535143 -1.66009778356304 -3.16492741015153 2.04222505133978 -3.44440889717637 -0.649544121620209 1.09363065576444 4.86155727847213 -0.441082145690201 -5.35473917909278 0.95706641002812 -4.16839097682864 -1.97736409891989 1.30121391031774 4.32890847015052 -0.387197205827665 -3.27663226824514 0.166195933862449 0.923745018095643 -0.0752570444781088 1.1511446640904 1.06786915231578 -0.5523237002386 1.62640304385205 -0.38941280640602 0.120821083990724 0.276763802663936 -0.726015010470439 -0.144612518608148 -0.734272546010254 -0.548287908550667 0.0390391369166906 -0.0939951791468094 -0.497682866371887 -0.0719070776330455 0.441734559223959 -0.131327773130464 0.116223101331448 -0.374395281840154 0.214393097741471 0.166732559484025 -0.135849424610229 0.0695224679683505 -3.21964677141295e-15
