# Supplementary material for: Shape complexity in cluster analysis
Source: PLoS One. 2023 May 26;18(5):e0286312. doi: 10.1371/journal.pone.0286312 (PMC10218739; doi:10.1371/journal.pone.0286312)
Supplement: S1 File — (GZ) [file pone.0286312.s001.gz › scompl-suppinfo/BC-DR3/BC-DR3-orig]

-0.8488 -1.002 -0.4029 1.497 0.6225 0.8129 1.313 -0.2738 -0.02572 -1.53 0 0.2708 -1.358 -1.354 -0.8018 -1.221 -0.9835 -0.07012 -0.7483 -1.034 -0.7986 -1.416 -1.484 -1.727 -0.3989 -0.4789 -0.5542 -0.9542 0.6627 0.01119 0.02181 0.402 0.07892 -1.808 -2.487 -1.169 -1.848 -4.078 -4.024 -2.301 -2.521 -2.99 -1.564 -0.9681 -1.168 -0.6842 -0.8502 -1.02 -1.016 -1.14 -1.633 -1.488 -1.683 -0.69 -1.122 -0.9058 -1.657 -1.453 -0.3461 -0.4219 -0.6542 -2.831 -1.595 -0.7854 -0.4544 0.2057 1.621 0 Missing[] -0.6892 -0.3469 -1.048 0.004527 0.4456 Missing[] -0.02257 -0.7971 -2.135 -1.495 -0.3348 -0.01225 -0.3159 -1.31 -0.5236 0.9085 -0.8357 -0.6798 -0.7136 0.2929 0.8586 0.2836 0.4435 0.4207 0.6985 1.598 1.151 0.685 0.5605 0.9745 0.2893 0.3458 0.6366 0.8812 -0.1385 0.7416 0.3449 1.05 0.3751 0 0.4473 0.8783 0.407 0.388 1.009 0.1721 1.098 -0.3764 Missing[] 1.152 0.9983 1.557 -1.414 -0.03352 0.4749 -0.1419 -0.5052 -1.205 -0.2325 -0.1658 -0.1947 -0.4781 0.7233 0.4445 0.5254 -0.4485 0.2183 -0.1054 0.6774 0.6626 1.445 0.01894 0.4946 0.7158 0.01261 0.2947 0.7455 1.758 2.281 2.44 0.9381 1.702 2.4 0.1436 -0.5181 -0.1852 0.06826 -0.2867 0.05231 -0.8057 -1.483 -1.521 -0.581 0.5723 -0.4607 0.5168 0.3875 0.07611 0.2823 0.3047 0.09832 0.3431 0.5023 0.07343 -0.9863 1.127 1.003 -1.074 -0.03769 -0.3549 0 0.9335 0.2302 -0.5897 0.6052 0.6948 1.197 1.866 -1.531 0.1371 0.5893 -0.04031 0.3491 -1.768 -1.866 -1.518 -2.165 -0.9116 -1.177 0.1058 1.49 1.142 0.2431 0.6286 0.5134 -0.1626 0.9774 0.2763 0.4707 -0.05784 0.6073 0.2658 0.7368 0.5398 3.844 1.322 0.776 -0.4415 0.1027 0.3201 0.3483 0.3689 0.6225 0.2824 0.6433 -0.3278 -0.3436 -0.232 0.5228 0.1659 0.5577 1.442 1.214 -1.687 0.01244 -0.1309 -1.021 0.01896 1.842 -0.3617 -0.6575 1.692 0.6262 -0.2302 -0.9715 0.1618 -0.7521 -1.218 -1.379 1.237 0.04753 0.1878 -0.3994 0.01503 -0.1915 -0.4819 -0.1789 -0.3162 -0.3578 -1.145 -1.483 -0.2972 -0.704 -1.692 -1.29 -1.49 -1.325 -0.8632 -0.5909 -0.5868 0.2879 -3.493 -0.4544 -1.019 0.9723 0.8001 -0.1328 -0.4638 -0.5351 -1.135 0.4867 -0.9682 -0.3587 -0.4248 1.311 -1.785 0.1258 -0.6181 -0.4209 -3.511 -0.4856 1.782 0.9356 -0.07059 -0.2845 -0.9093 -0.7424 -2.27 -0.8918 -0.6393 -0.9449 -1.29 -0.2758 0.9882 -0.1202 0.3364 0.6054 -2.535 -0.4739 0.3481 -0.9393 -1.324 -0.8572 -1.681 -3.748 -1.283 -1.077 -1.136 -0.8941 -2.846 -1.323 -2.234 -1.112 0.1136 0.6049 0.5991 -2.337 -2.482 -0.7967 -0.4758 -0.8406 -1.834 -1.888 -0.8067 -0.07823 -0.09724 -1.787 -0.434 -0.9632 -1.661 -1.58 -1.675 -1.653 -1.847 -1.034 -1.413 -1.057 -2.161 -0.9675 -2.206 -0.944 0.04274 -0.5138 -0.6167 -0.8491 -1.369 -0.3377 -0.228 -1.969 -1.043 -0.1599 -0.1698 -0.8496 -0.6701 -1.055 -1.719 0.01451 0.4495 1.167 -1.188 -0.5401 1.126 0.2664 0.1767 -0.5353 -2.359 -1.337 0.7422 -0.2246 1.415 2.443 0.5014 0.7555 2.02 2.15 1.698 -0.1991 0.1729 1.066 -0.03852 -0.1511 -0.1296 -2.222 -0.4214 -0.6172 1.638 0.3594 -0.07261 -0.3224 0.7703 0.0673 0.7342 1.113 0.3436 -1.04 -0.6613 -0.8889 1.195 2.883 -0.3629 1.145 0.5002 -0.5404 0.2095 0.164 -0.6298 -0.1844 -1.658 0.781 0.5906 -0.7516 0.6865 0.835 -0.4277 0.7462 3.944 0.3577 -0.09536 4.206 2.642 1.992 2.65 3.224 4.182 1.099 1.623 1.465 -0.961 1.087 0.02878 1.151 0.5752 0.511 -0.2928 1.018 0.419 1.093 3.115 0.6905 0.1599 0.4721 -1.306 0.6687 -2.55 -1.422 -2.152 1.356 2.753 2.867 -0.006036 0.8401 0.9292 0.7239 1.677 1.598 1.447 1.043 0.4043 0.6943 0.4836 0.218 0.4924 -1.364 -2.095 -1.782 0.6985 0.7322 0.791 0.7824 1.181 1.27 1.345 -0.8079 0.3763 -0.5192 -0.01308 0.1265 2.445 0.4683 -0.9695 -1.042 -0.9938 -0.5354 -0.3108 -1.33 -1.087 -0.1584
0.08729 -0.7918 0.4888 0.5102 0.7732 0.5555 0.6514 0.8789 0.8819 0.0002185 -1.399 0.8774 -0.3903 -0.676 -0.7143 Missing[] -0.2255 0.07055 -0.01236 0.7234 -0.4333 Missing[] 0.7053 0.6195 0.3195 -0.5433 -1.706 -2.222 1.194 -0.118 -0.3799 -1.118 -0.5444 -1.137 -3.767 -4.275 -2.592 -2.841 -2.49 -3.309 -3.855 -4.004 -1.014 -0.8672 -1.407 -1.917 -3.278 -1.218 -2.49 -1.209 -1.529 -2.171 -2.513 -0.9101 -0.3231 -2.643 -0.045 -0.923 0.8231 -0.5618 0.1543 -2.192 -1.791 -6.9E-05 -1.183 1.511 0.4248 -0.5496 -0.0804 -0.5274 0.3176 -0.8728 -0.4581 -0.9292 -0.05243 -0.9976 -1.051 -1.734 -1.406 1.033 0.2553 -0.6732 -1.24 -1.242 0.328 -1.191 0.07331 -0.0526 -0.4675 1.769 0.1903 1.277 0.5454 -1.905 1.057 0.4726 -0.03011 -0.5978 -1.409 -1.791 -1.286 -0.8207 -1.09 -0.05283 0.4473 0.1455 -0.7746 0.2288 -1.541 0.05578 0.5828 0.5537 1.072 0.8567 0.6478 -1.772 0.1695 -0.3548 -0.6932 -0.457 -0.4182 -2.424 -2.185 -1.025 -1.748 -0.406 -1.913 -0.7768 -0.9307 -0.975 -0.4784 0.9189 -0.3222 -0.332 0.04252 -0.084 -0.9207 0.712 0.9221 1.235 0.04111 -0.3317 -0.4975 -1.166 0.2566 0.2712 0.3282 -0.2915 -6.9E-05 0.01948 0.151 0.3014 -0.008699 0.5641 1.531 -6.9E-05 Missing[] -3.039 -6.9E-05 -1.132 -1.15 -1.719 -1.266 1.663 2.774 0.2605 1.116 0.468 -0.1984 0.7098 1.142 0.2083 1.296 3.254 -0.008886 -0.1831 -0.519 1.143 0.1947 -0.4084 0.148 -0.7966 -1.565 -0.7307 -0.8022 0.1687 -0.5811 -2.098 -0.4686 0.6989 0.5815 0.5454 -0.9205 -2.188 -2.182 2.382 -0.6938 -0.7081 -0.1854 -0.4486 -0.1727 -3.102 -2.572 -1.791 -6.9E-05 0.7278 1.685 0.5269 -0.5266 0.3003 0.03387 -0.2746 0.7285 -0.3871 -0.2241 -0.6323 -0.4745 0.578 1.111 1.129 0.5596 1.34 1.037 -0.3588 -1.016 -0.8049 -0.6524 -0.2292 0.1344 0.101 0.5662 0.3317 -2.161 -1.66 -1.96 -2.718 -1.014 -0.4032 0.4691 Missing[] -0.209 -0.7456 -1.673 -2.48 -0.899 -1.297 -0.7078 -1.284 -2.918 0.7588 0.0615 0.3458 -0.4103 -3.099 -1.793 -0.8596 -1.914 -2.184 -3.518 -0.2694 Missing[] -1.617 -1.54 -0.9168 -1.018 -1.922 -0.8996 -0.9132 -0.3128 -0.5074 Missing[] -1.138 0.7446 0.5435 -0.3152 -0.7661 -0.3059 -0.928 -0.8461 -0.3177 1.552 0.1542 -0.2551 -1.209 -0.7152 0.6498 -1.697 -0.6851 -1.156 -0.05293 -1.088 -0.1878 -2.098 -0.4465 -1.116 -1.198 -1.505 -0.3072 -0.6355 -2.307 0.5429 -0.08709 -0.5956 -0.1528 0.9926 0.8112 -1.015 0.09278 0.2998 -1.578 -0.6224 -0.009534 -0.7225 -1.954 -2.669 -0.414 -1.096 -1.336 -1.35 -2.645 -2.83 -1.82 -1.261 -1.284 -0.9943 -1.524 -1.027 -1.027 -1.435 -0.5239 -0.8799 -1.089 -0.866 -2.044 -1.272 -1.717 -1.389 -1.328 -1.298 -2.369 -1.796 -1.85 -1.999 -0.9932 -1.59 -0.8203 -0.6853 -0.1452 -1.243 -0.6363 -0.7218 0.5759 1.577 -0.1394 0.8081 0.7781 -0.03481 -1.065 -0.3448 -1.082 0.02642 -1.106 -0.5055 -0.1544 0.4098 -0.3933 0.3722 0.8767 1.006 -0.1864 1.893 1.022 -0.1049 -1.035 -1.382 -0.8719 2.763 0.5401 1.435 2.484 1.816 1.873 0.5768 0.321 4.303 3.89 0.04565 0.329 1.105 1.121 -0.1244 0.7409 -0.2625 1.69 0.7617 -1.989 -0.6775 -1.212 -0.3181 -0.3128 1.031 1.221 1.86 -1.112 1.434 0.7015 -0.8058 -0.01751 -0.8398 0.0826 -0.4085 -0.5407 -0.1621 -0.5315 -0.4101 0.2333 -0.1319 0.9044 3.023 -0.06102 -1.895 -1.331 -0.09726 -0.1035 3.753 1.357 0.2752 -0.7505 0.6107 -0.9676 0.8272 2.993 2.456 4.369 2.906 2.697 -0.6052 1.202 0.01025 0.6616 0.6019 0.7457 1.845 1.583 2.217 3.077 1.457 1.317 0.3325 1.754 0.6843 -0.2117 1.996 1.889 1.188 0.0259 -0.05395 Missing[] 1.509 -0.003725 -0.1694 0.3275 0.2143 0.2693 0.4605 -0.4475 0.847 1.115 0.383 0.5697 0.499 4.096 0.5103 0.5682 0.8011 0.364 1.971 -0.09311 -0.112 -0.1045 0.3278 1.574 1.841 -0.1082 1.467 2.46 2.07 1.568 1.482 1.273 1.712 1.465 2.618 2.225 2.215 1.748
Missing[] -0.7682 0.9804 -0.4273 0.5039 -0.8338 -0.91 -0.6385 -1.071 -0.8324 -0.9076 -1.662 0.5641 -1.531 -1.462 -1.377 -1.792 -0.7931 -0.6966 0.03902 -0.4868 -0.3906 -0.7161 -0.7589 -0.02496 -0.1186 -0.4189 Missing[] -0.3699 -0.7028 -0.09868 0.6313 0.2152 Missing[] -3.313 Missing[] -3.126 Missing[] -2.501 -2.052 -2.126 -2.151 -0.9773 -1.52 -1.901 -1.782 -2.731 -1.424 -1.712 -0.6509 -1.582 -0.1776 -0.4856 0.5867 -1.079 -1.342 -1.027 -1.004 0.3389 -0.6987 0.3952 Missing[] -0.3186 0.3429 -1.309 0.1114 0.03593 0.7322 -0.5264 -1.799 -1.975 -0.9542 -1.58 -1.292 Missing[] -0.535 0.4694 -1.86 -1.695 -0.9705 -2.751 -2.543 -0.4236 -0.806 -0.1608 -0.5484 -1.22 -0.6417 -0.3739 0.03643 0.438 0.07884 -0.107 0.1028 1.857 1.339 1.721 1.852 -0.9111 -0.1123 -0.3297 -0.6481 -0.2455 0.2528 0.6229 -0.1048 1.055 1.169 0.5903 -0.01088 -0.241 -0.3187 0.005325 -0.2212 -1.24 0.6868 -0.388 Missing[] 0.3729 0.7256 0.8274 0.1991 Missing[] 0.3792 0.6336 -0.3626 -0.1938 0.7268 0.3739 -0.4133 -0.2448 0.5381 1.025 0.5607 0.5215 -0.1103 -0.221 0.778 0.5782 1.032 1.01 0.5059 0.841 1.101 0.4045 -1.413 0.6568 1.276 0.4317 0.6264 0.363 1.528 6.64E-12 -1.028 -1.187 -1.072 0.4772 -2.187 -1.445 -1.529 -1.525 0.7373 0.4198 -0.9895 0.8769 0.2225 0.7214 -0.4647 -0.8722 -0.1003 -0.2185 0.8209 -0.1397 -0.5359 -0.5042 -1.905 -0.09234 -0.6207 -0.5952 -0.3767 0.2517 -0.4426 -0.5338 -0.06695 -0.06128 -0.9518 -0.3835 -0.3297 -0.369 0.01357 -0.1123 0.07434 -2.12 -1.118 -2.147 -0.3669 -0.9723 0.2216 0.2316 -0.5881 -1.313 0.6638 0.06293 0.4695 -1.083 -0.2869 0.2736 0.03451 0.09897 0.4364 -0.3273 -0.2335 -0.6708 -0.244 -0.1726 -0.1367 -0.6733 0.6016 0.3694 0.5036 0.5503 0.2078 -0.1351 0.01131 -0.3416 -0.07764 0.02863 0.3569 0.6675 0.4305 0.2443 8.68E-05 -1.882 0.2837 0.5254 -0.01633 -1.292 -0.5132 -0.8225 -0.09422 0.8636 -0.28 Missing[] 0.01944 0.3613 -0.2751 -0.3547 -1.012 -2.55 -1.586 -1.675 -0.3881 0.1225 -0.5432 1.584 -0.1485 0.5713 -0.2833 0.5612 0.2652 0.05713 -1.198 -0.2447 -0.04034 -0.6042 -0.1729 0.05509 0.4204 1.032 1.532 Missing[] 0.3796 0.9922 0.4762 0.5104 -0.3004 0.05337 -0.01478 -0.6327 0.1906 1.49 -1.348 -1.606 -0.1673 -0.2995 0.6148 -1.1 0.2248 -0.35 1.232 0.5279 0.8559 0.2357 -0.5595 -1.98 -2.016 -0.4439 -1.465 -1.113 -1.241 -1.081 -0.1009 0.1161 -0.4518 -0.4737 -0.1231 -0.7166 -0.5346 -1.264 -0.7355 -0.5537 -1.109 -1.984 -3.109 -1.235 -0.3523 -1.231 -1.173 -1.697 -0.1594 -2.222 -0.9373 -0.6121 -1.536 -1.638 -1.208 -1.065 0.1232 -0.7685 0.05483 -1.822 -1.56 0.07034 -0.5155 -0.4135 -0.7759 -0.354 -1.242 -0.8715 -1.205 -1.305 0.2441 0.00162 Missing[] -0.4013 -2.093 -0.8016 -1.079 -0.8967 -1.126 -0.6 -1.358 -0.796 -1.298 -1.217 0.4777 -0.7434 -2.62 -1.704 -0.3426 -1.093 -0.6159 -0.0654 0.1327 -0.9701 -0.1966 0.1507 -0.6014 -0.4153 -0.5758 1.064 0.7652 -0.1864 Missing[] 0.8717 0.6867 0.8666 0.6497 -1.354 1.636 3.042 2.969 2.055 2.512 1.737 1.898 1.106 0.3883 0.6833 -0.3992 -0.4969 1.778 0.4201 0.876 -0.6292 0.0152 0.6977 1.14 -1.266 -1.149 -0.3491 -0.4941 -0.9822 -1.171 0.1367 -1.207 -0.1572 0.9241 -0.9419 0.8909 0.9551 0.3454 1.435 0.5142 1.402 0.6889 3.043 0.8139 1.859 1.333 0.6708 0.4513 0.9604 -0.0201 0.5391 0.5669 0.9689 -0.01884 0.7026 0.227 0.9518 1.974 2.882 2.116 2.628 2.542 3.795 1.516 1.165 1.893 1.642 0.4233 0.3184 0.8202 2.371 2.31 2.57 0.6758 0.3742 1.238 0.12 1.285 -0.5211 1.768 1.659 0.9933 -1.434 0.141 -1.404 -0.06799 -0.234 -0.3417 -0.09492 -0.04426 0.6152 1.383 0.4326 1.125 -0.7338 0.5193 0.1704 2.399 1.892 1.948 1.91 0.05463 1.019 0.7798 2.412 1.49 -1.731 -0.01722 -0.2463 0.8331 -0.185 0.01577 -1.677 -0.06316 -0.2097 -0.01514 -0.1079 0.2232 -1.136 -0.1665 0.09847 -0.1641
Missing[] -1.354 0.6653 -0.3555 0.02752 1.026 1.304 -0.5046 -0.4035 -1.337 -0.6813 -1.408 -0.1223 -1.279 -1.214 -0.8746 -1.599 -0.7984 -1.381 0.5289 -1.131 -0.5957 0.09179 0 0.1383 -0.2798 -0.445 -0.9654 -0.6742 -1.108 0.448 0.4792 0.2461 -1.855 -3.207 -5.317 -2.922 -2.484 -2.441 -2.148 -2.166 -2.294 -0.612 -1.623 -2.189 -2.054 -3.501 -1.898 Missing[] -1.953 -2.266 -0.5737 -0.311 -0.4585 -1.961 -1.954 -2.042 -1.304 -0.3939 -1.421 -0.4008 Missing[] 0.3941 0.4263 -0.6899 0.06133 -0.3586 0.7973 -0.4893 -2.089 -1.915 -0.9869 -1.606 -0.7087 -1.767 -0.9311 0.06928 -1.768 -1.478 -1.085 -0.5147 -2.557 -0.7727 -1.571 -0.304 -0.6716 -1.95 -2.136 0 -0.1747 1.026 0.3437 -0.003115 0.8797 1.856 1.568 2.154 2.28 -0.6582 -0.3436 0.1685 -0.1172 0.07741 0.01867 0.07678 -0.04095 0.6699 0.9923 0.5592 0.01088 -0.9103 -0.2808 -0.09281 -0.3821 -0.3351 0.774 -2.021 0.1867 0.7308 0.007479 0.7453 -0.211 -0.167 0.4777 0.2424 0.1636 0.37 1.148 -0.3592 -0.4235 0.1371 0.5946 1.587 0.7626 0.2324 0.116 -0.2312 1.041 0.9235 1.01 0.7487 0.2403 0.9044 0.8558 0.8375 0.01272 0.4757 1.28 0.4519 0.6733 0.5509 1.422 0.1989 -0.6103 -1.246 -0.7166 -0.3662 -0.7035 -1.243 -1.206 -1.188 0.5561 0.2269 -0.8936 0.5565 0.1634 0.2563 -0.5085 -0.4191 -0.2677 0.3312 0.9722 0.0009 -1.325 -0.3739 Missing[] -0.5867 0.00528 -0.7736 0.2385 -0.4555 -0.3775 -0.4082 0.8144 0.7845 0.2048 -0.01053 -0.5126 -0.7591 -0.8533 0.4833 0.3321 Missing[] -1.624 -1.799 -0.2399 -1.673 -0.6776 -0.009796 -0.3947 -2.46 1.613 1.581 1.801 -0.8675 -0.02411 0.4247 0.06027 0.01993 0.2916 -0.8312 -0.02654 -1.713 3.106 1.329 -0.2259 -1.099 Missing[] 0.1743 0.03851 0.1391 0.2687 -0.01698 -0.1771 -0.2336 0.1156 0.3321 0.1942 0.6327 0.1015 -0.1684 0.08945 -2.554 -0.9418 -0.7947 Missing[] -1.573 1.034 -0.1633 -0.8284 1.041 -0.01079 -0.246 0.3593 0.5408 0.06829 0.0874 -0.5487 -3.691 -3.427 -2.368 -0.8746 0 0.1757 1.373 0.1143 0.6986 -0.2918 -0.8789 0.01062 Missing[] -1.01 -0.5058 -0.5903 -0.2652 -0.001447 -1.248 0.3878 0.7917 0.5053 -0.6661 0.6213 1.197 -0.7469 0.1002 0 0.05394 0.02038 -0.4659 0.2853 1.72 -0.8353 Missing[] 0.3586 -0.3017 0.5361 -1.666 -1.287 -0.3741 1.101 -0.3248 -0.1423 0.2796 -0.607 -2.375 -2.565 -0.9644 -1.847 -2.088 -2.141 -1.544 -0.1601 0.1924 -1.284 -1.199 0.06875 -0.9682 -0.8187 -3.285 Missing[] -0.7509 Missing[] -1.878 -3.566 -1.698 -0.9616 -1.184 -0.9419 -1.375 -0.7335 -2.512 -0.3435 0.5518 -0.5949 -0.3048 -2.194 -1.796 -0.00495 -0.008632 -3.852 -1.881 -3.867 -0.2803 -0.7361 -0.9953 -0.332 -0.03205 -0.7701 -3.516 -1.628 -1.723 -1.073 -1.31 -0.5428 -1.134 -1.864 -0.4537 -0.7833 -2.254 Missing[] -0.3036 Missing[] -0.3941 Missing[] -2.117 0.4536 -0.5152 -2.085 -1.156 0.3773 -1.359 -0.5282 0.4492 -0.1568 -0.1473 -0.234 -0.1395 -0.9271 -0.5503 -0.5879 0.8845 0.4131 -0.4154 -0.0685 0.9598 1.022 0.6303 -0.257 -1.164 1.74 3.121 3.286 2.37 2.745 1.992 0.8671 0.5211 0.622 1.168 -0.5255 -0.708 2.095 0.2354 0.7532 -0.8795 -0.1839 0.779 1.352 0.1744 -1.17 -0.767 -0.3529 -1.289 -2.06 0.217 -0.8236 -0.2163 2.291 -0.4544 1.173 0.8353 0.2115 1.328 0.4095 -0.3056 -0.9552 2.85 0.9726 2.063 1.16 2.608 2.152 1.395 0.3151 1.102 0.09273 1.65 0.8537 1.209 1.279 0.9907 1.943 4.76 3.411 1.455 1.306 4.707 0.8709 1.049 1.224 1.443 0.9442 -0.05472 1.169 1.416 1.432 2.672 0.7687 0.503 1.131 0.3647 1.497 -0.3762 1.594 1.659 0.507 -2.463 1.184 -1.766 1.317 1.632 0.7791 1.172 1.366 1.547 1.072 0.4395 1.306 -0.752 1.339 1.486 0.1461 1.867 2.214 0.6507 0.597 1.025 1.282 2.353 0.9324 -1.79 0.391 0.6179 0.5335 -0.763 -0.3224 -0.77 -0.6548 -0.3392 -0.2601 -0.5604 0.2388 -1.347 -0.3381 -0.5833 0.3152
-0.1592 -1.091 -0.5542 -0.2103 0.2577 -0.2109 0.07491 -1.075 -0.9245 -1.5 -1.75 -0.3834 0.5293 -0.0456 0.5476 1.482 1.299 -0.2179 -0.3898 -1.004 -0.6147 -1.219 -0.2562 -0.331 0.3274 -1.093 Missing[] -1.498 -0.4001 -1.225 -0.3114 0.02916 -0.5739 -0.5949 -3.272 -4.095 -2.888 -3.411 -3.213 -2.096 -2.505 -2.179 -1.567 -1.36 -1.796 -1.115 Missing[] -2.039 -1.573 -1.193 -1.264 -0.9854 -1.361 -0.3349 -1.218 -2.095 -1.205 -0.7833 -0.8612 -0.4687 -0.5629 -1.571 Missing[] -0.4516 -0.3714 -0.253 -1.175 0.2852 -1.015 -0.02141 -0.3039 -0.8649 -0.397 0.07387 -0.1827 -0.8281 -0.5856 -1.424 -0.5585 -0.07847 0.2619 -1.656 0.3763 -1.136 0.5326 -0.1432 0.827 0.6412 -0.436 -0.5618 0.6799 0.5167 -0.1921 -0.09429 1.907 1.211 0.9482 1.103 -0.4853 -0.7275 -0.7719 -0.0932 -0.5546 -0.2163 -0.0002069 -0.1529 -0.3071 0.1573 -0.5178 0.176 0.3156 0.2422 0.1022 -0.4322 0.4593 0.6456 -1.577 0.3588 0.4188 -0.09251 -0.3383 -0.2906 -0.7939 -0.8964 -1.06 -0.04924 0.04972 0.6946 -0.7332 0.2835 -0.5889 2.375 1.351 -0.09885 -0.2855 -0.1009 -0.2942 1.043 0.6125 1.027 0.521 0.09927 0.2913 0.6274 0.2965 1.405 1.706 1.392 2.708 -0.1749 1.349 1.788 0.08261 -0.5549 -0.7328 -0.3721 -0.6067 -0.6604 -2.242 -1.758 -1.92 -0.6019 -0.05064 -1.126 0.08286 -0.02152 -1.219 -0.0002069 -0.08419 -0.3004 0.1421 -0.3961 0.7898 0.7093 -0.09427 -0.7221 0.3222 0.2886 -0.5437 -0.9614 -0.4155 -1.074 -0.8885 -0.6485 -0.4066 -0.8582 0.1403 -0.3273 -0.1221 -0.7196 -0.004838 -0.2307 -0.32 -0.1368 -1.624 -1.216 0.04951 -0.8186 -0.425 -0.5102 -0.04618 -1.422 -0.3675 -0.7875 -0.2012 0.2874 2.126 0.8344 -0.6762 0.3432 -0.7498 Missing[] -0.9919 -0.3066 -0.3297 0.1171 -0.4439 -0.5503 -1.2 -1.115 -1.188 -0.8158 -0.3577 -0.3795 -0.6466 -0.1953 -0.5049 -0.05827 -0.0002069 -0.2891 -0.1719 0.02482 -0.4973 -0.4704 -0.7516 -1.379 -0.05086 -0.7616 -0.3185 Missing[] -1.363 -0.9059 -1.419 -1.432 -0.1376 -0.4919 -0.9333 -1.063 -2.451 -2.523 -2.279 -1.815 -0.3879 -1.328 -0.1368 -0.9527 -1.054 -1.365 -2.538 -0.5789 -2.372 -0.9168 -0.3248 -0.4507 -0.9783 -1.244 -1.467 -0.7277 -0.3161 -0.2419 -0.0002069 -0.8842 -0.0002069 -0.4139 -0.08561 -0.8706 0.2581 -0.1206 0.1914 0.6458 -0.7764 0.03747 -0.9126 -0.1329 0.6113 0.4146 -1.354 -1.003 0.07192 0.5207 0.5815 0.4177 1.235 -1.974 -0.9155 -1.217 -1.248 -0.7549 -1.087 -0.9547 -1.35 -0.06407 -1.267 -0.9651 -0.2055 -0.5076 -0.2483 -0.9927 0.1403 -0.8603 -0.1263 0.457 -1.545 -2.984 -0.7058 -0.06453 0.4377 0.4571 -0.5321 -0.2215 -1.301 1.122 -0.5602 -0.4459 -0.5898 -2.135 -0.8373 -0.4964 0.4354 -0.4326 0.1594 -1.408 -0.6047 -0.6331 -0.9823 -0.86 -0.5374 -0.5671 -2.072 -1.769 -1.388 -1.186 -1.228 -0.7319 0.1808 0.3632 -0.9977 -0.7371 -0.9795 -0.5078 -0.01719 -0.6402 0.5134 0.7881 0.2337 -0.2584 -0.287 -1.125 -0.9378 -0.4927 -0.615 -0.9989 0.03614 -0.2703 -0.6413 -0.1012 0.02271 0.258 -0.6403 -1.098 1.031 -0.03048 0.09376 Missing[] 2.128 2.168 0.6372 -0.7903 0.02461 1.273 -0.00749 0.04978 0.6983 1.191 2.188 0.2171 0.301 0.17 1.841 0.8158 0.08969 -1.024 -0.4824 0.9508 -0.7321 0.1966 0.6963 2.113 -1.09 -0.5098 0.2546 -0.9726 -0.02648 -0.1881 1.047 0.4973 0.4207 -0.691 -0.07863 -0.1287 0.7119 0.1009 0.1948 -0.2543 0.3414 0.3893 0.04157 0.3824 2.218 -0.4405 -1.642 -1.624 -0.3549 0.4319 0.2214 0.4737 -0.01327 0.4844 0.2628 -1.109 0.4707 0.5297 4.394 0.5284 0.8559 0.4591 2.182 -0.4832 0.789 0.2831 1.221 0.05757 -0.4518 -0.8895 0.6568 1.014 0.2056 -0.1163 -0.911 0.8038 1.187 0.4589 0.7269 1.447 1.522 -0.3357 -0.8847 1.061 0.2662 -0.2681 -0.3736 0.1164 -1.543 -0.442 1.047 -2.032 -0.247 0.007488 0.003251 0.5512 0.6376 0.7929 -0.3621 1.488 -0.3574 -0.1706 -0.4292 0.6876 0.664 1.154 0.03884 0.02466 2.031 -0.2341 -0.2152 0.04064 2.496 0.5668 0.9057 0.7282 0.8399 0.00763 Missing[] 1.26 1.86 0.06358
-1.065 -1.513 -1.405 0.6208 0.6919 2.145 2.505 -0.7794 -0.1664 0.4469 -0.9414 -0.6179 1.078 -0.8798 Missing[] 0.5505 0.1405 -0.09081 -0.6454 Missing[] -0.4996 -1.772 -0.7291 -0.9489 -1.295 -0.2606 -0.8779 -0.8239 0.615 1.135 0.1013 -0.2323 -0.2238 -2.07 -2.731 -3.076 -2.339 -2.939 -2.382 -1.804 -3.095 -2.931 -1.721 -1.27 -1.682 Missing[] -4.001 -1.537 -2.457 -1.835 -2.532 -1.023 -1.457 -1.919 -1.684 Missing[] -1.93 -1.207 -1.071 0.4853 -0.4383 -1.754 -1.114 -0.7621 -1.088 -0.1917 -0.2088 -0.9242 Missing[] -0.483 0.006348 -0.7198 -0.534 -0.4316 Missing[] -0.353 -0.8966 -2.211 -1.683 -0.1166 -2.199 Missing[] 0.1284 -0.2141 0.605 -2.359 0.882 0.4094 -0.5549 1.019 0.892 -1.386 0.583 -0.6772 1.66 -0.06281 -0.4431 -0.5271 0.5648 -0.7218 0.04354 -0.2691 -0.2584 -0.2722 0.3549 -0.06581 7.83E-05 0.1775 -0.3757 -0.3415 0.8438 -0.6269 -0.1986 -0.3347 -0.1597 0.3873 -0.001853 0.3469 -1.379 -1.276 -0.1375 -1.204 Missing[] -1.087 -1.008 0.07219 -0.6558 -1.431 -1.319 -0.1303 -0.7668 1.305 1.611 -0.07942 0.09897 0.09165 0.4249 0.7008 0.9177 0.5509 0.2168 0.9755 1.025 1.087 0.3845 2.018 1.799 2.32 1.36 0.5584 0.4522 1.383 0.1125 0.1978 -0.9759 0.5506 Missing[] -2.541 0.7506 -0.2574 -0.4531 -0.3437 0.8289 -0.5794 1.016 -0.432 -0.6018 -0.05307 -0.07666 0.4435 0.7844 -0.8654 -0.2782 -0.5445 Missing[] 2.46 0.7356 0.03172 -0.6778 -1.671 -0.2033 -1.351 -0.6763 -2.099 -1.697 -1.339 -0.5495 -1.753 -0.357 -0.7363 -0.8043 Missing[] Missing[] -1.312 -1.703 -0.2835 0.05764 0.5376 0.2189 -1.607 -0.745 0.1972 0.899 0.4046 0.9294 0.1776 0.183 0.757 -1.378 -0.6672 -0.04739 -0.1502 -0.5626 3.37 0.5937 Missing[] -0.7843 -0.7083 -0.6698 -0.5693 -0.8003 -0.1422 0.01436 -0.4815 -0.2798 -0.1307 -0.02976 -0.09891 -0.03317 0.1727 -0.1297 1.55 -2.483 -1.222 -2.016 -2.845 -0.4427 -1.308 -0.4248 -1.997 -0.02237 -0.0733 -1.082 -1.83 -0.7233 -1.577 -1.079 7.83E-05 -2.278 -2.964 -2.763 -1.821 -1.65 -1.753 -1.066 -0.8606 -1.042 -1.757 -2.99 Missing[] -2.363 -1.402 -2.056 -1.451 -0.9232 -1.436 -1.618 -1.075 -0.2236 -1.03 Missing[] -0.4691 0.07353 -0.3863 0.1566 -0.6945 -0.6245 -0.9264 -0.481 0.6221 1.055 -0.3561 -0.009467 0.2002 Missing[] -1.008 -1.451 -0.3761 -0.873 -0.2843 -1.991 Missing[] -0.5073 -2.49 -1.775 -2.117 -0.8218 -1.097 -0.3358 -0.9596 -1.688 1.111 -1.356 -1.99 -1.037 0.05239 -0.5812 -1.122 -0.204 Missing[] Missing[] -0.09689 -1.665 -3.751 -1.937 -1.569 -0.3352 -0.5238 Missing[] -2.147 -2.344 -1.732 -0.6001 0.1642 0.07537 -2.384 -2.766 Missing[] -0.9375 -0.9333 -0.9262 -1.166 -0.8834 -0.3737 -0.43 -2.027 -1.244 -0.6449 -2.123 -2.041 Missing[] -2.09 -2.542 Missing[] -0.6869 -1.694 -2.084 -0.563 -1.79 -0.8047 -1.032 0.7676 -0.1165 -0.4788 -0.9872 -0.4088 -0.3473 -1.323 -0.2411 -0.6346 -1.507 -1.352 -0.4797 -0.1422 7.83E-05 -7.83E-05 -0.08566 -0.223 -0.9883 -1.886 Missing[] -2.725 0.5518 Missing[] Missing[] -0.7603 0.4119 -0.4083 -0.9266 -0.7268 -0.3485 0.1143 0.7524 1.107 -0.5138 -1.308 -1.315 -1.752 1.744 0.708 -0.9999 0.3866 -1.693 0.7181 -0.3338 -1.939 -0.02179 0.04195 0.09858 -0.2766 0.3349 -1.577 -0.6945 -1.79 0.7816 -0.9885 -0.6302 -1.327 0.029 -0.5686 -0.5115 0.1711 1.097 -0.02562 0.9781 1.508 1.487 1.311 3.412 -0.4005 1.219 2.068 1.4 0.7081 1.276 -0.8991 -0.6323 -0.5258 2.094 -0.5805 1.396 -0.05165 2.23 2.631 1.307 1.017 1.828 -0.4718 0.959 -0.2062 0.8205 0.8163 Missing[] -0.2809 -0.2381 -0.3277 0.2673 1.215 -0.5258 0.5099 -0.7391 0.1979 1.054 0.6857 0.3637 -0.5021 0.1632 1.298 1.861 2.573 2.507 2.217 2.804 2.252 2.339 1.362 -0.8658 0.4216 -0.7218 -0.04066 0.2384 1.133 0.3879 1.722 2.238 1.209 0.07049 0.2752 1.798 1.534 -1.304 0.6492 3.252 3.185 Missing[] -0.4854 0.025 1.504 0.08239 -0.05144 -0.146 2.135 0.4266 2.043 2.099 0.5745
0.3062 0.1068 -0.3157 -1.742 -1.776 -5.047 -3.795 -2.874 -2.183 -0.7792 -1.771 -0.798 0.2353 -0.3762 0.07238 -0.1663 -1.548 -2.102 -0.7009 -0.3977 -1.414 -0.2524 0.05217 -0.03462 -0.3806 0.4546 0.2973 -1.262 -0.6067 -1.756 -0.4387 -1.539 -0.4215 -3.794 -4 -6.099 -3.097 Missing[] Missing[] -2.557 -2.645 -2.312 Missing[] -1.05 -0.9466 Missing[] -2.009 -0.2349 -1.383 -2.134 -2.825 -0.1381 -0.6178 -1.191 -0.8548 -0.7477 -0.06062 0.6409 -0.532 -0.9099 -0.756 Missing[] -1.706 0.04231 -1.625 0.6317 -0.9661 -1.385 -1.441 0.1979 -0.6297 -0.1883 -0.4485 -1.325 -0.4355 -0.00382 -0.3971 -0.08678 0.08908 0.1746 -0.1781 -0.3968 -1.595 0.409 0.2314 0.3202 -0.7022 -0.2071 -0.3716 -0.8217 -0.1539 -1.386 -1.16 -2.597 -1.054 -1.259 -0.8784 -0.9609 -3.159 -2.042 -1.578 -0.7608 -0.775 -1.61 -1.588 -1.278 -2.124 -1.767 -1.366 0.03626 -1.548 -1.715 -0.9964 -0.6994 -1.422 -0.4486 0.205 -1.898 Missing[] -1.869 -1.252 -0.1043 Missing[] -1.548 -0.6177 0.1599 0.936 -0.1549 -0.3038 -0.4471 0.08448 0.8737 0.09723 0.03431 -0.5269 0.104 -0.1279 -0.09223 0.12 0.5576 0.8559 0.51 0.7888 -0.2063 -0.3557 -1.184 0.8391 0.4514 1.398 -0.008539 -0.1125 0.3657 -0.1418 -0.6941 -1.275 -0.7652 -0.4064 -3.125 -1.218 -1.249 -1.151 0.1675 -0.8734 -0.6757 -0.09627 -0.9632 0.01066 -0.1104 -0.222 -0.7017 0.7568 0.8121 1.426 0.02565 0.07209 -0.4853 -1.187 -0.6127 0.5024 -1.505 -2.015 -1.28 -2.764 -1.115 -0.8168 -1.48 -1.673 -0.6465 -0.02975 Missing[] -1.518 -0.5634 0.6544 -1.151 -2.115 -1.017 -1.485 1.187 0.392 0.7775 -0.3058 -2.457 -2.095 -2.246 -1.685 -0.3206 -0.7046 1.6 0.5478 0.2258 -0.5329 0.5058 0.6273 -1.049 -0.1919 0.5705 4.54E-05 -0.9274 -0.88 -0.8186 -0.6716 -0.595 0.3401 0.03146 0.612 0.0491 0.3396 0.312 0.2323 -0.3666 0.223 0.9749 1.755 0.543 0.7787 1.89 1.822 -0.1843 -0.3026 0.747 0.8279 0.2713 1.265 0.07968 -0.1621 0.06837 -0.48 -0.761 -2.788 -0.633 -1.135 0.6267 -0.007424 -0.9689 -0.9194 -0.2208 -0.5549 -1.161 0.1165 0.2879 -1.229 0.3427 Missing[] -0.0026 0.5604 0.05633 0.2843 1.091 1.049 0.6323 0.5859 1.456 0.9835 0.933 -0.01335 -0.06212 0.4992 1.1 1.073 0.9846 -0.61 Missing[] 3.53 2.033 0.6953 0.4062 0.06561 -0.465 1.032 -0.112 1.301 0.5461 -0.646 -0.9812 -0.5796 -0.4533 -0.3747 -0.1431 -1.049 -0.1484 -0.2931 -1.772 Missing[] 0.1681 -0.7666 -0.6715 -0.5578 -1.086 0.9887 -1.77 -0.6895 -1.465 0.009426 0.2057 -0.4371 -0.1738 -2.059 -1.207 -0.7091 -1.267 -0.8363 -1.254 -0.7159 -0.4175 -0.0864 -1.088 -0.7919 -0.1442 -1.189 -0.979 -0.512 -0.6616 0.0009819 0.1911 0.4653 -0.3946 0.006129 0.8764 1.476 0.2914 -0.4529 -0.1658 -0.428 -0.4039 -0.06971 1.577 -0.3354 -0.2263 -0.859 -0.1934 0.5077 -0.1292 0.2528 -0.5246 0.7068 -0.9863 -0.4898 -0.1168 -0.1359 -0.1013 -0.5962 Missing[] -0.1679 -1.077 Missing[] -0.1978 0.01788 0.6406 0.7734 -0.5625 0.03043 -0.07061 -0.5601 -0.5071 2.234 2.334 -1.022 0.9809 0.07398 0.1014 2.239 2.475 1.069 1.167 1.222 2.103 0.4673 2.082 0.9225 1.007 0.5399 -0.5528 -0.02871 0.2439 -0.3705 0.5999 0.3744 2.399 -0.5912 -1.221 -1.742 -0.844 -0.8488 1.42 0.5643 0.3687 -0.4129 2.627 -0.3325 -0.1118 1.206 0.9303 0.7721 0.8267 2.028 1.49 0.6419 0.9128 3.512 1.361 0.1671 -0.3104 1.454 -0.7913 -0.5852 1.106 0.4621 -0.7776 -0.588 -0.4417 1.551 -1.934 2.336 -1.935 1.013 0.9138 1.869 0.6263 0.1583 0.3655 0.4649 0.9975 1.004 1.355 2.338 2.065 2.728 2.452 2.075 1.675 0.7728 0.7593 -0.8813 1.225 1.376 -0.302 1.188 -0.7288 -0.9915 -0.1017 -0.1491 -0.4686 0.2742 -0.03252 -1.068 -3.071 0.1359 0.3159 0.5298 1.456 0.6919 1.783 -0.6514 1.283 -1.64 0.3228 0.1172 1.717 0.07241 1.356 0.2942 0.5214 0.8045 0.03252 -0.2187 -0.348 -1.083 -0.1148 0.3299 0.326 0.2191 0.6572 -0.1492 2.761 2.282 1.317
-0.4278 0.506 -0.1744 -2.049 -1.724 -4.293 -3.645 -3.156 -1.855 -2.152 -1.878 -0.1196 0.07419 -0.6393 -0.04392 -0.1212 -1.493 -2.076 -0.999 -1.551 -0.8421 -1.303 -2.107 -1.928 -0.1246 -0.1803 -0.3576 -1.397 -0.7581 -0.9228 -0.74 0.03163 -1.574 -2.596 -3.413 -4.995 -2.811 -4.132 -4.045 -3.133 -3.634 -3.4 -1.115 -1.131 -1.551 -1.145 -1.947 -0.5843 -1.811 -2.73 -2.569 -0.4872 -0.4206 -1.369 -0.8441 -0.7311 -0.3129 -0.04896 -0.351 -0.5608 -0.1236 Missing[] -1.257 0.2984 -0.9231 1.039 -1.096 -1.557 -1.929 -0.009745 -0.2261 -0.02741 -0.5785 -1.035 -1.023 -0.2422 -0.8277 -0.3226 0.08638 -0.4231 -0.0433 -0.4043 0.1868 0.1175 0.3386 0.3979 -0.05888 -0.0004171 -0.5855 -0.6146 0.1652 -1.533 -2.286 -2.727 -1.464 -1.19 -0.8739 -0.9072 -3.062 -1.58 -1.284 -0.6757 -0.885 -1.227 -1.802 -1.586 -2.099 -2.396 -2.259 0.04696 -1.111 -2.129 -1.469 -0.939 -0.9971 0.05038 -1.061 -0.6803 -1.464 -1.025 -0.6344 -0.6876 -1.43 -1.836 -1.623 -0.7507 1.53 -0.06882 -0.0004171 -0.123 0.3081 0.8078 0.1024 0.2564 -0.7753 -0.0004171 -0.7413 0.3199 0.2656 0.4392 0.8013 0.7773 0.9767 -0.1291 -0.203 -0.4428 0.7731 0.5425 1.291 0.3034 0.1306 -0.6891 0.09488 -0.2471 -0.4871 -0.9775 -0.7286 -2.238 -1.442 -1.477 -1.374 -0.3744 -0.5242 -0.8765 0.07233 -1.163 -0.538 -0.627 -0.545 -0.6208 0.8913 0.009218 0.2724 -0.06125 0.1482 -0.1191 -1.133 -0.7489 -0.1485 -0.9866 -1.403 -1.66 -2.501 -1.096 -1.015 -1.482 -0.8642 -0.8379 -0.2006 -1.456 -0.916 -0.9755 1.366 -0.6643 -0.754 -1.385 -0.6853 1.184 0.0694 1.67 -0.4557 -1.845 -1.646 -1.09 -0.3418 -0.5901 -0.3899 1.366 0.4533 0.1441 -0.4567 -0.1612 -0.01376 -1.615 -0.5618 -0.2563 0.05514 Missing[] -1.121 -1.178 -0.9969 -0.9304 -0.6425 -0.02124 0.3553 0.5554 0.2371 0.1774 0.1116 -0.471 -0.1773 0.6443 1.561 0.8161 0.9038 1.908 2.768 0.6993 -0.162 -0.1859 0.302 -0.01351 1.054 -0.6655 -0.228 0.1249 0.06248 -0.5531 -2.416 -0.7666 -0.7591 -0.1682 0.007275 -0.4498 -0.6161 -0.2294 -0.6422 -0.9123 -0.0004171 0.2586 -2.492 0.8004 -0.8234 -0.7008 0.4062 0.5538 1.093 0.7948 0.6011 -0.07868 0.1373 1.655 0.8666 0.4577 -0.0004171 0.2471 0.3889 0.4963 1.205 0.8982 0.4054 0.06754 3.181 1.795 1.127 0.8658 0.505 -0.05171 -0.6986 0.01105 2.077 1.065 0.02505 -0.3443 -1.358 -1.543 -1.514 -0.3386 -0.78 0.7527 -0.9205 -1.464 -0.576 -0.5692 -0.5538 -0.2817 -0.6464 -1.049 0.4818 -1.088 -0.1825 0.05444 0.02752 0.1428 0.3624 -0.01506 -0.5718 0.2586 -0.6913 -1.411 -0.967 -1.32 -1.403 -1.22 -1.036 -0.01169 0.06619 -0.01747 -0.2012 -0.3568 0.5065 -1.604 -0.04702 0.05232 -0.1303 0.1835 -0.4205 2.359 2.819 2.861 -0.04864 0.2024 -0.06947 0.2273 0.4303 0.6357 -0.5443 -0.5048 0.06384 0.1108 0.279 -0.7269 0.6889 0.5565 -0.4208 -0.05221 -0.6813 0.1573 -0.3908 0.7778 -0.6292 -0.9379 0.1091 -0.4719 -0.2104 -0.4457 -1.025 -0.4762 0.2945 -0.5374 -0.3371 -0.1739 -0.5174 -0.1272 2.463 2.463 0.0006749 0.595 -0.3621 -0.701 1.741 1.946 0.6717 0.708 1.043 1.567 0.4216 1.434 0.9214 0.6065 0.5079 -0.5085 -0.4066 0.09473 0.02171 0.4204 0.7824 2.659 -0.5701 -0.6142 -0.6034 -0.6888 -1.423 0.7366 1.157 0.9778 0.3962 3.487 -0.2045 -1.118 0.5013 1.092 0.1212 0.7956 2.281 1.959 0.254 0.5916 3.525 -0.265 -0.4558 -0.8133 -0.1973 -0.8912 2.004 0.5482 0.06719 0.3625 -0.2838 -1.009 0.4772 -0.5593 0.8513 -1.416 0.3422 0.4742 0.227 -1.328 -0.07977 -0.374 0.2403 0.8056 0.9708 0.9625 2.153 2.009 2.062 0.9532 1.556 0.7313 1.097 0.3212 0.1524 1.382 1.236 -0.001513 -0.09938 -0.6747 -0.8854 -0.8535 -0.735 -0.8565 -0.9831 -1.11 -0.9991 -3.937 -1.393 0.22 0.7242 1.013 -0.01318 0.6631 -0.5247 0.5892 -0.3844 0.01586 -0.8313 1.351 0.3605 0.5585 0.6288 0.5845 1.222 0.01952 -0.06224 -0.2279 0.08553 -0.1628 0.3426 0.6628 0.6184 0.2128 -0.09815 1.167 0.4433 1.494
-0.5456 -0.3702 0.05328 0.4206 -0.1214 0.613 0.4048 -0.2717 -0.01664 -0.6954 -0.657 -0.9656 -1.169 -0.2951 0.5445 0.8223 -0.9247 -0.7625 -0.78 -0.4472 -1.053 0.09417 -0.5983 -0.4221 0.1024 -0.7029 Missing[] -0.6668 -0.679 -0.1394 -1.043 -1.164 -0.5504 0.236 0.1164 -0.02221 -0.3855 -2.927 -2.932 -0.688 -0.738 -0.7028 -0.2017 -1.01 -0.425 1.099 -0.6651 0.242 0.466 0.3261 0.2846 0.1384 0.05147 0.3844 -0.1479 -0.6066 -0.3696 0.2605 0.02699 -1.132 -0.4374 0.2721 -0.06617 -0.2223 0.5125 0.03054 -0.4648 -1.511 Missing[] -0.4014 -0.2144 0.1325 -0.3768 -0.4038 1.114 -0.3917 -0.3808 0.08645 -0.06568 0.09373 -1.016 -0.3295 -0.1298 -0.113 -0.343 0.6946 -0.3239 0.9421 -0.3911 0.3217 -0.3893 -0.03039 1.428 1.869 1.192 0.9531 1.062 1.324 0.9226 1.22 0.8744 1.384 1.888 1.28 1.288 0.807 1.777 1.448 1.403 0.1181 0.9975 1.175 1.185 0.8051 0.5288 2.082 0.5179 Missing[] 0.3837 0.5254 1.794 0.6863 0.7477 1.433 1.248 0.09036 -0.08348 0.3781 0.5181 0.4569 0.217 0.0289 0.4371 -0.05385 -0.2739 0.4064 0.07728 0.6659 0.4673 0.8394 -0.3194 -0.2523 -0.5161 -0.1102 0.2185 0.7356 -0.1464 0.191 1.06 0.7322 0.3566 1.162 -0.3133 -0.2352 0.1747 1.107 0.8277 -0.5135 0.4833 0.5834 0.6401 0.05803 -0.3373 1.997 -0.5251 0.6023 1.164 1.263 1.42 0.6514 0.09284 0.02791 0.3872 2.023 0.239 -0.07271 0.378 0.6135 -0.3589 -0.19 0.3984 0.3504 -0.004248 0.9303 1.189 0.8416 0.9056 0.3814 0.1179 -0.5253 -0.209 -0.3855 -0.8101 -0.3229 -0.9399 -0.8007 -0.3114 -0.5277 -0.5344 0.1076 -0.2063 0.9017 0.9369 1.127 -1.07 0.8128 -0.2232 -0.3906 -0.2615 -0.05048 -0.5034 0.03887 0.01297 0.6925 0.5627 -0.8407 1.681 2.698 2.649 2.904 3.139 3.242 2.955 2.872 -0.1402 -0.08907 3.274 0.3147 0.8476 0.6327 0.3456 2.745 -0.9919 -0.9359 -0.7888 -0.7731 1.63 -0.07419 -0.601 -1.48 -3.602 -0.6958 -0.7321 -0.7969 0.1317 0.1114 -0.03789 0.5628 3.446 1.428 1.372 1.054 1.272 0.4716 0.3424 -0.006731 1.85 -0.1439 0.145 -0.08617 -0.0951 -0.4287 -0.4639 -0.1949 0.2751 0.1149 0.953 0.07221 0.9182 0.8644 0.1653 -0.4963 -0.7351 0.2723 -0.04911 0.4883 0.0001493 -0.01071 -0.3206 0.1374 1.472 -0.1036 2.753 0.9304 1.251 -0.4678 1.584 0.1854 -1.029 0.005988 -0.5819 -0.6334 0.5155 0.3636 0.3729 0.3562 -0.04416 0.6323 -0.2482 0.3402 -0.9167 0.396 0.3593 0.8313 0.05135 0.1571 -0.007317 -0.7288 1.337 0.4039 0.6474 Missing[] 1.063 0.6053 -0.5171 -0.9302 -0.4934 0.411 -0.5466 0.7135 0.6133 1.431 1.009 1.148 1.354 -0.1583 -0.0003737 0.362 0.6143 0.1715 0.9935 1.148 0.1831 -0.1836 0.4307 0.3409 0.5589 0.9779 0.9823 1.126 -0.0507 0.4793 0.6533 0.2328 0.6227 0.0621 -0.4188 -0.5653 0.5473 -0.2129 -0.1259 -0.8461 -0.4257 -0.65 -0.4295 -0.3695 0.1152 -0.1873 0.1566 0.3332 0.5168 -0.6185 -0.1186 0.7634 0.6092 0.6187 0.09011 -0.2616 -0.1589 0.4183 -0.3419 -0.0003737 0.5186 -0.9927 -0.1153 0.05449 -0.01589 0.7795 0.9925 1.239 0.7636 0.7816 -0.0004307 0.2214 0.114 0.129 -0.454 -0.232 -0.3901 0.1031 -0.03911 -0.5161 -0.2409 -0.3471 -0.04986 -0.763 0.6445 0.01472 0.7704 0.7591 0.2696 -0.5862 -0.01028 -0.8786 -0.02511 -0.2237 0.5676 -1.013 -0.3416 -1.354 0.3993 1.669 1.072 0.6396 0.4103 0.683 -0.1145 1.119 3.244 0.4814 0.1886 0.06712 -0.5593 0.5117 -0.8047 0.08624 -0.1966 0.672 -0.2649 0.003794 -0.02239 -0.8219 0.1937 -1 -0.3932 -0.6809 0.3756 1.624 -0.01314 0.578 2.419 0.257 0.1782 0.1489 0.3539 0.503 0.2613 -0.0003737 0.348 -0.009288 -0.4093 -1.26 2.511 -0.578 -0.386 -0.1267 1.804 -1.159 1.499 0.08429 1.138 0.249 0.7388 0.5142 0.6493 -1.1 -0.6773 -0.09461 -0.668 -0.5077 -0.1804 -0.6932 0.3967 0.05061 -1.527 1.109 1.138 -0.05309 0.05295 -0.8691 -0.2813 -0.09574 0.05195 -0.3251 -0.7788 -0.3355 -0.2592 -0.3902 0.4216 0.2052 0.2863 -0.7698 -0.3996 -1.05 -0.672 -0.3059
-0.8349 -0.2896 -0.7057 0.00799 Missing[] -1.188 -0.6628 -0.9873 -0.2302 -1.186 -1.42 -1.836 -1.125 -0.2702 0.9179 1.194 -2.628 -1.41 -0.7226 -0.6318 0.9289 -0.7964 -0.1479 -0.2527 0.07671 -0.1515 0.7143 -0.7249 -0.1057 0.12 Missing[] -0.7541 -0.1616 -0.02464 0.1138 -0.1148 -0.9191 -3.085 -3.549 -0.7476 -0.5896 -0.4354 Missing[] -1.413 0.08335 -0.6074 -0.1187 -0.6865 0.4643 -0.3771 -0.7612 0.09646 -0.2877 0.7158 Missing[] -1.03 -1.274 -0.3616 0.237 Missing[] 0.3468 Missing[] Missing[] -0.2593 0.3533 -0.2283 -1.755 0.3602 0.8557 -0.8146 Missing[] -0.5161 -1.141 -0.6494 -0.6653 -0.6008 -0.06742 -0.5423 0.06531 0.2543 -0.6024 -0.07897 -0.3344 Missing[] -0.5707 0.5923 -0.573 -0.6974 -0.4097 0.1687 -0.3259 0 0.4522 1.343 0.055 0.1825 -0.04051 0.01 0.566 0.6438 1.281 0.8571 0.9027 1.075 2.249 1.428 1.002 0.9836 2.417 -0.07472 0.6725 1.53 1.119 0.8935 0.715 2.099 0.1954 0.759 1.34 1.003 0.9996 0.3762 0.4894 0.6874 0.6892 -0.507 0.4303 0.3735 0.6638 0.1188 0.028 0.005291 0.6753 -0.2855 -0.03748 0.8081 -0.1299 0.7277 0.4091 1.421 -0.302 -0.4369 0.05627 -0.3014 -0.7473 0.9296 Missing[] -0.003651 0.2827 1.204 0.5059 1.318 Missing[] -0.2651 -0.788 1.331 1.943 -0.1152 0.5767 0.7598 0.5805 Missing[] -0.1384 1.209 -0.3178 0.5541 1.394 1.433 1.4 Missing[] -0.05271 0.5388 0.6257 3.112 0.07002 0.3427 0.2755 0.6709 -0.6083 0.3905 0.3889 0 -0.6526 0.2451 0.2672 0.1977 0.7695 0.6638 0.2228 -1.325 -0.9483 -0.6446 Missing[] -0.5365 -0.1997 Missing[] -1.165 Missing[] -1.599 Missing[] Missing[] Missing[] 0.9912 1.109 Missing[] 0.8217 0.2518 -0.02333 -0.01817 -0.0331 -0.5855 -2.181 -0.2307 0.7407 -0.3948 Missing[] 2.306 1.16 3.38 3.928 3.359 3.761 4.062 2.533 -0.3774 -0.1135 3.305 0.7662 1.141 0.7584 0.6577 3.069 -1.004 0.08991 0.2376 -0.3082 0.1134 -0.9482 -0.7464 Missing[] -2.257 -0.5788 -0.5047 -0.4249 -0.1936 -0.4501 Missing[] Missing[] 3.628 1.287 1.646 0.9106 2.121 0.07401 -0.5216 -0.02294 0.7219 0.1954 0.6424 -0.03378 0.9683 -0.3018 0.1956 0.04112 0.733 0.2206 -0.2247 -0.3704 0.9887 Missing[] -0.01522 0.2576 -0.1935 -0.1034 0.2637 0.2578 -0.3509 -0.6452 0.06353 -0.1228 -0.006388 Missing[] 3.44 2.013 1.191 0.2905 1.081 0.9148 -0.5638 1.161 -0.6845 -1.244 -1.233 -0.06209 0.6483 0.5026 Missing[] -0.1339 1.313 0.1676 -0.5432 0.2257 0.5487 -0.7159 0.3666 0.8119 -0.02063 -0.3724 2.05 0.05071 0.4897 0.2343 0.5783 0.4357 -0.2891 -0.2379 -0.413 0.5284 -0.119 0.9259 0.7357 0.9065 1.026 1.448 0.8505 1.16 1.421 Missing[] 0.3177 Missing[] 1.099 1.983 0.9716 0.2872 -0.3273 0.6913 0.2925 0.7422 0.7172 0.8177 0.3314 1.208 1.608 0.4324 1.405 1.143 0.9646 0.9126 2.015 0.6755 1.553 Missing[] 0.8777 1.092 1.639 0.6979 0.528 1.792 1.993 0.6766 0.2122 0.2321 -0.003932 0.4328 -0.2404 0.6951 1.566 0.6097 0.8074 0.3884 -0.5296 0.1014 0.7326 0.9182 0.7766 0.7544 -1.078 0.8799 0.7779 1.347 0.901 1.287 5.7E-05 0.4558 Missing[] 0.7164 0.1484 0.2594 -0.1131 0.1353 -0.2997 Missing[] -0.1784 0.5772 -1.921 -0.1986 0.9706 0.0321 Missing[] Missing[] -0.4347 -0.3096 0.4711 -0.4169 -0.7598 0.07167 -3.06E-09 0.2103 -0.3345 -0.9213 0.7482 1.422 1.431 1.816 1.039 1.604 Missing[] 1.762 3.581 0.3158 0.387 0.1505 -1.072 -0.2783 -0.9843 -1.23 0.368 0.9457 Missing[] 0.1542 0.8 -1.684 -0.09924 -1.615 -0.5362 -0.6635 0.1665 1.543 0.08225 0.0254 2.413 0.1832 Missing[] 1.265 -0.2314 0.1911 -0.0726 0.298 0.4073 0.6251 0.08418 Missing[] 2.72 -1.206 -0.6524 -0.5092 1.898 Missing[] Missing[] -0.003421 0.2591 0.146 0.5101 0.0094 -0.01471 -2.762 0.02978 -0.08222 -1.198 -1.049 -1.029 Missing[] 0.2021 0 -1.412 0.5617 0.6414 -0.5847 -0.2252 -1.437 -0.3519 -0.2547 -0.4122 -1.61 -0.07785 -0.2161 0.3973 -0.854 0.6005 0.5498 0.7892 -0.7524 -3.053 -0.395 -0.9224 -0.463
0.08327 -1.301 0.1187 Missing[] 0.2612 -0.5005 -0.4126 -1.105 -0.03107 0.9332 0.3482 0.7294 -0.6479 0.3629 Missing[] 0.5118 -0.644 0.5515 Missing[] -0.2546 Missing[] 0.03274 -0.5957 -0.6535 -1.261 -0.4533 -0.9626 -1.432 0.09332 Missing[] -0.08174 0.2756 0.04856 -0.8591 -1.382 -0.1446 0.2471 -2.948 -3.067 -1.036 Missing[] -1.069 -1.363 -1.266 Missing[] -4.54E-05 -0.6356 -0.06241 -0.3604 -0.3461 -0.4405 -0.6625 -1.553 -0.8606 0.05188 0.02842 -1.631 -1.08 -4.54E-05 2.648 -0.2615 -1.281 0.1526 -0.9377 0.2718 0.0133 -0.5303 -0.3473 -0.8198 -0.6315 -0.7375 -1.453 -0.2593 0.5474 -0.3532 -0.1942 -0.1612 0.08802 0.9927 -0.1607 0.0122 0.001205 -0.1802 -0.6908 0.4839 0.8009 0.5515 0.4406 1.808 -0.8761 0.3392 -0.3958 0.09736 -0.8988 0.1312 0.02763 -0.2327 -0.3938 0.2512 -0.298 0.01597 -0.1917 -0.8605 -0.08386 -0.4227 0.1525 0.2504 -0.3642 -0.05035 0.3704 0.6162 0.7287 0.6627 0.4196 0.7298 1.991 -0.5239 -0.4218 -0.4378 -4.54E-05 -0.4105 -0.05471 0.3404 0.1756 -0.5566 1.253 -0.7554 -0.4248 0.3338 Missing[] -0.4484 -0.2965 -1.454 0.5571 -0.4724 -0.5325 -0.4247 0.5744 0.4436 0.8657 -0.6302 -0.09377 -0.1426 1.531 0.015 1.968 2.51 1.253 0.67 0.2144 0.2663 1.474 -0.7812 -0.8162 0.4616 0.2979 0.5366 0.622 -0.7861 -1.202 -0.9672 0.3376 0.4898 1.307 0.4537 1.117 -0.3032 0.07176 0.01578 0.02144 -0.4042 0.8918 -0.2334 0.7898 0.02909 -0.6325 0.1743 Missing[] 0.1897 -0.1692 0.8151 0.9329 0.002316 0.4837 0.7503 0.6972 2.483 -0.297 0.6679 0.4659 -0.3159 1.167 2.513 0.2637 0.305 0.3658 0.887 -2.263 -0.379 Missing[] 0.7705 1.934 2.448 2.751 2.66 1.186 1.425 1.238 -0.02779 0.3397 0.04415 -0.298 -0.284 3.369 1.247 1.894 0.8028 1.712 2.143 2.407 2.167 2.901 2.78 3.165 3.806 4.055 3.217 1.929 3.246 3.481 1.864 -0.2933 -0.5382 0.06909 -0.7327 -1.295 -0.1324 0.3975 -0.3656 -0.1959 Missing[] -0.289 -1.491 -1.192 0.1679 0.3357 -0.9658 -2.09 0.9024 -1.505 -1.123 -0.8039 -0.2627 0.5618 -0.9925 -0.7673 -1.288 -0.4363 -2.367 -0.7923 -1.083 0.06771 -0.6504 0.0026 -0.9458 -1.146 -0.9966 -0.4092 Missing[] Missing[] -1.226 -0.1777 -1.454 -1.002 0.4391 -0.1876 -0.4927 -0.2781 -1.134 -0.04966 -0.801 -0.395 0.9979 -0.7304 1.12 0.08679 -1.128 -0.7966 -1.003 Missing[] 2.171 -0.0648 -1.553 0.5332 0.4835 0.09078 -1.141 0.08788 0.311 0.7077 0.1469 1.198 -0.7027 -0.01306 0.7102 0.9062 -0.09825 0.1538 Missing[] 0.1724 -0.4624 0.3654 -1.37 -1.858 -0.3374 0.1525 0.7223 0.8456 0.2249 -0.225 0.1999 3.333 0.2522 0.3386 0.8313 1.014 Missing[] -1.574 0.1098 1.228 0.5952 0.3854 0.2096 Missing[] -0.04159 0.07948 0.1141 -1.031 -1.268 -0.8781 Missing[] Missing[] -0.8917 -0.3514 0.4433 0.3107 Missing[] 0.5938 2.317 1.449 2.364 2.459 0.8669 2.099 2.249 1.669 1.095 1.381 0.9072 0.3158 1.006 0.358 0.2354 0.302 -0.4702 0.7053 0.5022 0.1597 1.031 1.608 1.968 1.446 0.1029 -0.3255 -1.091 -0.2263 0.6188 -0.189 0.3061 Missing[] 1.166 1.005 0.9927 1.005 0.6445 0.8126 0.8342 0.8851 0.1676 0.1341 -4.54E-05 Missing[] 0.4259 Missing[] 0.9917 0.1405 -0.5736 -0.4217 -0.1411 1.838 1.104 0.8696 0.6612 -0.5505 -0.2213 Missing[] 3.207 2.467 0.5285 1.099 0.3755 -0.2022 -0.2682 -0.1309 0.7905 -0.4677 0.5006 0.6315 0.7323 -4.54E-05 0.5452 0.4607 1.311 0.9231 2.075 0.4957 -0.8358 0.6554 1.074 0.07236 0.8732 -1.004 -1.004 0.596 0.03288 -0.1177 -0.07533 0.4164 0.3669 0.6056 0.01377 0.3746 -1.37 -0.6865 -0.05258 0.8398 Missing[] -0.3908 -0.8055 -0.5167 -1.177 Missing[] 1.168 2.555 2.34 0.272 0.9528 Missing[] 0.02671 -4.54E-05 1.266 0.9465 0.9883 1.029 Missing[] -0.6105 -4.54E-05 -4.54E-05 1.662 0.6697 0.571 -1.202 -0.9062 -0.03582 -1.604 0.112 -0.1715 Missing[] -0.1427 -0.1015 1.05 0.8875 0.5747 -1.074 -0.8036 0.2661 1.631 2.571 0.01445 -0.3172 -0.2164 -0.0115 0.04675 -0.4068 -1.576 0.3485
0.06567 -0.9414 -0.9383 0.5716 1.054 -8.22E-05 0.09478 -0.8737 -0.06767 1.786 1.337 0.7748 -1.186 0.2913 0.9695 1.572 -0.2821 0.2949 0.454 -0.2862 0.3885 -0.03286 -0.5823 -0.5521 -1.166 Missing[] -1.314 -1.447 0.3247 -0.6292 -0.06214 -0.02997 Missing[] -0.03106 -1.228 -0.2492 -0.1615 -2.632 -2.803 -1.452 Missing[] -1.386 -0.8136 -1.511 -1.159 -0.5294 -0.3112 -0.7899 -8.22E-05 -0.7645 -1.107 -1.51 -2.167 -1.185 -0.7533 -0.6171 -1.572 -0.6603 0.1549 1.286 0.09076 -1.064 0.177 -1.573 0.1346 -0.071 -0.556 -0.7876 -0.2722 -1.061 -0.6623 -1.298 -0.1927 0.367 -0.2563 -1.486 -0.6195 0.3964 0.5417 -0.8494 -0.4768 0.7596 -1.057 -1.143 0.6031 0.2622 0.2363 0.2144 2.493 0.05377 0.1516 -0.8674 0.2948 -0.2494 0.4866 -0.4891 -0.2105 -0.7964 1.402 0.2314 -0.4342 1.042 -0.4567 1.015 1.202 0.8369 0.004811 0.6742 0.796 0.3443 0.4959 0.5251 0.4621 0.561 0.7524 1.036 -0.3371 -0.7116 -1.056 -1.107 -0.5025 -0.4564 0.4078 -0.7215 -0.4737 -0.5359 -0.725 -1.031 -0.4133 0.5779 -0.08192 -1.05 -1.672 0.1828 0.3832 -0.8236 -0.7712 -0.2842 -0.2451 -0.3014 -0.2499 -0.1149 -0.7292 0.9762 -0.4692 1.721 2.64 0.8209 1.006 1.014 0.8009 1.439 -0.819 Missing[] 0.5495 1.151 1.88 0.5194 -0.1887 -0.8238 Missing[] 0.487 0.3606 Missing[] 0.4209 Missing[] -0.1798 -0.01254 -0.1307 0.3287 -0.5437 0.9492 -0.3565 0.2012 -0.1528 0.05611 -0.01771 0.1557 0.4142 -0.4041 1.546 0.9963 0.1587 0.5651 0.6371 0.9036 2.968 -0.3709 1.042 1.265 -0.3588 0.6682 2.392 -0.06892 2.404 -0.133 0.1232 -1.339 -0.3981 Missing[] 0.5958 1.643 2.154 2.489 2.29 1.406 1.216 1.454 -0.01619 0.3309 -0.006755 0.5086 0.5958 4.19 1.959 3.603 0.748 2.626 3.881 Missing[] 3.364 3.724 4.145 4.047 4.726 4.473 3.874 1.474 3.779 4.789 3.174 -0.8203 -1.055 -0.2725 -0.5348 Missing[] -0.318 0.7427 -0.5069 Missing[] -0.2876 -0.02621 -1.045 -0.6578 0.1671 -0.2619 -1.026 -0.5403 -1.254 -0.6099 -0.8486 -0.6372 -0.4199 -1.407 -0.8026 -0.5925 -1.054 0.386 -3.245 -1.552 -1.923 -0.1102 -0.772 -0.4524 -0.6224 -1.621 -0.05517 -1.186 -0.03445 -0.2311 -2.655 -0.9953 -1.939 -0.5498 0.0007536 -0.8097 -1.06 -1.444 -1.367 0.2031 0.3993 -0.5414 -0.1947 -0.8731 0.3432 -1.023 -1.006 -1.034 -1.987 -1.141 2.305 0.5846 -1.693 0.7716 0.7719 0.7312 -1.165 0.6123 0.9054 0.006144 0.02726 1.734 -0.5203 -1.028 0.814 0.1578 0.314 Missing[] -0.4178 -1.256 -0.07831 -0.6042 -1.735 -2.803 -0.3914 -0.4738 0.6629 Missing[] -0.6479 -1.011 -0.0657 0.824 -0.2704 -0.294 -0.7229 -0.2273 -0.5384 -0.5626 -0.1228 -0.481 0.004091 0.7538 -0.001019 -8.22E-05 -0.305 -0.6271 0.07993 -1.263 -1.308 -1.642 -0.1317 -0.8826 -0.9826 -0.8064 -0.7567 -0.08994 0.03413 0.6492 1.517 0.8484 -0.2025 1.4 0.6273 0.4359 0.3129 0.9545 0.178 1.188 0.8616 -0.5678 0.8568 -0.3235 Missing[] 0.4881 -0.03429 1.387 1.816 2.013 0.8849 2.045 2.7 2.408 -0.3776 -0.4822 -1.877 -1.048 -0.2994 0.04344 -0.1118 1.046 -0.2309 -0.1392 Missing[] -0.2025 0.1039 -0.3113 -0.3301 -0.2995 0.6799 0.138 0.5158 -1.52 0.08809 0.09083 0.7861 Missing[] -1.475 -1.069 0.4593 1.468 1.275 1.331 1.073 -1.345 -0.6532 -0.5571 3.111 3.419 0.2359 0.9467 0.0163 -0.5503 -0.5653 -0.2274 -0.1787 -0.4373 -0.6816 0.5751 0.1527 0.03535 -0.4394 -0.3169 2.194 0.7326 1.581 0.1957 -0.6128 0.7571 1.064 -0.3102 2.231 -0.7378 -1.18 0.8448 -0.5647 -1.123 -8.22E-05 1.427 0.236 0.5 -0.2483 -0.7499 -0.6998 -0.6995 -0.5589 0.7758 -0.8807 -0.5764 -0.1951 -1.591 -1.731 -0.4189 1.782 1.421 1.078 0.1721 -0.4474 Missing[] 1.238 0.5112 0.3823 0.5831 0.2907 0.4896 1.063 0.0569 0.7524 0.2224 2.579 0.9751 0.7534 -1.742 -0.5744 Missing[] -1.195 -0.02243 0.01002 -0.6541 -0.679 -0.6351 1.003 1.041 0.8517 -0.4049 -0.5169 0.9285 2.03 3.133 -0.1606 0.1112 0.1421 Missing[] -0.9627 -0.9613 -0.8673 -0.08585
0.1679 0.06709 -0.468 0.0068 0.4208 -1.841 -1.729 1.222 1.82 -1.804 -0.5703 0.21 -0.2316 -0.6287 -0.4118 -0.4595 -0.8817 -1.226 Missing[] -0.16 1.234 0.09137 -2.056 -1.882 -0.3021 -0.8457 Missing[] -0.4718 -0.6109 Missing[] Missing[] -0.02974 -0.5489 -0.1098 -0.1524 -0.994 -1.527 -2.978 -2.936 -2.018 -2.649 -2.689 -1.144 -1.06 Missing[] 0.6466 -0.7499 Missing[] 0.3392 0.3583 0.4049 -0.1651 -0.01633 -0.0003656 0.3309 -0.9362 Missing[] 0.08448 -0.5682 1.651 0.8358 -0.5435 Missing[] -0.9255 0.8312 -1.351 0.1084 Missing[] -1.473 -0.1309 -0.07378 -0.4231 -0.157 0.4018 -0.3966 -0.4015 -0.04061 -0.6594 -0.3318 Missing[] 1.255 0.3108 -0.8026 -1.167 -0.2088 0.8044 -0.07652 -1.599 -0.1999 -0.1766 -0.9871 0.6278 Missing[] -1.728 -0.3291 -0.9437 -1.151 -0.7413 -2.5 -0.7288 -0.3613 -1.3 -1.424 -0.7109 -1.583 -0.7679 -1.206 -2.343 -0.04472 0.03249 1.336 0.8403 0.9323 0.1453 -0.4016 1.403 -0.008086 -0.9851 -1.119 -0.87 0.4554 0.323 0.2107 1.049 0.8366 -0.2748 1.028 0.7898 1.185 Missing[] -0.4778 -0.4919 -0.1611 0.5971 0.4734 -0.222 -0.1984 1.349 1.417 -1.217 0.2877 0.1653 0.3062 -0.5986 -0.4919 0.2638 0.3578 1.339 1.557 0.8714 0.5344 -0.0003656 -0.104 -0.3183 1.014 -0.1142 Missing[] 0.2796 -0.5895 -0.4994 -0.5257 -0.05877 0.1869 1.7 -1.006 0.7564 -0.2804 -0.5233 -0.4001 -0.0408 -0.5634 0.4655 -0.9801 1.341 1.356 -0.5406 0.5283 -0.06931 0.5769 0.002083 -0.0003656 -0.2525 -0.168 Missing[] 0.214 Missing[] 0.8565 0.334 -0.1899 Missing[] 0.3205 Missing[] -0.1579 -0.5287 Missing[] -0.02531 -0.06179 0.5045 -0.2166 0.4823 0.5544 -0.7897 -0.828 0.243 1.116 0.6335 0.112 0.1491 0.7027 Missing[] 0.2543 0.6217 Missing[] 3.132 0.9979 0.03565 1.405 Missing[] 2.666 2.668 2.261 1.968 2.859 2.81 1.95 1.598 -0.7898 0.7049 1.666 -0.0116 0.1802 1.902 0.7631 0.4177 0.7234 0.6186 3.587 2.821 0.0412 Missing[] 0.5566 0.3486 Missing[] -0.06259 0.1533 1.088 0.7723 1.019 3.117 1.264 1.244 0.4474 0.5604 1.576 0.2217 0.08437 Missing[] 0.1712 -0.4178 -1.075 Missing[] 0.4871 0.6343 0.7953 -0.5092 -0.187 1.841 1.643 Missing[] -0.007922 0.4291 Missing[] -0.4653 0.9997 1.332 1.053 -0.3526 -0.02791 0.203 Missing[] 1.416 1.658 0.4515 0.8754 1.597 0.1892 0.851 -0.01004 -0.694 0.2112 3.334 1.984 -0.4383 0.1098 0.3331 0.3924 -0.6353 0.04001 1.927 -0.2476 -0.3296 0.3484 1.582 1.498 Missing[] 0.01436 0.1684 -0.5606 Missing[] -0.002478 1.027 0.6501 0.8862 1.363 -0.1744 Missing[] 1.837 1.426 0.6615 -0.07838 0.6615 -0.0003656 1.826 2.217 2.001 -0.8621 -0.7872 0.5216 0.4805 Missing[] 0.002725 -0.7269 0.9275 0.478 0.2513 -0.5429 0.1307 Missing[] -0.3755 0.2905 Missing[] -0.7533 -1.239 1.081 0.07832 0.4273 -1.148 Missing[] -0.6687 0.09391 -0.04853 0.2525 0.01851 Missing[] -0.9247 -0.7578 1.245 -1.402 -1.175 0.5044 0.44 -0.4973 -0.1212 -0.5653 -0.1332 0.1936 -0.06919 1.104 -0.4798 2.317 2.949 2.62 1.795 1.335 -0.0102 -0.7973 0.02361 1.19 0.1697 0.6642 0.6098 1.43 0.3054 0.2331 0.3502 -0.5147 0.09516 0.4203 -0.3662 -0.6257 0.7216 -0.0003656 -1.553 0.2285 1.071 0.3077 0.2785 -0.09709 -0.5885 0.7806 0.8188 0.5562 -1.097 -0.1728 -0.3884 -0.7741 0.6478 -1.165 -0.3981 0.7199 1.309 0.6043 0.5047 0.8062 0.9326 Missing[] 1.788 -0.9601 Missing[] 2.874 -0.7752 -1.65 0.2694 0.2535 1.339 -0.5596 0.2608 2.379 1.781 0.829 1.228 0.4513 -0.7964 0.5179 0.9181 0.8194 0.6983 2.025 1.257 0.8192 0.5865 0.13 1.704 0.6411 4.526 4.055 -0.135 -0.1932 1.309 0.3196 -0.1361 2.14 -0.9597 -0.2047 -0.5104 0.08781 Missing[] Missing[] 0.5383 0.508 1.614 0.6353 1.142 0.6218 -0.9379 -1.501 0.7076 1.332 Missing[] -0.2153 0.9937 -1.402 Missing[] -0.5382 -1.187 0.4296 -0.1576 -1.241 -0.9477 -1.374 0.1189 0.5322 0.7255 -1.96 -0.3044 -0.2463 -0.4184 -0.3423 Missing[] -1.057 -1.37 -1.292 Missing[] -0.7195 0.5694 -0.5369
-1.096 -1.184 0.2499 -0.03841 -0.5008 0.6459 0.5188 -0.3917 0.1743 -1.14 -0.481 -0.3637 0.6194 0.3163 1.016 0.7883 -0.4896 0.4949 -0.9717 Missing[] -0.1584 0.8022 -0.7043 -0.5601 -0.1567 0.4891 -0.02013 Missing[] -0.9338 -0.003635 -0.2655 -0.1902 -0.9946 0.003963 0.1854 0.9348 0.8915 Missing[] -1.531 -1.1E-11 0.09702 0.06418 -0.07486 -0.6697 -0.8591 0.5464 0.7409 1.082 0.3319 0.3497 -0.0725 -0.5829 -0.9982 0.5194 0.9182 0.9242 0.0792 0.1046 -0.4544 -1.07 0.1152 -0.3898 Missing[] 0.303 1.614 -0.1756 0.7737 0.8581 -0.9258 0.7773 0.8409 0.8115 0.9553 0.7967 0.368 0.5174 -0.651 -0.8317 -0.5326 -0.3048 -0.3289 -1.069 0.2372 0.08951 -0.3391 -0.01297 -0.6506 0.1853 -0.4971 -0.3887 -0.1693 0.8256 -0.5902 -0.4874 -0.4135 0.263 -0.05391 0.7606 -0.1674 0.3044 -0.3328 -0.4683 1.256 -0.3034 -0.06332 0.844 0.3848 0.8212 -0.4639 -0.1457 -1.504 0.6911 0.4591 0.02507 -0.4772 -0.2676 -0.1838 0.4416 0.7717 0.8744 -0.2561 0.3197 -0.3801 0.1321 0.5978 0.2745 0.4351 -0.01839 0.1833 -0.3206 0.4016 -0.05111 -0.3188 -0.8836 -0.7913 -0.3521 -0.6046 -1.057 -0.8576 0.5162 -0.3409 -0.2483 0.2954 0.3226 -0.7607 0.2156 -0.01743 0.4359 0.08033 0.6472 -0.5216 0.1591 0.4277 -0.3274 0.01997 2.133 0.1176 -0.1996 1.127 0.5964 0.6311 0.4 0.4847 0.7776 -0.2173 0.09931 1.54 0.3745 0.5657 0.07535 -0.03508 -0.6102 -1.119 -1.081 0.6136 -0.4557 -1.172 -0.8829 -0.6909 -0.4413 0.6248 -0.1994 -0.0002605 0.809 0.957 0.6447 0.07217 1.55 0.4439 0.5333 0.03825 0.8289 0.6679 0.09611 1.314 -1.335 -0.526 -0.2147 0.2996 -0.02221 -0.4053 1.159 1.014 1.119 0.07126 1.734 -0.7756 0.006969 1.497 1.551 1.685 2.596 1.935 4.459 0.9877 2.428 0.9573 1.549 1.845 1.823 1.823 1.975 3.281 2.248 3.064 2.844 3.399 1.519 2.123 2.406 1.529 2.579 -0.7249 -0.5585 -0.7678 -0.9933 0.02203 0.7117 -0.6559 -0.6635 -0.3726 0.1676 -1.97E-11 -0.4757 1.358 1.807 -8.85E-12 0.681 1.391 0.5602 0.4914 0.4272 0.441 1.63 -0.006766 0.2685 0.1623 -0.4619 -0.134 -0.7841 -1.481 0.7702 0.7058 0.9819 -0.004701 0.5825 -0.3571 0.6163 0.6515 -0.4129 Missing[] 0.6813 -0.2643 -1.06E-11 -0.5738 0.5224 0.1942 0.8034 0.005277 1.88 0.7172 0.1035 -0.3747 0.7184 1.592 -0.05373 -0.3649 1.364 0.9148 0.2059 2.073 0.4526 3.068 1.651 0.5239 0.1162 1.105 -0.3257 0.4124 -0.04083 0.01329 0.5555 3.074 1.621 1.326 -0.687 -0.09743 -0.4388 -0.4141 0.3387 0.8797 -0.6731 0.2699 0.5603 0.8171 0.6246 -0.1484 -4.75E-12 0.06735 -0.4426 0.5833 0.1134 -0.3523 -1.69E-11 0.4421 -0.1633 -0.8514 0.00495 0.1393 0.3434 0.1556 0.5178 0.2027 0.5415 0.7477 0.04991 0.05315 -0.4162 0.01825 -0.5177 -0.4164 0.0323 0.07668 -0.1238 -0.7482 0.1931 -0.7708 -0.02229 1.205 -0.2809 0.7309 -0.1207 -0.4217 0.177 -0.1073 -0.5141 0.02517 -0.3313 -0.8755 -0.6428 -0.5255 -0.5817 -0.5185 0.05954 0.6192 -0.2678 -0.2371 -0.6507 -0.502 2.628 1.126 1.236 1.714 0.2919 -0.1678 0.526 -0.5155 0.004468 0.9485 0.3879 0.9036 1.609 1.093 1.013 0.743 -0.7007 0.08345 -0.339 0.4183 -0.4485 0.1544 -0.4581 0.1782 0.5093 -0.4514 -3.67E-05 0.02187 0.1247 0.3013 0.2951 0.2736 -1.03E-11 -0.3885 -0.9474 -0.5952 0.5876 -0.2064 -0.6221 -0.39 0.4856 -0.5494 -0.1237 0.1342 0.2738 0.05131 -1.097 -0.4325 -0.2898 -0.9713 1.329 0.2666 0.05511 1.426 0.03027 0.7737 1.151 1.104 -0.1361 0.4649 0.8058 1.11 0.3021 2.114 0.5257 1.422 1.072 0.4041 0.9168 1.501 0.2766 0.5373 1.097 2.641 3.031 1.492 1.25 Missing[] -0.02239 -0.03206 0.2227 0.7002 0.2223 -1.08 -1.75 -0.752 -0.5226 -0.2175 2.074 0.7921 -0.7417 -0.3465 -0.7185 Missing[] -0.8113 -0.1561 -2.51 0.8324 0.4084 0.8296 0.1191 0.2158 0.4616 -0.3588 0.6396 -1.712 -0.7865 0.523 0.0213 1.168 0.05292 0.7641 0.1433 0.1684 0.4901 -0.7531 -0.5984 0.1539 -0.1669 -0.8964 -0.6653 -0.8092 0.1271 -0.3372 0.00146 -0.3218 -0.3389
-2.172 Missing[] -1.107 0.214 -0.1791 -0.8376 0.1292 -1.095 -0.9022 -0.8806 -1.057 -0.5888 -0.1609 Missing[] -1.11 -1.571 Missing[] -1.779 -1.401 -2.956 -0.4582 -1.057 Missing[] -1.356 Missing[] -0.5305 -0.002705 Missing[] -0.7124 Missing[] -0.391 -0.7848 -1.051 -0.07461 0.09785 -1.581 -0.4751 Missing[] Missing[] -1.093 -1.424 -1.487 Missing[] -1.278 -0.5896 Missing[] -1.604 -0.3124 -0.3585 -0.2933 0.04713 0.2169 -0.5016 -1.767 -0.1424 1.702 -0.8551 0.06099 -0.5301 -0.3231 -0.1245 Missing[] -0.5522 -0.9557 Missing[] -1.074 -0.9028 -0.994 -0.1308 -0.2327 -0.00627 -0.6966 -0.07527 -0.4754 0.1568 0.5488 -0.4248 -0.9742 -0.5152 Missing[] 1.297 Missing[] 0.5446 0.7159 0.1044 0.1248 0.9074 0.5203 -0.05508 -0.5846 -0.2769 -0.281 0.2542 0.02702 0.529 0.8165 Missing[] Missing[] 0 1.238 0.9058 0.7871 2.063 0.729 Missing[] 0.8874 2.016 0.8446 1.488 -0.1283 Missing[] Missing[] 0.7655 0.8315 -0.9293 Missing[] -0.9426 -1.028 -1.041 -1 Missing[] 0.04764 -0.5446 -0.4461 0.8376 -0.3944 Missing[] -0.08997 -0.3319 Missing[] -0.8616 -0.4347 -0.02242 Missing[] -0.8257 -0.4141 -0.2039 -0.3128 Missing[] 0.1101 -0.4029 -0.3289 -0.5407 0.4775 Missing[] Missing[] 0 0.2764 0.4793 0.1336 Missing[] -0.05862 -0.5443 -0.583 0.216 1.122 1.369 -0.8579 -0.3682 Missing[] 0.06855 0.3914 0.6767 0.9701 -1.112 -1.027 -0.419 Missing[] Missing[] -0.4197 -0.8718 -0.8823 -0.7005 0.2296 -0.121 -0.4163 -0.3168 -0.0488 -0.5382 -0.3781 0.1568 -0.1688 -0.4668 -0.2046 -0.003817 -0.3986 Missing[] 0.2815 0.1393 1.869 Missing[] -1.009 -0.4347 Missing[] 1.234 Missing[] -0.7661 1.079 0.01753 Missing[] -0.3039 Missing[] Missing[] -0.4712 Missing[] 0.316 -0.8158 -0.7938 0.08676 -1.167 1.211 0.3013 2.637 5.134 2.135 1.278 1.055 Missing[] Missing[] Missing[] 3.34 2.745 3.032 3.396 2.47 3.313 Missing[] 0.4007 -0.2773 0.08784 -0.048 1.494 0.2058 Missing[] -0.09639 -0.1886 -0.001543 1.705 0.4299 1.277 2.653 1.121 Missing[] 1.486 Missing[] 0.4885 -0.3214 Missing[] -1.107 0.8676 0.7548 0.9386 0.02732 -0.797 0.7265 0.1716 0.569 0.2285 1.386 0.4307 Missing[] Missing[] 0.006978 -0.04795 0.9265 0.4368 1.131 0.4151 1.533 -0.02626 -0.2913 0.02061 -0.8144 0.4913 -0.2583 -0.1533 0.4717 0.1869 0.1943 Missing[] 0.5122 0.3495 0.9467 -0.7947 Missing[] Missing[] 0.5313 0.2474 Missing[] 0.0534 0.4105 Missing[] 0.4489 0.548 -0.0117 0.05162 -0.4987 Missing[] -0.3133 0.3996 -0.5505 0.6548 1.092 -0.4149 -0.5055 0.1899 -0.8278 Missing[] 0.5056 Missing[] Missing[] 1.238 -1.016 -2.136 0.375 -0.6542 Missing[] -0.4676 Missing[] 0.1594 Missing[] -0.3162 0.6922 Missing[] 1.031 -0.3888 -1.442 1.051 1.066 0.3608 0.02994 -0.456 0.747 0.6358 1.057 0.4653 0.2754 0.6857 0.5993 0.2078 0.6577 0.4005 -0.00162 Missing[] -0.3969 0.3205 0.002578 0.07764 -0.2566 0.4506 -0.004985 Missing[] Missing[] 0.06238 -0.1357 Missing[] -0.166 Missing[] Missing[] 0.07361 1.056 -0.8502 -0.2197 -0.02254 -0.2608 -0.2284 -0.1035 -0.5005 -0.1178 0.7709 -0.4288 0.07224 -0.492 0.3234 0.9606 0.6064 Missing[] 0.1509 -0.4827 -0.5986 -2.227 -1.823 Missing[] Missing[] -0.8216 -1.083 0.6415 0.4269 -0.1434 0.6332 0.8909 Missing[] -0.4688 -0.5415 0.2706 0.5117 0.4918 0.5576 0.09376 0.171 -0.155 Missing[] Missing[] -0.2334 0.5963 Missing[] -0.189 -0.6047 0.1505 0.3876 0.2418 Missing[] -0.1191 Missing[] Missing[] 1.036 -0.5401 Missing[] Missing[] 1.255 0.835 0.5235 0.9646 0.1587 Missing[] -0.5408 0.268 Missing[] 0.8109 0.7862 1.703 Missing[] -0.5692 Missing[] -0.6198 -0.522 0.002417 0.5582 0.6457 1.015 0.6027 -0.2703 -0.7485 -0.7713 Missing[] Missing[] -0.2987 0.683 0.1164 -1.069 Missing[] Missing[] -1.667 -1.239 -1.029 0.4644 0.08837 0.2002 0.8916 1.261 Missing[] 1.284 Missing[] 1.829 0.5468 -0.6336 -0.8958 -0.5572 0.7494 -0.1497 -0.3982 -1.269 0.2061 -0.581 -2.091 -0.1486 -0.1684 -0.3837 -0.5376 -0.2627 -0.02584 -1.34 0.5078 -0.06583 -0.06028 -2.283 Missing[] -0.1495 Missing[] 0.01514 0.3197 0.04615 -1.012 Missing[] -0.1582 0.2821
0.2821 -0.785 -0.1223 0 -0.09467 -1.488 -1.657 0.1837 0.2068 0.331 0.6681 -0.5537 0.157 -0.9685 -1.172 -1.03 0.7128 0.5974 -0.6266 0.9832 -0.5666 -1.923 -0.6249 -0.5457 -0.5795 -0.4285 -1.431 -1.158 0.6492 -0.04162 -0.1408 -1.026 0.4594 -1.278 0.9578 -0.04581 0.9159 -1.721 -1.469 -0.5396 Missing[] -0.4044 -0.3718 0.8479 2.09 Missing[] -0.7847 -1.703 -0.9341 -0.7089 -0.5794 -1.079 -0.7434 1.066 Missing[] -0.6087 0.1599 -0.2228 0.08889 0 0.2194 2.058 0.1014 0.5984 0.4679 1.605 0.7811 0.7788 Missing[] 0.2557 0.4942 0.2513 0.7457 0.9426 1.078 1.339 0.1826 -0.5552 -0.1787 -0.5656 Missing[] -0.4 -1.578 -0.8542 -0.3996 -0.5343 -1.019 -1.148 1.447 0.3581 0.01507 -1.784 -0.3988 -0.345 -1.156 -1.39 -1.356 -1.196 0.09099 -1.385 -0.6743 -1.427 -0.9834 -1.008 -1.571 -1.238 -2.338 -1.427 -2.109 0.1298 -0.007274 0.7205 0.9185 0.5445 0.02911 -1.316 0.4363 -0.01294 0.3901 0.1868 Missing[] -0.7534 -0.2476 0.07701 -0.3173 0.3319 -1.685 -0.929 -1.348 0.2038 0.3465 -0.7417 0.3303 -0.7602 -0.5535 -0.5722 -0.03692 0 -0.02358 -0.5889 0.2765 0.06757 -0.3097 0.08369 -0.9913 0.458 -0.763 -1.233 -1.313 -0.5188 -0.2547 0.6194 Missing[] 0.2394 -0.4353 1.249 0.0791 0.7098 -0.2623 -0.2922 -0.5491 -2.514 -1.119 -2.765 -0.01294 0.6279 0.4826 -0.7141 -0.4978 0.2358 0.0126 1.709 1.62 0.4366 -0.7691 -0.5388 0.4144 -0.4273 -0.1799 -0.3935 -0.9982 0.08721 -0.5148 -0.5233 -0.4428 0.2471 -1.504 0.1501 0.1316 -0.5753 -0.5778 -0.8446 Missing[] -0.7195 0.2488 1.857 -0.3923 -0.02527 -0.009706 Missing[] 0.008125 0.4275 0.5416 0.5953 Missing[] 0.832 0.01059 0.1828 0.0008444 0.3485 0.2211 0.7769 0.7643 -3.39 -0.7102 -1.154 -0.00122 0.5458 0.8516 0.8738 0.5374 0.784 0.4905 0.4799 -0.1469 0.1218 -0.2375 0.5368 -0.02241 0.3331 0.2022 0.9211 0.9398 0.06692 0.1776 -0.6621 1.408 -0.7524 -1.15 -2.389 -3.491 -3.329 -2.526 -2.265 -0.4169 -0.4495 -0.05399 -0.3839 -1.836 0.6156 0.2917 0.2483 -0.5266 -1.63 -2.119 -0.6853 -1.2 -1.163 -1.946 -2.174 -2.884 -0.596 Missing[] 0.5031 -0.589 -1.561 Missing[] -0.8914 -0.5262 Missing[] 0.3593 -0.5359 0.3333 -0.787 0.003588 -0.8353 -0.2064 -0.3831 -0.4236 -0.7563 Missing[] -0.5162 0.0937 1.379 -2.375 -1.161 0.7431 -1.586 1.392 0.3271 1.237 Missing[] 2.258 -0.624 -0.01571 -0.1954 -0.5388 0.1685 0.8298 0.8326 0.4297 1.006 Missing[] 2.688 0.6143 0.2823 1.354 0.2686 2.961 0.4403 -0.6386 0.3593 -0.00064 0.04867 0.8247 -0.1268 2.868 Missing[] 2.447 -0.5442 0.4477 1.122 -0.5609 -0.07859 -0.1945 0.8241 0.853 Missing[] -0.3493 -0.4315 -0.3701 0.9472 0.7834 -0.2138 -0.4303 0.2073 0.06086 0.9807 0.1417 0.3627 -0.0045 -1.149 -1.167 -0.2024 0.1991 1.63 0.7476 0.5136 1.864 0.3964 1.148 1.931 1.585 0.1454 1.253 -0.5981 0.2398 1.586 0.381 1.087 0.6272 0.1844 0.2058 0.355 0.1221 0.4001 -0.06299 1.408 1.663 1.321 2.605 1.831 2.806 3.392 2.809 2.817 1.447 0.6329 3.641 2.76 3.018 3.187 2.258 2.67 2.714 2.443 0.4638 0.9322 1.893 0.9147 1.374 1.068 0.9268 0.4619 0.7135 -0.1796 -0.07812 0.7194 1.14 0.8898 1.091 0.3144 0.812 0.8491 1.378 1.233 -0.659 -0.2177 0.5374 0.02151 -0.8563 -0.2133 -0.274 -0.4479 -0.07928 0.3801 0.5389 -0.1505 Missing[] 0.4598 -0.801 -0.8245 -0.04044 0.8225 -2.323 0.55 0.699 0.3198 2.819 0.7602 0.974 1.459 0.9341 0.8897 1.552 1.104 1.57 -0.0121 0.842 0.2629 0.3563 0.03617 2.052 1.465 1.471 1.583 3.42 0.901 -1.231 0.2123 0.5126 Missing[] 2.302 2.647 2.56 -0.5941 1.308 -0.9299 Missing[] -0.902 -2.132 -1.405 -1.836 -1.817 0.1832 -1.276 0.7408 0.3758 0.3685 0.4645 1.174 1.007 0 -0.788 0.764 0 0.7695 0.5194 1.33 1.301 0.817 0.5129 1.743 1.287 0.9751 1.629 0.3856 1.127 1.685 1.62 1.838 0.366 0.7348 0.9946 0.5041 0.9581
-0.3368 -0.775 Missing[] -0.7225 -0.4625 -1.285 -2.064 Missing[] -0.6502 0.633 -0.4042 -0.8001 -0.4306 Missing[] -1.737 -0.9085 0.4368 -0.7305 -1.018 -1.586 Missing[] -1.797 -0.7769 -0.9767 Missing[] -1.542 Missing[] -0.05465 -1.22 -1.267 Missing[] -0.474 Missing[] -0.4306 -2.054 -2.891 Missing[] -2.6 -1.845 -1.497 -1.219 -1.292 Missing[] -1.282 0.03935 0.1247 -0.2647 Missing[] 0.2073 Missing[] -1.335 -0.6486 -1.075 -0.1042 0.005605 -1.551 -0.2122 0.2142 0.2814 Missing[] 0.9734 -0.4168 1.464 1.164 0.1858 -0.514 -0.3086 Missing[] 0.1034 -0.5138 -1.031 -0.8623 -0.3892 0.1373 0.1202 -0.2488 2.455 0.8996 1.297 1.173 0.3685 0.606 -0.0124 0.002714 -1.419 0.6863 1.838 0.4725 0.4182 -1.087 -0.7409 -0.62 -0.9793 -1.184 -2.232 -1.018 -1.77 -1.602 -0.7496 -0.6887 Missing[] Missing[] -0.02329 Missing[] Missing[] -1.579 -1.48 Missing[] -1.155 Missing[] Missing[] -1.586 -2.05 -0.4187 0.332 -0.6777 -1.086 -0.9536 -0.8728 -1.17 -1.759 Missing[] -2.589 -1.62 Missing[] -2.337 Missing[] -0.742 -1.431 Missing[] 0 -1.913 -0.8062 -2.809 -1.515 Missing[] -0.9449 -1.258 -1.176 -1.445 -0.4069 -0.5889 0.08627 Missing[] -0.3578 -1.07 -1.267 -0.003651 -2.01 -0.9435 -0.8228 -0.06265 -0.6358 -1.15 -0.749 -0.3148 -0.9279 -1.313 -0.2603 -0.4122 0.06452 -2.205 -0.7103 -0.9003 0.04688 -0.9973 -0.5094 -1.274 Missing[] -0.1536 0.2439 1.06 -0.2792 0.3166 0.4215 0.2902 0.2755 Missing[] 2.04 -0.02453 0.8508 -1.173 0.9301 -1.208 -1.16 0.3061 0.08557 -0.774 0.2851 Missing[] 0.7406 -0.1944 Missing[] -0.3055 0.5308 Missing[] 0.1655 -0.6543 0.5798 1.66 -0.9129 0.263 -0.5118 -0.6232 0.1832 -1.442 0.2235 -0.8758 Missing[] 0.8191 0.1307 0.6364 1.73 -0.9172 Missing[] 0.9644 0.8952 -2.729 -1.171 -1.398 -1.145 -1.089 -0.4252 -0.3125 -0.000815 0.657 -0.4606 -0.4534 0.1976 0.2288 0.2085 -0.261 -0.7115 0.5319 0.7466 -0.3002 -1.047 Missing[] -1.321 -2.143 -1.982 -3.808 -1.715 Missing[] -0.5081 -0.3109 1.079 1.035 Missing[] -0.8334 -0.7436 -0.1753 Missing[] 1.875 -1.209 -0.9084 -0.8116 0.5234 -1.735 0.7143 Missing[] 0.8952 0.481 1.03 1.019 0.1323 1.003 0.1536 Missing[] Missing[] 0.4519 Missing[] 1.345 -0.2496 -0.9673 -0.6043 -0.9224 -0.6452 0.5041 0.4767 Missing[] 0.8884 1.76 0.5798 0.8021 -0.8854 -0.5508 0.8014 1.156 0.6514 -0.1205 0.881 -0.6481 0.08421 0.8823 1.25 1.095 0.7857 Missing[] 1.489 1.724 1.199 -0.1546 1.36 Missing[] 1.352 1.317 2.082 1.08 2.09 1.738 1.781 1.385 1.861 0.4479 3.221 1.28 1.265 3.011 1.832 1.269 2.034 2.545 3.059 2.827 3.709 Missing[] Missing[] 1.085 3.343 0.7986 2.917 1.911 1.278 1.72 4.004 1.173 Missing[] 2.144 2.514 Missing[] 1.595 1.915 1.55 3.005 2.537 2.569 3.032 Missing[] Missing[] 4.119 6.799 4.153 5.652 5.673 3.216 5.074 3.938 3.457 3.586 1.737 3.797 4.001 Missing[] 2.198 2.576 3.353 3.661 1.905 1.949 1.152 1.39 1.52 2.447 2.56 2.507 2.895 2.158 2.567 2.604 2.522 2.683 2.642 2.668 1.915 4.739 3.033 1.979 1.716 0.9042 Missing[] Missing[] 3.252 4.022 2.451 1.963 1.191 0.6042 1.246 1.24 1.159 2.592 1.727 0.9829 1.015 0.7664 -3.53E-09 4.207 2.57 2.309 -0.9983 Missing[] -0.056 Missing[] Missing[] Missing[] 1.625 -0.4914 Missing[] -1.037 0 Missing[] 0.03655 Missing[] 0.9798 -1.432 1.607 1.946 2.599 0.9012 0.43 0.1311 0.8419 -0.4768 0.5987 0.322 Missing[] -0.9418 -0.8078 0.3419 -0.08871 -0.05504 0.3966 -0.07197 0.3356 0.6061 Missing[] 0.954 0.6353 -0.1818 -0.6679 -2.526 Missing[] 0.7278 Missing[] 0.1153 1.356 0.1571 Missing[] 0.6792 0.6777 0.6448 0.6981 0.612 0.01223 -0.1807 -0.1878 0.1878 -0.1981 0.6735 1.936 1.694 Missing[] -0.07 0.141 -0.3156 -0.1528 1.134 0.1567 0.5633 1.321 0.4938 0.6672 0.05184 1.021 0.3299 0.9567 0.5724 0.846 0.9411 0.8967 1.587 3.244 0.9433 0.9546 0.02242
-0.1166 -0.7295 Missing[] -0.7556 -0.5366 -0.9047 -1.297 -1.232 -0.4773 0.08795 0.3854 0.1102 -0.7677 0.02562 0.8508 1.996 0.4517 0.5733 0.7024 -0.06989 -2.046 -2.032 -0.595 -0.7468 -0.1375 -1.914 -1.301 -0.9532 -0.3989 -0.6748 -0.5987 -0.03462 Missing[] 0.4103 -1.56 -0.9219 -1.036 -1.611 -1.848 -1.347 -1.521 -1.359 Missing[] 0.003579 0.2743 -1.801 -0.9388 -0.8076 Missing[] -0.1752 -0.5164 -0.5427 -0.6827 0.6508 0.221 -0.9656 Missing[] -0.0507 -0.1741 -0.282 1.291 0.5614 0.8383 1.537 -0.1611 -0.1307 -0.2052 -0.6006 0.4456 -3.934 -2.903 -0.4707 0.3276 -0.5565 -0.3096 0.2762 0.8505 1.737 2.004 1.473 0.6496 0.487 -0.4705 -0.6107 -0.8767 0.4807 0.7503 0.4069 1.486 -1.291 -0.337 -0.4451 -0.1069 -1.157 -1.229 -0.9152 -2.044 -1.383 -1.035 -0.661 -1.11 -0.642 -0.5266 -1.153 -2.226 -1.339 -1.858 -0.4335 -0.8396 0.09971 Missing[] 0.3344 0.1234 -0.103 0.1233 0.3109 -0.6864 -1.333 -1.714 -1.622 -0.4821 -0.9855 -0.8157 -0.4932 -0.9069 -0.2419 -0.9777 -0.1681 Missing[] -0.3183 0.1493 -1.393 -0.6873 -0.3607 -1.09 -0.2745 -0.6885 Missing[] -0.9713 -1.015 -0.146 -0.912 -0.0838 0.003008 -1.343 -0.6121 -3.015 -1.678 -1.255 -1.339 -1.022 0.2482 -0.5808 0.192 -0.0003009 -2.482 -0.05138 -1.185 0.02366 -0.0003009 -0.1475 -1.647 0.4355 -1.104 -0.09252 -0.2394 0.1165 -0.07749 -0.02967 0.1643 0.5419 0.5177 1.243 0.1905 0.3439 0.07884 0.6508 Missing[] 0.4359 0.7967 -0.7062 -0.5729 0.02107 -0.2355 -0.2198 0.4395 -0.7274 -0.4167 -0.2319 -0.8763 0.1484 -0.6156 0.4182 0.2864 0.5897 1.904 1.13 Missing[] -0.3056 -0.1024 Missing[] 0.06552 -0.1599 -0.3843 0.5735 -0.432 -0.142 0.1527 0.2198 0.4572 -0.0003009 0.1163 1.351 -0.6128 -0.3097 -0.6456 0.004799 0.9557 -0.3175 -0.4503 -0.2807 -0.1614 0.4604 0.3162 -0.1128 0.2958 -0.5357 0.1205 0.4292 0.7647 0.3519 0.4236 0.5604 1.137 1.197 0.4368 -2.561 -2.313 -1.332 -1.242 -3.968 -2.359 -2.556 -2.166 -0.4826 0.1892 0.8522 0.114 Missing[] -0.607 -0.3687 -1.447 0.07563 1.168 -1.459 -2.052 -0.298 0.2614 Missing[] 0.1792 1.339 1.149 -0.1716 0.03005 Missing[] -1.163 -0.05782 -0.05947 -0.3935 0.7048 0.8404 -0.161 0.8723 -1.204 -0.7209 -1.49 -0.03473 -0.3643 -0.3724 0.2141 Missing[] -0.415 Missing[] -0.4437 -1.083 -0.7206 0.6529 0.42 1.34 -0.4112 -0.2196 0.495 -0.3962 0.3519 1.01 1.087 2.107 0.8666 1.651 0.8085 1.466 1.195 1.551 1.063 Missing[] 1.274 1.123 2.004 1.313 1.741 2.084 1.982 2.133 2.124 0.2426 1.954 1.885 2.505 2.851 Missing[] 0.3437 1.977 1.307 3.452 1.93 2.101 2.684 0.611 1.326 1.872 1.441 2.433 1.89 1.579 1.478 2.45 1.673 Missing[] 0.1972 1.101 0.9356 1.987 2.297 0.8785 2.235 1.582 3.184 2.939 4.342 3.734 2.369 4.217 2.913 3.79 3.367 3.154 1.96 3.13 2.904 2.937 1.999 2.027 1.961 0.8693 2.176 2.263 3.905 3.513 2.366 1.212 0.7651 0.7289 1.749 3.882 0.7452 1.988 1.931 1.448 2.848 3.262 2.987 3.199 1.993 1.69 1.838 3.237 2.032 1.128 1.806 1.323 0.7343 2.621 1.231 2.732 1.623 1.172 0.4393 1.517 2.588 0.9568 1.173 1.613 1.46 0.9108 0.6955 0.9119 -0.01107 2.113 2.535 0.3021 -0.2344 -0.1609 0.2461 0.8048 -0.1094 0.4631 0.8918 0.3767 Missing[] -0.1343 0.9009 0.3784 0.6815 1.013 -0.6808 -0.06496 1.088 1.195 3.131 1.205 1.843 1.381 0.5312 0.05223 1.312 0.8615 0.8062 -0.05758 -0.06822 0.2013 0.3425 0.5064 1.82 2.204 1.04 1.253 2.853 1.572 1.249 0.4071 0.3769 0.03734 1.041 0.4164 0.6116 -0.4614 1.1 -1.185 Missing[] 0.1887 -0.0008355 0.1964 0.4741 0.191 0.235 1.946 -0.1413 0.3307 0.448 1.555 1.505 0.6399 0.03052 -0.5961 0.5949 -0.04288 1.179 0.3683 0.7083 1.682 0.568 0.7125 2.157 0.8362 0.863 1.885 1.63 1.042 1.962 1.938 1.874 1.41 1.466 1.079 0.8779 0.4947
-0.1497 -0.0004003 0.6333 -0.3093 -0.602 -1.505 -1.201 -1.017 Missing[] 0.2437 0.4512 -0.2927 -0.8058 -0.5165 0.4956 0.6314 0.9585 0.7651 0.7992 -0.09409 -1.575 -1.712 -0.1942 -0.237 -0.1501 -0.6548 -1.329 -1.087 -0.4419 -0.9693 -1.425 -0.7654 -0.1339 -0.05692 -1.45 -1.05 -0.3904 -1.06 -0.8022 -0.4639 -0.1689 -0.1677 -0.2418 0.00257 0.8041 -0.0325 -0.213 -1.046 -0.3537 -0.8383 -0.8505 -0.2012 -0.324 0.5505 -0.06931 -0.2122 -0.1089 0.05819 -0.1243 -0.1745 1.625 0.3992 1.153 0.7329 0.1723 -0.01375 -0.6742 -0.9145 Missing[] -0.3686 Missing[] -0.09275 0.1557 -0.1779 Missing[] 0.7092 1.059 1.148 1.226 0.2207 0.3649 0.04575 -0.6867 -0.4816 -0.6079 0.1245 1.295 0.6872 1.359 -1.123 -0.2862 -0.3123 -0.3951 -0.6573 -0.7268 -1.216 -0.8857 -1.284 -0.4763 -1.15 -0.6831 -0.7582 -1.154 -1.747 -2.391 -1.852 -2.15 -1.791 -0.9528 -0.3126 -1.902 -0.07977 -0.1328 -0.1523 0.05832 -1.54 -0.8495 Missing[] -0.8411 -0.8035 -0.751 -1.386 -0.2329 -1.446 -0.9851 -1.073 -0.2903 -0.3123 -1.588 -0.4425 -0.00688 -1.002 -0.4942 -1.273 -1.495 -0.2812 -0.9311 -0.3761 -0.6045 -0.6972 -0.01466 -0.9412 0.1935 -0.3277 -1.019 -0.6123 -1.093 -1.756 -1.174 -1.3 -0.984 0.5851 -0.9437 -0.284 -0.07851 -0.323 -1.224 -0.5265 0.08445 0.1385 -0.03476 -1.424 -1.394 -2.487 -0.07343 0.6919 0.4363 0.1036 0.2012 0.141 0.5728 0.9424 1.311 0.0573 -0.08716 0.9218 -0.2789 -0.0004003 0.4005 1.088 -0.4285 -0.249 -0.0001398 -0.5547 -0.6117 -0.03115 -0.7246 -0.1211 -0.1991 -1.259 0.1157 0.01122 -0.05199 0.4942 0.7935 0.1873 0.7148 0.09644 0.1306 -0.2457 Missing[] -0.2268 -0.7831 -0.6745 -0.4441 0.1345 -0.0004003 0.4797 0.03195 0.08662 -0.07851 0.8768 1.293 -0.454 -0.09422 -0.6572 -0.2234 -0.4034 -0.2247 -0.4025 0.02614 -0.487 0.3682 0.2805 0.1599 0.2948 -0.1669 0.06734 0.2647 0.523 0.725 0.2944 0.06052 1.027 1.612 1.12 0.3912 -0.7885 -1.814 Missing[] -4.046 -1.539 -2.634 -1.533 -0.375 -0.2886 0.5747 0.1902 -2.993 -0.4265 -0.3382 0.1083 -0.2019 1.681 -0.8056 -0.5216 -0.005816 Missing[] 0.05013 0.591 1.641 1.743 0.6609 0.5518 -0.4887 -1.101 -0.433 0.2409 0.242 0.05553 0.5085 0.5722 0.5501 -0.4592 -0.3516 -1.025 0.3932 0.1425 0.01776 0.1359 -0.562 -0.5794 0.6314 -0.5219 -1.262 -0.9747 1.097 0.1806 0.7439 -0.0924 0.7023 0.8793 -0.0004003 -0.1036 0.659 0.4133 2.111 1.273 1.308 0.8953 1.289 1.474 0.4644 1.341 0.7736 1.125 0.8104 1.219 1.698 1.947 2.071 2.088 0.9571 0.4924 0.5391 1.754 2.015 2.651 3.351 1.917 1.044 2.471 1.904 2.388 2.367 2.072 1.699 0.9985 1.494 2.737 1.819 1.604 1.616 1.698 1.606 2.694 2.281 1.906 1.638 1.857 1.401 2.037 1.873 1.409 1.849 1.735 2.055 2.039 3.662 3.243 4.386 2.648 2.763 3.982 3.434 2.641 3.009 2.378 1.98 1.809 1.929 1.928 1.492 1.478 2.386 1.794 2.54 2.562 2.059 1.415 1.421 1.13 2.801 2.288 1.953 2.111 2.144 0.9446 2.243 3.037 2.202 2.586 1.365 1.454 1.731 2.58 2.249 1.425 2.322 1.391 0.889 1.987 1.145 3.039 2.006 1.583 0.868 1.723 0.6755 1.1 1.586 1.786 1.21 1.377 0.7485 0.7488 0.2327 2.615 2.611 0.4794 0.121 0.2057 -0.06038 0.5377 -0.3076 0.08282 1.35 0.3668 -2.047 0.1095 0.6027 0.04523 1.046 0.9252 -0.005201 -0.06225 0.4717 1.496 2.334 1.315 0.4807 0.9574 0.2762 0.8444 1.73 1.283 1.623 0.05991 -0.6111 0.7631 0.3431 0.6792 0.2223 0.3431 1.601 1.512 2.704 0.9587 -0.2139 0.4018 0.2044 0.6429 1.146 0.7592 1.069 -0.7685 1.872 -1.192 -0.3642 0.2023 0.4305 0.4401 0.7659 0.1686 0.2234 0.699 -0.7965 0.1645 Missing[] -0.1699 0.01236 0.7273 0.4258 -0.2333 -0.05713 -0.4049 1.283 0.8385 1.299 2.029 0.6465 0.488 0.9204 1.613 0.5396 1.125 1.506 0.7665 1.245 1.14 1.127 1.497 1.216 1.615 0.9955 0.04636
-0.7891 0.654 -0.3816 -0.3615 -0.582 -2.283 -1.811 -2.602 -1.198 -1.263 -0.8599 -0.6592 -0.5528 -1.32 -1.454 -1.053 -0.4213 -0.4376 0.4324 Missing[] -0.7531 -1.251 -0.9399 -1.278 -0.1816 -1.054 -0.6947 Missing[] -0.7659 -0.884 -0.9396 -1.15 -1.545 -0.4776 -0.3432 -0.7248 -1.199 Missing[] -1.697 -1.407 -1.705 -1.421 -1.157 -1.539 -0.3056 -0.7936 -0.009722 -0.5565 0.04285 0.8464 1.07 -0.6938 -0.8632 -0.7297 -0.665 0.2032 -0.2782 -0.05472 -0.3746 0.3715 -0.0638 -0.7402 -0.3319 -0.2495 Missing[] -0.4908 -0.573 -1.877 -0.4469 -0.2833 -0.5288 -0.09071 -0.4236 -0.5834 -0.5597 -0.05109 0.2926 0.6848 0.4263 Missing[] -0.02137 0.354 0.2466 -0.09028 0.1304 0.7333 0.2917 -0.06398 -0.09169 -0.4241 -0.3299 -0.497 0.3862 -0.63 -0.333 0.1055 Missing[] -0.2516 -0.469 0.3078 0.1309 0.1941 0.03872 0.06098 -0.07291 -0.5756 -0.2778 -0.7084 0.2335 -0.4293 -0.891 Missing[] -0.8696 -0.3746 -0.3158 Missing[] -0.9842 Missing[] -1.21 -1.203 -1.356 -0.171 -0.5146 -1.302 -1.148 -0.5684 0.1225 -0.06799 -0.4689 Missing[] -0.3186 Missing[] -0.1119 -0.7256 -0.5913 0.3735 -0.1339 -0.3208 -0.3267 0.2681 -0.1389 -0.1779 0.3554 -0.1534 -0.3883 Missing[] -0.201 0.4454 0.6862 0.3326 0.02486 -0.9236 -0.373 -0.006009 -0.03932 0.1907 Missing[] -0.3032 -0.4613 -0.9127 -0.9152 -0.9806 -0.7538 1.656 -0.1193 -1.373 -0.7872 -0.5996 -0.7767 -0.4491 -0.0884 -0.4163 0.05711 0.4696 0.3645 0.6606 -0.2094 -0.07561 -0.5462 -0.8625 -0.02117 -0.4346 -0.3819 0.2411 0.2512 -0.454 0.5432 0.01046 0.1537 -0.4753 -1.318 -0.2438 0.3193 -0.01949 Missing[] -0.2206 0.4834 -0.1513 0.4689 0.5587 0.3141 0.1688 Missing[] 0.1629 0.08067 0.2833 -0.2687 -0.6238 0.173 0.3966 -0.5556 -0.202 0.6283 0.3814 0.3382 Missing[] 0.115 1.621 2.214 2.375 2.146 Missing[] 2.279 1.868 -0.2143 -0.2277 Missing[] -0.1507 0.35 -0.1944 0.1005 1.327 0.2356 -0.6741 -0.4484 -0.4377 1.59 -1.038 -0.1871 0.8429 -2.821 0.2969 Missing[] 0.09961 Missing[] 0.1248 -0.2671 0.4978 2.112 0.06851 0.02181 0.6026 -0.09889 -0.887 0.3139 0.1029 -0.07859 -0.2825 1.341 1.476 1.962 0.6495 0.2791 0.05953 0.004709 0.3786 1.781 0.4331 1.435 -0.2336 -0.2738 0.381 0.1154 -0.1074 0.02839 -0.2102 0.01355 0.111 0.05954 -0.2885 0.4149 0.6434 -0.3653 0.9816 2.556 Missing[] 0.5811 0.06953 0.04922 0.7458 1.67 0.502 -0.4711 -0.5877 Missing[] 0.1176 -0.4389 Missing[] 0.7808 -0.0004231 0.3167 0.7706 1.142 0.1508 -0.2605 0.4506 0.7672 0.2356 0.8356 0.8267 1.195 0.5293 1.565 1.112 0.2619 -0.7955 0.4876 1.318 Missing[] 1.165 1.197 1.732 2.054 2.353 2.277 1.12 0.759 1.408 1.254 1.112 1.344 2.236 0.9113 0.8362 0.8511 1.885 0.9938 1.593 1.504 1.299 0.8867 1.222 1.473 0.997 0.08562 1.982 1.198 0.6966 0.6357 0.5719 0.06721 1.551 0.6737 -0.08963 0.5168 0.8019 -0.05115 0.7491 0.781 0.4266 0.8792 -0.2407 -0.322 1.139 0.9056 -0.2039 -0.08599 -0.235 0.252 0.8174 0.0513 0.1457 0.9575 0.1987 2.324 2.287 Missing[] 0.5219 2.19 0.6654 0.3817 0.768 0.6526 Missing[] 0.8984 0.7724 1.144 0.9092 1.11 0.9596 0.9994 1.389 0.3499 -0.6457 0.07454 Missing[] 0.5383 Missing[] 0.7907 1.291 0.3723 -0.5035 0.6127 0.5877 0.05439 0.06768 0.697 0.5473 -0.9497 -0.6552 -0.3649 -0.1538 -0.5805 0.2832 0.5397 0.9902 -0.1011 0.1891 -0.05491 -0.1532 1.487 0.6955 0.1686 -0.4078 -1.702 -0.1584 0.868 0.873 0.7623 0.8742 0.37 0.4225 -0.8402 -0.6548 1.154 0.3891 0.7666 -0.2321 -0.3117 -0.1115 0.2575 -0.2463 0.05359 -0.3142 Missing[] 0.3054 0.6609 0.435 -0.4127 -0.9004 0.1888 Missing[] 1.057 0.2461 -0.3387 Missing[] 1.147 1.099 1.104 0.4641 1.006 0.6408 1.518 0.789 0.1722 0.5803 -0.7852 -0.9022 -0.09515 0.03701 -0.03325 -1.137 0.3421 -0.003991 -0.9718 -0.7346 -0.1764 0.7814 -0.5187 0.2963 -0.03386 0.04006 -0.1218 -0.4697 0.3997 -0.2251 Missing[] 0.2851 Missing[] -0.632 -0.5628 -0.5133 0.1128 -0.05253 -0.2933 0.8384
0.06791 0.8393 -0.8671 -0.9332 -1.288 -0.3088 -0.04298 -1.22 -0.2294 -1.013 0.1127 -0.08395 -0.9283 Missing[] -1.21 -1.699 0.8516 -0.1568 0.03726 5.58E-12 -0.4035 -0.2106 0.02891 0.07211 0.4254 -0.2717 0.2731 -0.1758 0.186 -1.159 -1.025 -1.643 -0.7698 0.2102 -2.203 -1.427 -0.5763 -0.01574 0.4939 0.2462 0.1912 0.2424 -0.7057 0.05166 0.7742 -0.9043 0.8441 0.2232 1.077 -0.6262 -0.4514 0.1911 -0.1955 -0.2159 -1.053 0.8145 0.2946 0.03688 -0.4768 -0.3263 0.1295 0.5843 -0.08467 0.1071 -0.5877 -0.2617 -1.01 -0.7342 Missing[] -0.2081 0.1922 -0.2523 0.01532 0.006773 0.05329 1.093 -0.07761 0.2015 0.1303 0.2437 0.3839 0.4608 0.3294 0.1355 -0.5698 1.012 0.01971 -0.2666 0.4787 -1.342 0.03287 0.5078 5.58E-12 -0.1032 -0.6271 -0.6518 -0.5012 -0.7021 -0.8615 0.5076 0.08511 0.3029 -0.3315 -1.219 -1.703 -1.256 -2.072 -1.296 -1.233 -0.6585 -1.964 -1.075 -0.7013 -0.8743 -0.5244 -1.28 -1.344 -0.8582 -0.4731 -0.7054 -1.097 -1.489 -0.8038 -1.24 -1.388 -1.398 -0.09128 -0.2562 -1.305 -0.5514 -0.1798 -1.082 -0.2854 -0.8083 -1.016 0.2298 -0.451 -0.475 -0.4288 -0.4961 -0.4061 -0.2981 0.3351 -0.2376 0.01144 -0.8632 -0.7812 -0.5498 -1.083 6.32E-12 -0.2971 -1.092 -0.2599 -0.2643 0.2421 0.3375 Missing[] 0.3206 -0.1235 0.01658 0.06034 -0.8918 -0.6901 -1.397 -1.047 -0.8415 -0.815 -0.4844 -0.4981 -0.2066 -0.2179 -0.2828 -0.2631 -0.2027 -0.2022 1.098 -0.3904 0.7747 -1.438 -0.7183 -0.5834 -0.146 0.07596 -0.01708 0.1173 Missing[] 0.2642 5.58E-12 -0.109 -1.498 -0.6762 0.1606 -0.7139 0.5553 0.02843 -0.1885 -0.1434 1.121 -0.07141 -0.2007 -0.2661 -1.693 -1.259 -0.7874 -0.637 5.58E-12 0.1207 0.1049 -0.3446 Missing[] -0.2628 0.1001 0.2436 1.586 1.076 -0.253 -0.3232 -0.5525 -0.9712 -0.7439 -0.8786 -0.4832 -0.7331 -0.295 5.58E-12 0.3848 0.01631 -0.6131 0.1307 0.07069 -0.3694 -0.3439 -0.8362 -0.04627 -0.0116 -0.1123 0.9107 0.1632 -1.257 -0.4152 -2.103 -1.052 -0.5849 0.06542 -0.2849 -0.2612 0.1879 1.018 -1.692 0.4114 0.4706 0.6954 -0.5448 -1.97 0.1382 0.3367 0.2752 0.6872 0.7722 1.605 1.909 0.04193 1.004 1.097 0.3928 0.5058 1.814 1.537 1.492 -0.6145 0.127 0.558 0.1561 0.1223 -0.2424 -0.3629 0.01835 -0.13 0.2045 0.3255 0.1628 0.6073 0.4585 -0.5084 0.02144 -0.03951 0.2599 0.4666 1.598 1.231 0.5473 -0.2432 -0.2323 -1.27 -0.6239 -0.8657 0.264 0.9535 -0.1849 0.8764 0.9925 1.003 0.4255 0.5307 0.5588 0.6899 1.149 0.2324 1.6 -0.2741 1.403 1.622 1.659 1.435 0.7812 -0.5749 1.233 1.553 1.234 2.409 1.927 2.709 3.214 3.558 3.905 1.197 1.394 1.408 2.347 0.6953 1.808 2.71 0.7001 1.128 1.014 1.649 1.906 2.233 2.354 2.515 1.582 2.241 2.381 1.105 1.259 1.672 1.1 0.8904 2.968 1.318 -0.09309 0.7535 0.6485 0.4742 0.1293 1.39 -0.06114 1.337 1.525 0.7414 1.346 -0.6339 -0.03482 0.9998 1.357 0.2239 -0.04779 0.1784 0.8392 0.7491 0.5396 0.2126 1.682 1.541 4.557 4.475 0.3649 0.7827 2.795 0.4152 1.482 1.813 1.468 1.524 1.5 1.373 1.162 1.335 1.179 1.645 0.1004 1.719 0.04803 -0.7709 0.6463 0.6418 0.47 1.069 1.286 1.708 5.58E-12 -0.9441 1.3 0.2423 0.333 0.2005 1.089 0.6621 -1.149 -0.5161 -0.07996 -0.2315 -0.5757 -0.5548 -0.3495 -0.04308 1.041 -0.128 -0.9571 -0.6154 1.876 2.081 0.5354 0.3548 0.6473 -0.06701 1.526 0.6077 1.075 1.686 -0.6392 1.359 0.4866 1.152 1.105 0.7487 1.924 Missing[] -0.807 0.09702 0.164 -0.2103 0.3324 -0.03245 0.2369 0.1795 0.1023 1.624 -0.9348 0.008914 0.3518 -0.709 1.405 0.001313 -0.1903 -0.3564 1.257 0.2849 1.376 1.321 2.35 1.798 2.167 1.775 0.1408 1.455 -0.4737 -1.058 -0.5758 0.1263 0.4817 -0.9138 0.7359 0.3098 0.02427 -0.6485 0.04926 0.7997 -0.06905 0.2271 0.1089 0.009164 -0.1852 1.155 0.1608 -0.1753 -0.3904 0.1318 0.5429 0.5816 0.6738 -0.4123 0.7496 0.07644 -0.1789 -0.2339
-0.372 0.9683 -0.04191 -1.558 -1.462 -1.173 -1.26 -2.354 -1.18 -2.297 -0.5299 -0.9097 -0.9853 -1.308 -1.67 -1.51 0.5802 -0.5132 -0.1661 -0.9438 -0.8627 -1.486 -0.8785 -1.071 0.5732 -1.092 -0.2893 -0.1488 -1.46 -1.201 -1.134 -2.078 -1.061 -0.981 -1.29 -2.204 -1.528 -1.395 -0.7615 -0.8295 -0.8587 -0.8716 -1.053 -0.8421 -0.09323 -0.7237 0.8107 -0.3621 Missing[] -0.3223 -0.5221 -0.5505 -0.4989 -0.9023 -0.767 0.1554 -0.01338 -0.08101 -0.2488 Missing[] 0.3205 0.06699 -0.5075 -0.1664 -0.2131 -0.714 -0.2439 -1.612 -0.2219 0.081 0.2739 0.06164 -0.04088 -0.1 -0.6654 0.2047 0 0.2761 0.4517 -0.4671 0.9621 -0.00125 0.511 -0.06637 0.07077 1.206 0.7056 -0.2142 0.2137 -1.488 -0.2875 -0.4916 -0.7112 -1.384 -0.7394 -0.5913 -1.164 -1.334 -0.7892 0.4262 -0.1098 -0.7045 0.3041 0.2554 -0.6915 -0.3702 -1.206 -0.939 -1.179 -0.5799 -1.396 -0.6447 -0.4892 -1.309 -0.8949 -1.537 -1.374 -0.8206 -1.08 -0.3068 -1.592 -1.557 -1.813 Missing[] -1.935 -1.469 -0.1626 -0.1186 -0.6045 -0.2688 -0.7272 -0.6523 -0.4734 -0.3112 -0.3544 Missing[] -0.1068 -1.056 -1.138 -0.8215 -0.6046 -0.5105 0.9149 0 0.2916 1.198 -0.7436 -0.6282 -0.1648 0.4056 -0.07613 -1.251 -0.1544 -0.776 0.2797 -0.2579 -0.989 -0.8332 -0.4488 -0.4758 -0.1091 -1.08 -0.2375 0.9283 -0.4693 -1.29 -1.124 -0.3162 -0.3085 -0.8879 -0.2525 -0.2629 0.01202 0 0.608 0 -0.1512 0.4643 0 -0.3741 -0.4938 -0.3158 -0.4184 -0.39 -0.3095 -0.1892 1.302 0.814 0.1045 -0.7915 -0.8371 -0.171 0.6607 0.06593 -0.3133 Missing[] -0.06568 0.8087 0.009706 -0.01109 -0.4445 -1.283 -0.3104 -0.3688 -0.2774 -0.555 -0.2064 -0.2524 -0.0008444 Missing[] -0.4317 -0.2493 0.1368 0.5719 0.2119 -0.1844 0.2536 -0.1237 0.102 0.3942 -0.3541 0.4464 0.06424 -0.07099 0.1319 0.4374 0.2828 -0.663 -0.1536 -0.07045 -0.1723 -0.2226 -0.4925 -0.2367 -0.27 -0.06774 1.262 0.004021 -1.019 0.6564 -0.2288 0.4402 0.1052 1.046 -0.4883 -0.08609 0.3121 0.198 0.7397 -0.3205 -0.3445 0.551 -0.3266 0.06743 1.745 0.7457 Missing[] 0.1446 1.938 1.784 0.8957 0.5788 0.9205 0.8211 0.7965 0.7094 2.173 1.298 1.515 Missing[] -0.087 0.3822 0.5028 -0.1002 -0.522 -0.1431 -0.6339 -0.2909 0.07221 -0.4008 0.1251 0.8113 Missing[] 0.6904 0.229 -0.001904 0.4425 0.03474 0.3606 1.049 1.256 0.1924 1.712 -0.8556 -0.9774 -0.685 -0.2294 -0.4774 0.007239 0.436 0.5451 0.6178 -0.1428 0.2485 0.1335 0.08107 1.129 0.237 1.264 1.248 0.4647 1.096 1.25 0.7401 1.398 0.1256 0.865 1.304 1.37 2.354 1.563 1.931 2.599 2.715 2.841 2.74 3.036 1.772 1.979 1.948 1.274 1.832 1.082 1.292 1.288 2.085 1.32 1.591 1.775 2.151 1.303 1.187 1.18 0.3955 0.8935 0.5609 0.688 0.659 2.284 1.635 1.326 1.648 0.6681 2.305 3.23 1.314 0.6245 2.872 2.221 1.021 0.6466 0.3253 0.7871 0.7123 0.9421 0 0.4274 0.808 0.6828 1.39 0.9755 0.7572 1.873 1.419 3.202 3.547 1.356 0.7703 2.824 0.05177 1.685 1.928 1.367 1.257 1.537 1.71 0.9978 1.797 0.9754 1.536 1.541 1.686 0.6578 0.8334 0.921 0.1768 0.3283 0.9546 Missing[] 1.183 2.283 0.6618 0.9824 0.2464 0.9256 0.1249 1.43 1.2 -0.07522 -0.2979 -0.3432 -0.474 -0.3895 -0.1021 0.3841 0.6915 0.8158 -0.1729 0.08051 -1.56 0.2934 0.5599 -0.138 -0.4743 0 0.05225 1.435 0.3652 0.7769 1.558 -0.9236 0.568 0.3177 1.494 0.4147 0.2702 1.139 -1.207 -0.8054 0.09082 0.05581 0.3709 0 0.1508 Missing[] -0.2485 1.111 0.6064 -0.4682 -0.4709 -0.2625 0.8086 0.4996 -0.1131 -0.1226 -0.2832 1.179 4.221 1.265 Missing[] 0.8488 0.5678 0.9586 0.7134 0.4251 0.04775 -1.218 -1.159 -0.7722 -0.302 -0.2722 -0.9052 0.3845 0.1704 -0.4843 -0.5719 -0.7748 1.286 -0.3607 -0.2823 0.1126 -0.6506 -0.03564 -0.01994 -0.03943 -0.7651 -0.6743 -0.1716 -0.0145 -0.128 -0.05697 -0.2628 0.9222 0.269 0.1594 0.8555
-0.5127 0.989 -0.4374 -1.581 -1.562 -1.582 -1.384 -2.173 -1.324 -1.894 -0.5528 -0.907 -0.8685 -1.168 -1.906 -1.188 0.4843 -0.5362 -0.2676 -1.302 -0.9512 -1.304 -0.7524 -0.9712 0.4741 -0.949 -0.4302 -0.4413 -1.39 -1.397 -1.292 -1.607 -1.525 -0.5551 Missing[] -2.33 -1.439 -1.212 -0.6604 -0.7612 -1.055 -0.9898 -1.754 -0.92 -0.4502 -0.4193 0.7988 -0.537 Missing[] -0.4812 -0.4898 -0.3905 -0.1935 -0.6882 -0.8414 0.144 0.02739 -0.1638 -0.2083 Missing[] 0.5738 -0.4219 -0.5719 -0.6775 -0.3616 -0.3179 -0.3334 -1.12 -0.2754 -0.3531 0.3837 -0.05702 -0.1642 -0.2833 -0.6883 0.4448 -0.06293 0.4571 0.4794 0.2 1.245 0.05142 0.6811 -0.1271 0.1498 1.423 0.6468 0.3865 0.2839 -1.612 -0.2224 -0.07351 -0.2793 -1.249 -0.7106 -0.6143 -1.066 -0.9836 -0.8705 0.5733 0.2999 -0.6154 -0.02279 0.003463 -0.7484 -0.3432 -1.439 -1.252 -1.101 -0.5218 -1.595 -0.6344 -0.4322 -0.8596 -0.7356 -1.319 -1.491 -0.8436 -0.9698 -0.2287 -1.17 -1.757 -2.158 Missing[] Missing[] -2 9.01E-12 -0.2755 -0.8754 -0.5367 -0.7031 -0.7452 -0.07576 -0.27 -0.3773 0.2445 -0.1924 -1.185 -0.8667 -0.5924 -0.5645 -0.4954 0.6462 -0.1629 0.2339 1.078 -0.6665 -0.5352 -0.4098 0.2315 0.004842 -0.9883 -0.4705 -0.5418 0.3775 -0.5847 -1.119 -0.8561 -0.3298 -0.5638 -0.226 -1.05 -0.3497 0.7877 -0.4923 -1.194 -1.408 -0.2451 -0.5379 -0.613 -0.5608 -0.1828 0.1125 -0.2779 0.4107 0.2373 0.0572 0.146 -0.1009 -0.4124 -0.1537 -0.1838 -0.5396 -0.4129 -0.1932 -0.1984 1.113 0.903 0.05766 -1.261 -0.601 -0.1789 0.5768 8.41E-12 -0.3744 -1.004 0.006894 0.6372 0.123 -0.5784 -0.6144 -1.242 -0.5303 -0.4957 -0.2254 -0.4054 -0.1338 -0.1233 0.09823 -0.1144 -0.1679 -0.1825 0.6278 0.715 0.5701 -0.6604 0.08386 0.1535 -0.2219 Missing[] -0.1741 0.6135 0.08891 -0.06506 -0.06552 0.5425 0.09709 -0.4379 0.1454 -0.04654 0.007856 -0.3079 -0.3934 -0.0546 -0.04292 0.01633 1.071 0.1584 -0.8662 0.3444 -0.2647 0.484 -0.02661 0.6891 -0.5882 -0.06595 -0.112 -0.03227 0.4157 -0.457 -0.3049 0.5791 -0.3077 0.2545 1.662 0.6813 0.2165 0.2539 1.673 1.274 1.123 0.6041 0.7502 0.7432 0.5881 0.3327 2.15 1.387 1.539 Missing[] 0.1796 0.2049 0.3219 -0.3755 -0.2662 -0.8388 -0.2099 -0.4372 0.003471 -0.02244 0.9315 0.1895 Missing[] -0.008307 0.5281 0.04768 0.1692 -0.1036 0.8087 0.4864 1.165 0.6695 1.61 -1.13 -0.8492 -0.9158 -0.01128 -0.515 -0.5487 0.4301 0.5062 0.5307 -0.3674 0.1245 0.1234 0.2013 1.17 0.2121 1.224 1.338 0.4579 1.503 1.457 1.096 1.346 0.3784 0.7755 1.392 0.9111 2.47 1.743 2.003 2.777 2.844 2.785 3.061 2.721 1.796 2.135 1.801 1.171 2.201 0.8114 1.313 1.023 1.977 1.21 1.872 1.958 2.047 1.32 1.107 1.195 0.8599 0.8096 0.797 1.179 0.5971 2.176 1.793 1.477 1.863 0.5752 2.108 3.067 1.514 0.398 3.04 2.49 1.021 0.7347 0.5489 0.7918 0.8254 1.075 0.05157 0.4585 0.778 0.6879 1.474 1.27 1.006 1.875 1.292 3.326 3.133 1.259 1.153 3.153 0.3558 1.51 1.742 1.51 1.286 1.536 1.832 1.059 1.653 1.093 1.907 1.661 1.707 1.109 0.7155 0.705 0.1239 0.4274 0.8703 Missing[] 1.09 2.445 0.4429 1.165 -0.008351 0.828 0.4414 1.6 1.273 0.004955 -0.07441 -0.2652 -0.6318 0.002594 -0.04167 0.5952 1.01 0.8695 -0.2833 -0.7724 -1.433 0.2275 0.472 0.09504 -0.3368 0.2432 -0.1095 1.404 0.3423 0.6969 1.326 -1.112 0.4685 0.2266 1.641 0.2498 0.2931 0.8869 -1.178 -0.7584 0.08559 -0.1525 0.3045 0.06707 -0.1125 -0.2338 -0.1719 0.3084 0.4195 -0.4672 -0.4248 -0.1454 1.021 0.7167 -0.04961 -0.3025 -0.2374 1.094 4.108 0.613 0.3746 0.7249 0.4959 0.6916 0.7375 0.3918 -0.3362 -1.172 -1.182 -0.8832 -0.2065 -0.1883 -0.7616 0.3826 0.3785 -0.3733 -0.3974 -0.8451 0.9918 -0.5261 -0.1992 0.2186 -0.2537 -0.03717 -0.06596 0.04258 -0.6388 -0.3498 -0.1196 -0.3004 0.02661 -0.2126 -0.4691 0.8993 -0.08255 -0.218 0.6806
-0.967 -0.4273 -0.1799 -1.052 -0.3878 -0.09937 -0.4035 0 0.01504 -1.514 -0.1742 -0.1738 -0.1239 -0.937 -0.9072 -0.574 0.1231 Missing[] -1.04 -0.7855 -0.3126 -1.193 -1.999 -1.528 -0.3684 -1.025 -1.574 -0.4685 -1.959 -0.7437 -0.5563 -1.508 -1.302 -1.258 -1.022 -1.352 -0.2298 Missing[] -2.474 -1.4 -1.673 -1.752 -0.2811 -1.116 -1.258 -0.4097 0.1216 -0.2752 -0.05357 -0.845 -0.005605 -0.83 -0.5719 0.5241 -0.7413 -0.02847 0.05699 0.2377 -0.7263 -0.1101 -0.02882 -0.6594 -1.349 -0.151 0.7091 -0.4997 0.6514 0.6779 -0.3724 -0.6421 -0.006305 -0.08679 -0.4207 -0.1757 0.2406 0.9879 0.2119 0.6624 0.6051 -1.048 -0.6771 -0.7317 1.002 -0.2169 -0.1414 0.246 0.31 0.6388 0.2369 -1.002 -0.5047 -0.1497 -0.7799 -1.861 -0.753 -1.065 -0.9251 -0.931 -0.6206 -0.1704 -0.6939 -0.4446 -0.149 -0.659 -1.346 -0.9509 -1.544 -0.9601 -1.132 -0.485 -0.5357 Missing[] -0.8629 -0.8113 -0.7866 -1.114 -0.5679 0.2243 0.4124 0.8661 -1.105 -0.9601 -1.043 -0.9738 -0.9595 -1.118 -0.3993 -0.3487 -0.5546 -0.4349 -0.2663 -1.746 -0.8761 -0.7073 -0.3916 -0.4038 -0.476 -1.133 -1.361 -0.4307 -0.1206 -0.7447 0.1006 0.1037 -0.51 0.4913 -0.6677 -0.6524 -1.318 -0.1191 -1.166 -0.3296 -0.5771 -0.6819 -0.5712 0.569 -0.4806 -1.624 -0.685 -0.7619 -0.2212 0.3677 -0.01066 0.173 -0.4274 -0.3554 0.5569 -0.5978 -0.5577 Missing[] -0.4534 -0.3602 -0.7109 -0.4023 0.4358 1.033 -1.084 -0.3374 -0.2902 -0.9304 -0.4669 -0.06951 -0.4766 0.3802 0.5524 -0.2551 1.015 0.4475 0.2157 -0.3186 0.2192 -0.5706 0.05158 -0.4612 Missing[] -0.6021 0.4752 -0.02999 -0.1181 -0.3571 Missing[] -0.2752 -0.8015 0.1812 0.0843 0.6433 -0.1915 0.1386 0.9319 0.3869 1.15 1.384 1.137 3.796 1.602 3.378 0.6445 1.901 2.281 1.956 1.895 1.957 1.743 0.9404 1.135 1.443 1.117 1.081 0.8151 0.9133 0.8286 0.6369 -0.9602 0.0332 0.4459 0.02813 -0.5353 -0.2876 -0.4406 0.02023 -0.4259 -0.1934 0.277 0.02489 0.7676 Missing[] -0.09481 0.3349 0.8495 0.05399 0.4037 0.2119 Missing[] 1.583 1.443 0.3235 0.09775 -0.1958 0.2377 1.301 0.5606 1.097 0.9514 0.8628 0.4843 -0.03096 1.31 0.7938 1.04 -0.01599 0.06137 0.4394 0.2884 0.2501 -0.4996 -0.802 -0.09557 0.23 -0.2149 -0.1305 0.03512 0.2433 1.057 -1.147 0.2829 -0.2166 -0.1082 0.5363 -0.0495 0.06367 2.224 0.1683 2.227 0 -0.03443 0.3879 0.6655 -0.1309 0.5611 0.7229 1.078 0.2533 1.824 0.7839 0.04279 0.4013 0.7213 0.3379 -0.325 1.269 0.8103 1.636 0.00064 0.4869 0 0.6262 0.57 1.191 1.68 2.105 1.261 0.9347 0.9287 1.443 1.45 1.975 Missing[] 1.18 0.877 1.8 2.106 1.917 1.851 1.013 1.135 Missing[] 1.388 1.462 1.588 1.411 0.2989 1.866 2.044 0.5297 0.9474 1.385 0.7348 1.374 3.808 1.887 2.717 1.716 1.515 2.89 3.051 2.146 1.856 1.758 1.457 0.4879 1.108 1.47 0.4294 1.68 0.4259 2.064 1.716 1.857 -0.2519 1.646 0.8997 1.249 1.728 0.4416 1.406 1.823 0.7083 1.533 1.131 1.429 2.245 2.177 1.133 1.676 1.282 0.0457 1.438 1.833 0.469 1.164 0.04237 0.749 0.9116 2.118 0.4468 0.7967 0.09936 1.046 0.242 0.7106 1.19 0.1397 -0.2667 0.1171 0.4985 0.1008 -0.1787 1.362 0.3427 0.1755 -0.01638 -0.1156 -0.1553 0.02053 Missing[] Missing[] -0.1319 -0.5565 -0.7736 0.3851 0.7063 -0.1612 0.4628 0.8178 1.279 -0.1854 -0.2539 0.3917 Missing[] 0.4655 -0.2179 0.7303 -0.2369 0.5534 1.688 1.847 0.6138 -0.06362 0.9983 1.063 -0.4497 0.8637 1.287 2.03 1.005 0.7187 0.2711 1.114 -0.1154 -0.2486 -0.1735 0.9365 0.6175 -0.001313 -0.3543 -0.03551 -0.7432 2.731 1.092 -0.441 0.2734 -0.07787 -0.4818 -0.4617 -0.5786 Missing[] -0.09993 -0.5599 0.4195 -0.05841 0.6241 0.224 0.2088 0.2663 0.01124 -0.7374 -0.9806 0.5636 0.4176 1.015 Missing[] -0.2695 -0.03838 0.4705 -0.5435 -0.5336 -0.4859 -0.08471 0.516 0.2757 0.5092 0.05641 0.07077 -0.4876 -0.2192 -0.1686
-0.496 -0.08116 -0.5717 -0.8098 0.08618 -1.392 -1.302 -0.8281 -0.7181 -0.6888 -0.4105 0.2214 0.2654 -0.8861 -1.537 -1.359 -0.7615 -0.592 Missing[] -0.4746 0.2957 0.1537 0.07326 0.2125 0.05157 -0.1503 0.3794 -1.058 0.1453 -0.4164 0.08205 -0.1359 0.04955 0.9185 1.871 0.03535 -0.265 -0.5714 -0.5517 0.06657 -0.02942 0.07775 0.7159 0.2071 0.4735 0.1903 0.2354 0.4516 1.771 Missing[] -0.1887 1.927 2.046 0.803 0.8293 1.043 0.2514 0.7063 0.1666 0.1822 0.2509 1.792 -0.1343 -0.176 1 0.7288 1.752 0.2311 1.53 0.3828 0.1009 0.5066 -0.1011 -0.7423 2.199 0.9924 0.03474 -0.4791 -0.464 -1.551 -0.1344 0.3712 1.065 0.3401 -0.05149 -0.151 0.3678 0.1563 -0.2165 -0.3594 0.9908 -0.5737 -0.03965 -1.671 -1.077 -0.9298 -0.475 -0.7699 -0.5985 -0.03145 -0.509 -0.3647 0.01388 0.01513 0.2232 -0.2515 -0.6916 -0.4722 -0.5344 -1.126 Missing[] Missing[] -1.298 -0.7685 -0.8807 -0.6365 0.2405 Missing[] 0.5262 0.2159 -0.4966 -0.6752 0.1431 0.3747 1.545 -1.108 -0.4344 -0.2098 0.1964 -0.83 -0.3984 -1.047 -0.4471 -0.917 0.08629 -0.302 -0.4263 -1.673 -1.509 -0.1158 -0.02302 -0.4848 -0.4116 -0.1043 -0.7401 -1.957 -0.3599 -1.215 -0.4591 -0.6773 -0.4916 -0.3099 1.375 1.242 0.5274 1.266 1.214 -0.8076 0.7119 1.368 1.154 0.1166 0.825 0.2675 0.5669 0.1296 0.1148 0.174 0.07691 -0.1527 0.3111 -0.1267 -0.01962 -0.1602 -0.4158 0.2074 -0.8991 -0.6569 -0.4019 -0.738 -0.02201 0.002925 -0.605 -0.8591 -0.7501 -0.4089 -2.031 -0.6824 -0.1437 -0.8135 Missing[] -0.4566 -0.2735 0.3387 1.1 -0.7744 0.1641 0.9709 0.03409 -0.01885 0.5204 0.2552 0.1835 -0.144 2.342 -0.3873 -0.5907 -0.03517 -0.1162 0.544 -0.1638 -0.2996 0.1985 -1.273 -0.02367 0.8836 -0.2875 Missing[] 0.06474 0.353 0.1706 0.1251 0.4109 -0.1876 -0.2531 -0.1389 0.374 -0.01271 -0.34 -0.3214 -0.2581 -0.2275 0.7089 0.1551 0.5287 0.406 -0.3204 0.3524 -0.454 Missing[] -1.728 0.1764 0.559 -0.2814 -0.542 -0.3348 0.06427 0.5396 2.168 1.153 0.951 1.366 -0.05334 2.986 -0.2476 -0.4218 0.1393 0.4316 1.294 0.515 1.059 1.647 Missing[] 1.201 0.5044 1.785 1.023 0.1068 0.8659 -0.0004175 0.6342 0.8219 0.3485 1.946 1.772 0.09576 1.392 1.562 0.6087 -0.7682 0.4274 1.074 1.395 0.1866 0.7738 -0.2613 1.646 1.225 1.253 0.7 2.665 Missing[] 1.134 -0.2643 -0.2016 -0.2142 0.9744 0.7279 0.157 0.9957 0.01695 -0.4173 0.1007 0.5029 0.2022 0.309 0.5397 0.1797 1.01 1.06 1.168 0.8504 0.4215 0.2048 1.606 0.6332 -0.1839 0.8046 0.7918 1.155 0.5699 2.269 1.931 2.102 2.389 1.929 2.252 1.269 0.8918 1.529 0.5031 1.736 1.866 1.193 1.36 1.356 0.413 2.961 3.112 3.422 0.9719 2.285 2.431 1.643 1.064 1.361 -0.4283 1.609 2.197 0.8853 3.259 2.986 1.625 2.918 2.894 0.2486 2.268 1.266 0.7572 1.306 0.3024 1.461 0.8915 1.595 -0.0606 0.1715 0.3587 0.5115 0.7905 1.699 0.2845 0.6785 1.11 1.166 2.765 2.989 0.5214 0.746 1.393 0.6685 0.607 0.54 0.7967 1.018 1.168 0.9846 1.084 1.028 0.2302 0.2575 0.9137 1.442 1.295 3.095 0.9187 0.827 0.5401 0.7828 0.4799 0.4827 -0.1557 0.7636 0.5382 0.8634 Missing[] 2.316 0.6892 1.51 0.05183 -0.5316 0.02439 -0.3092 -0.1707 0.3967 0.1309 0.4993 -0.01998 Missing[] -0.1438 -0.6935 0.5122 0.4567 -0.02069 -0.9562 -1.653 Missing[] 0.5432 0.1745 0.06255 0.3633 -0.9254 -0.3712 0.4633 -0.8496 2.54 2.122 1.689 0.2285 0.6634 -0.1756 -0.3852 -0.6355 0.2457 1.86E-12 0.9617 1.017 1.22 1.063 0.2235 -0.1452 0.09474 0.01238 0.8324 0.4927 0.5126 -0.6686 -0.5856 -0.0937 0.1413 0.8777 2.08E-11 0.0996 0.3503 0.2168 -0.3236 -1.117 -0.8151 -0.8296 -0.7625 0.1565 -0.4314 -0.04396 0.7983 -0.2558 0.005218 -0.167 -0.409 0.7296 -0.7184 0.01449 0.3033 0.5303 -1.156 0.3932 0.4007 0.0871 -1.037 0.1997 -0.3864 -0.1397 -0.1841 -0.1381 0.6219 -0.2508 -1.138 0.1287
-0.2769 Missing[] -0.6904 -1.06 -0.3722 -2.104 -1.528 -1.599 -0.6063 -1.048 -1.058 -1.125 -0.04699 -1.91 -1.496 -2.075 -1.076 -0.6598 -0.8232 -0.004815 0.03381 0.03656 -0.02891 -0.4827 Missing[] -0.2235 -0.6927 -0.7937 0.2331 -1.135 -0.459 -1.053 -0.3186 -0.3386 1.031 -0.7238 -0.8821 Missing[] -0.9979 -0.2526 0.02942 0.2736 Missing[] Missing[] -0.3257 Missing[] 0.2093 0.5882 1.107 -1.473 0.005605 2.004 1.623 0.3068 0.009605 0.9346 0.1409 0.07127 0.434 -0.2722 0.9756 0.7355 0.4694 -0.1136 0.3707 0.7386 0.6811 -0.6353 1.13 1.155 0.4462 0.8088 0.5385 -0.9394 Missing[] 1.082 0.06258 Missing[] -0.5432 -0.2301 0.4167 0.143 0.9656 0.07211 -0.3897 0.2918 0.3272 0.3192 -0.4057 -0.5106 0.7966 -0.446 0.2872 -1.63 Missing[] -0.5862 Missing[] -1.035 -0.8442 0.05919 Missing[] -0.6749 -0.7795 -0.23 -1.256 -1.068 -1.351 -1.236 -1.66 -0.8113 Missing[] -1.605 Missing[] -0.9754 -0.1807 -1.257 -0.5302 -0.6735 -0.4159 -0.7388 -0.6315 -0.4369 Missing[] -0.1635 0.9116 -0.9054 -0.4376 -0.04699 -0.1689 -0.1002 -0.6876 -0.6127 -0.4562 -1.409 -0.395 -0.04569 -0.7391 -1.3 -1.145 0.1841 -0.2495 -0.1569 -0.1727 Missing[] -0.2538 -1.371 -0.604 -0.3667 -0.1253 -0.7399 0.005949 -0.5253 1.02 1.237 0.1876 0.2727 0.6862 -0.3022 0.4757 1.079 0.9785 -0.3596 0.2978 -0.1404 0.1095 0.08031 0.3006 -0.4535 0.1461 -0.04081 0.1017 -0.8627 -0.0009 -1.019 0.008817 0.9262 -0.2953 -0.6363 -0.3603 -0.6796 Missing[] -0.3843 -0.5439 -0.6542 -0.9298 Missing[] -0.2753 -0.4774 -0.1142 -0.1826 Missing[] 0.8072 0.6393 0.3395 0.3328 Missing[] -0.0662 0.3857 -0.2339 0.5286 0.6185 -0.05951 0.2404 0.1029 1.708 -0.7113 -0.3567 -0.01353 0.3263 0.007003 -0.1995 -0.06884 0.07816 -0.1022 -0.2052 0.2469 -0.09623 Missing[] -0.5076 -0.5122 -0.3526 -0.4666 -0.3472 -0.2514 0.7257 0.199 0.3224 -0.7165 Missing[] -0.4094 -0.311 -0.2453 0.4022 -0.2771 0.01458 0.2888 0.03143 0.0436 0.007003 0.6689 -1.847 0.4302 0.5923 0.4336 -0.628 -0.2496 -0.1649 0.1315 Missing[] 0.6686 0.4448 0.8656 0.0179 1.297 0.03093 -0.6538 -0.0273 0.6904 -0.2936 1.529 -0.2897 1.662 0.7166 0.952 1.336 1.657 1.998 0.4626 1.081 0.0004175 0.964 0.617 0.7614 1.638 1.355 0.2233 1.268 1.227 0.3082 0.5107 -0.4332 0.5655 0.8387 0.3573 0.2686 Missing[] 1.618 0.9928 0.9792 0.07488 2.612 Missing[] 2.015 -0.89 -0.5825 -0.3194 0.2032 0.5907 0.04682 -0.09143 -0.01391 -0.008184 -0.4229 Missing[] -0.2816 0.6415 0.5626 -0.2234 -0.1366 Missing[] 0.8614 0.5183 0.5173 0.2247 1.409 0.7247 0.3196 0.3434 1.273 0.7309 0.7037 1.664 1.696 2.051 1.69 1.703 1.3 1.089 1.14 1.669 0.9284 1.22 1.239 1.111 1.096 1.769 0.7049 2.469 2.569 2.776 1.425 2.097 2.482 1.808 0.9531 0.3635 0.1616 Missing[] 2.361 0.9841 2.647 2.808 1.333 2.811 2.531 1.635 1.293 0.7291 0.723 1.373 0.6712 Missing[] 1.451 1.424 0.07204 -0.3533 -0.0125 -0.305 0.6874 1.442 -0.1297 0.7752 0.8469 0.0328 2.066 2.02 0.8344 1.05 Missing[] 0.1723 -0.141 -0.00753 Missing[] Missing[] 0.1954 1.184 1.359 0.8767 0.5328 0.3401 1.031 1.512 0.4008 3.195 0.5965 1.246 0.9528 0.4391 0.4737 0.5154 0.3023 1.251 0.122 0.7859 -0.04702 1.421 1.47 2.437 -0.3311 0 -0.2223 -0.3591 0 0.3264 0.2897 0.2161 Missing[] -0.8629 -0.1789 -1.11 0.786 0.9115 -0.5595 -0.5833 -0.9063 -0.09136 Missing[] -0.4957 -1.012 1.088 Missing[] -0.1843 -0.1102 -0.5728 1.069 1.074 0.471 -0.1857 0.1022 0 -0.4003 -0.6185 -0.7368 -0.5403 0.1067 0.3413 0.1547 0.176 0.4263 -0.1265 -0.2229 -0.1388 0.6052 -0.6854 -0.8756 -0.8732 0.5376 -1.277 -0.3125 0.4465 0.07123 -0.07066 0.1086 0.0545 -0.1255 -0.7257 -1.428 -0.7951 -0.7757 -0.1353 -0.5826 -0.4361 1.379 0.33 -0.432 -0.2854 -0.1976 0.5105 -0.7321 0.4483 0.2181 0.288 -0.8143 0.5969 0.2264 0.2659 -1.288 Missing[] -0.7785 -0.3515 Missing[] 0.3546 0.5518 -1.02 -0.7868 0.1439
1.23 -1.285 -0.5545 0.9423 1.389 0.7817 0.2475 2.005 1.672 0.5024 0.2304 -0.9203 -1.516 -0.6675 -0.7873 -0.7864 -1.396 -0.2033 Missing[] -0.7395 1.079 1.066 0.8374 1.109 -0.544 1.092 0.6746 -0.824 -0.1267 0.5282 -0.7868 -1.212 0.3887 -1.481 0.9302 -0.5855 0.7492 -3.282 -3.033 -0.4963 -0.6182 -0.5391 -1.742 -0.5702 -1.242 -1.595 -1.512 -0.03565 -0.5653 1.288 1.49 0.8238 0.3015 0.1292 0.2686 -1.587 -0.4423 -1.053 0.3409 -0.5072 -0.7938 -1.483 -0.8022 -0.3955 -0.4628 -0.1449 -2.469 -1.26 -1.433 0.4924 0.4022 0.02676 -0.07906 -0.007004 -1.116 -0.7315 -1.091 -1.148 -0.8049 0.02446 -1.153 -1.091 -0.2541 -0.3505 0.3113 -0.1896 -0.8844 -0.08285 0.362 0.7604 0.2534 -0.4407 -0.778 -1.043 0.6003 Missing[] 0.2538 0.1209 -0.01369 0.2561 0.1561 0.3244 0.07005 -0.003693 -0.2086 -0.1083 -0.1714 -0.668 0.6318 1.012 0.9485 0.08384 0.5678 1.68 0.2731 3.256 1.665 1.479 2.329 1.705 0.02703 0.858 -0.5843 0.3261 -0.05007 0.9532 0.2406 0.3815 1.273 1.54 0.9784 2.101 1.72 0.9712 0.849 0.4476 0.842 1.655 1.092 1.735 0.289 1.183 0.8581 1.078 1.387 1.238 2.33 1.385 2.38 1.313 0.01259 0.7004 0.08344 -1.426 -0.459 2.343 3.388 0.9281 0.05207 0.1581 0.1699 0.3208 -0.5631 -0.4334 -0.1004 0.04635 -0.766 -0.4908 -0.2745 0.2345 -1.326 -1.507 -0.3303 0.1539 -0.8537 -1.008 0.3907 0.4872 0.5058 0.9161 1.723 1.291 0.9645 0.499 0.7556 -0.0002306 0.7191 0.1771 0.8941 -0.9129 -1.594 -1.158 -0.1914 -1.395 -1.341 1.464 1.225 -1.478 0.3649 1.408 0.335 3.507 3.353 3.286 Missing[] 0.9559 0.5631 0.4264 0.3134 -0.4287 -0.1681 -0.459 -1.208 3.332 1.255 2.891 0.7901 -0.253 0.1579 -0.1928 -0.08225 0.1043 -0.05905 -0.2667 -0.07598 -0.1491 -0.4053 0.1819 -0.2277 -0.06732 -0.0002306 -0.3379 -1.525 -0.9707 -0.9791 -0.8244 -0.0002306 -0.3111 -0.5628 -1.623 -2.131 0.09925 -0.4284 -0.8034 0.125 0.09313 -0.1818 -0.7987 2.758 -0.3621 0.2769 0.9089 0.6918 0.9934 0.248 1.197 0.4696 -0.0002306 -0.9123 -1.202 0.3276 -1.14 -0.007209 0.07156 -0.1814 0.01859 -0.6014 0.3489 0.2234 -1.651 -0.6465 -0.8006 -0.8029 -0.1922 0.1597 0.1855 0.2584 0.1472 -0.8589 -0.07359 -0.1864 -0.2083 -1.025 -0.7114 -0.26 -0.3008 -1.311 -0.5471 -0.4895 0.06431 -1.437 -0.9326 -0.5028 1.667 1.042 0.6539 0.6696 -0.3995 -0.6994 -1.032 0.07903 0.07905 -0.5937 0.971 0.1838 -0.2686 -0.4869 -1.804 0.275 -0.6144 0.08485 -1.18 -0.7223 -1.508 -0.7105 0.4666 -1.419 -0.1663 -0.5091 -0.5078 0.3121 0.3136 0.0534 0.3107 0.5769 -1.023 -1.892 -0.03152 -0.02099 -0.3538 -0.1347 -0.47 -0.5259 -0.05382 -0.04883 0.02765 Missing[] -0.5764 -1.206 -0.8619 -0.5723 -0.7138 -0.9858 -0.628 -0.963 -0.4752 -0.5131 -0.5836 -0.6809 Missing[] -0.2671 -1.535 -0.8174 -0.7843 -1.13 -0.8472 -0.05367 -0.6206 -0.1906 -0.3781 -0.2384 0.05983 -0.4971 -0.4437 0.754 -1.268 -0.3457 -0.878 -0.6292 -0.9693 -1.449 -1.44 -0.1715 -0.4029 -1.171 -1.056 -0.733 -0.448 0.4382 0.1207 -1.501 -1.085 -0.7585 -0.4862 -0.4873 -1.611 -0.01971 -0.7573 -0.2183 -1.229 -0.5324 -0.7733 -0.2591 -0.126 -0.381 -0.5753 -0.2784 0.06844 -0.1909 -0.1649 -0.8774 0.5697 0.6212 -1.184 -0.9985 -1.706 -0.2287 -0.6444 -1.402 0.6904 1.994 1.079 0.6584 0.1729 -0.871 -1.12 -0.5158 -0.03065 0.006422 0.3961 -0.04566 -0.007155 -1.234 -0.5484 -0.2904 0.8829 0.8814 0.1843 1.703 1.087 1.847 0.4688 0.3912 -1.165 -0.07436 -0.2138 -0.1555 0.3895 1.428 0.8617 1.536 -0.1961 -0.8936 0.1037 Missing[] -1.715 -0.2237 -1.092 -0.5123 -0.372 -0.09349 -0.01925 1.21 -1.003 0.3326 -0.01438 -0.6848 2.191 0.5249 -0.3948 0.496 -0.7407 -0.6199 -0.6058 -0.4563 0.3837 0.3441 0.01412 1.185 0.4578 0.4322 2.507 -0.9941 0.7423 1.308 0.7101 -0.3994 -0.5864 -0.5909 0.9652 -1.803 -1.29 0.2166 -0.5477 -0.9835 -0.3167 0.847 -0.2078 -1.119 -0.6402 -0.7809 0.4798 -0.1568 -1.005 -1.113 -1.306
1.037 -0.3777 0.003262 0.5186 1.051 1.037 0.9538 1.162 1.075 0.6166 0.139 -0.3262 -0.9738 -0.5197 -0.5535 -1.089 -1.75 -0.6851 -1.073 -0.5702 0.1095 0.6012 1.116 1.033 -0.9476 0.4851 0.2909 -0.8397 -0.5098 0.1149 -0.6898 -1.071 -0.04902 -1.242 0.5154 -0.4472 0.9175 -4.07 -3.919 -0.9994 -1.012 -0.9038 Missing[] -0.8566 -1.709 -0.5917 -2.626 -0.1576 -1.815 1.096 1 0.5436 0.458 -0.7069 -0.01916 -0.9978 -0.6667 -0.8814 0.4916 -0.4769 -0.7461 -1.32 -1.261 -0.7418 -0.3493 -0.413 -1.934 -1.802 -1.581 0.2948 0.2525 0.5364 0.1183 0.06985 -1.337 -0.5792 -0.794 -0.8117 -0.6886 -0.498 0.7087 -0.9597 -0.07981 -0.005392 0.6514 -0.6517 -0.6829 -0.1799 0.3303 -0.0004073 0.3348 -1.072 -0.8541 -1.366 -0.0004073 -0.04196 0.008185 0.0134 0.1996 0.09918 -0.0004073 -0.2133 0.2683 -0.2194 -0.6733 -0.1201 0.09683 -0.4578 0.4791 0.8001 0.4125 0.2371 0.2511 1.143 -0.4723 3.27 1.612 1.056 1.672 1.978 -0.37 1.104 0.3835 0.7049 0.6344 0.6594 -0.0101 0.5691 1.097 1.394 1.226 2.457 1.37 1.333 1.229 0.3564 0.7167 1.44 1.254 1.6 1.017 1.007 1.279 1.237 1.799 1.791 2.377 1.725 2.258 1.377 -0.1395 0.66 -0.2274 -1.655 -0.6023 1.12 2.112 0.1824 -0.03667 -0.2066 -0.03288 0.145 0.07885 0.7873 0.009856 0.6454 -0.4248 0.1995 -0.0235 0.03613 -1.184 -1.351 0.1649 0.2492 -0.6855 -1.106 -0.4586 -0.5762 0.4012 0.7334 1.133 1.396 0.7767 0.9083 0.9248 -0.1638 1.774 -0.03784 1.123 -0.8974 -1.448 -1.08 0.3959 -0.8799 -1.091 0.4102 0.03099 -0.3847 0.1036 1.685 0.7053 3.209 2.811 2.817 0.1294 1.027 0.564 0.3627 0.6638 0.1873 0.08396 -0.3006 -0.969 4.498 1.479 3.526 1.46 -0.5857 -0.1688 -0.1526 0.01001 -0.08345 -0.111 -0.01172 0.007679 -0.02039 0.1576 0.3502 -0.05782 -0.4746 -0.1045 -0.2303 -1.26 -0.8755 -0.5958 -0.6678 -0.114 1.527 0.3681 -0.9715 0.1554 0.2335 0.7416 -0.2385 0.5985 0.2662 -0.2708 -0.1021 1.541 -0.4372 -0.0225 0.1222 0.4227 1.662 0.807 1.327 0.5549 0.246 -0.531 -0.9795 -0.9921 -0.8688 -0.1994 -0.1934 0.1726 -0.2571 -0.6332 0.3952 -0.2357 -0.6145 -0.1928 -0.4743 -0.7373 0.0391 0.4749 0.3762 0.4297 0.414 -0.4486 0.3046 -0.3286 -0.39 -0.7097 -0.0004073 -0.2918 -0.1531 -1.051 -0.6247 -1.355 0.3244 -1.188 -0.2474 0.3315 1.237 0.8999 0.8482 -0.742 -0.5832 Missing[] -1.026 0.02608 -0.1047 -0.3316 1.306 -0.3918 -0.4108 -1.042 -1.029 -1.31 -0.271 -0.05079 0.1669 -2.329 -3.556 -0.4296 -0.2585 -0.8254 -0.986 -1.117 -0.06059 -0.4136 -0.2626 -1.107 -1.224 -0.9339 -0.01227 -0.8494 -0.1823 -0.1017 -0.6945 -0.7685 -1.104 -0.2612 -0.3699 -0.1557 -0.3761 -0.7543 -0.4272 -0.4718 -0.5717 -1.062 -0.5045 -0.5957 -0.1957 -0.5927 -0.8659 -0.1799 -0.4744 -0.7227 -0.6209 -0.5053 -0.9059 -0.6792 -0.009049 -0.1917 -0.4296 -0.2215 0.5937 0.4746 -0.6408 -0.1882 0.3148 -0.5725 -0.1465 -0.4213 -1.257 0.1536 -0.9505 -1.122 -0.632 -1.638 -0.7816 -0.4201 -0.3685 -1.406 -1.166 -0.2586 -0.1495 -1.416 0.7239 -0.15 0.06416 Missing[] -0.1729 -1.328 -1.185 0.1307 -0.482 -0.59 -1.155 -0.1671 -1.693 0.1913 -0.09132 -0.2599 -0.228 0.06576 -0.2763 -0.6327 -0.5462 -0.5536 0.455 -0.0479 -1.159 -0.6832 -1.011 0.5176 0.7909 -0.1115 0.463 2.237 0.7003 0.9197 -0.0004073 -0.2857 -0.3213 -0.07155 -0.0994 0.4987 0.6664 -0.5454 -0.9049 -1.194 0.05116 2.368 0.6939 -0.4111 -0.02408 1.664 1.405 1.402 0.6266 -0.02914 -0.6122 0.6188 0.3667 -0.8443 0.8588 1.581 0.912 1.555 -0.7074 Missing[] 0.1189 Missing[] -1.321 -0.7672 -1.822 -1.003 0.09069 -0.07633 0.2923 0.8368 -0.3299 0.3416 0.2076 -0.6159 1.655 -1.079 -0.9433 -2.219 -1.638 -2.492 -2.721 -1.029 0.02092 0.1514 -0.1786 0.762 0.2751 0.2434 2.475 -0.9757 1.096 0.6175 0.3318 -0.5372 0.05609 -0.9619 Missing[] -1.419 -1.012 -0.5637 -0.6768 -0.8288 -0.7944 0.3599 -0.1312 -1.033 -0.8448 -1.116 -0.04229 -0.8607 -0.709 -0.7973 -1.234
2.098 1.59 0.9998 Missing[] Missing[] 1.216 0.5114 0.378 0.67 1.024 0.6171 0.6525 Missing[] 1.357 2.272 Missing[] 0.739 0.4366 2.252 0.4294 Missing[] Missing[] 2.796 2.479 1.988 0.4448 0.5405 -0.08591 0.1224 -0.2413 Missing[] 0.5527 0.1546 2.793 0.3521 0.4134 1.163 0.3987 0.3923 1.665 1.854 1.791 1.142 0.5461 0.2216 -0.4919 3.237 -0.3456 -0.5961 1.47 1.507 0.7773 Missing[] 1.242 Missing[] 0.06789 -0.0002586 0.7691 0.08072 Missing[] -0.4218 Missing[] -1.439 Missing[] -0.8383 -0.4098 -0.721 Missing[] -0.5765 -2.755 -1.441 -0.1468 -0.248 -0.9732 -1.786 -0.8716 1.011 Missing[] -1.28 Missing[] -1.119 0.4803 Missing[] 0.4562 -0.9354 -0.277 -1.068 -2.699 0.2208 -2.241 1.047 2.794 -0.4726 0.3262 -0.3463 0.1867 0.4047 0.4832 1.291 Missing[] -0.2655 0.8333 2.251 1.522 1.554 1.763 1.07 Missing[] 0.7067 0.2283 -0.1593 0.6997 0.9317 0.009711 0.0227 0.007043 0.2525 0.8063 1.246 1.022 1.037 0.8001 -0.2364 -0.2158 0.2808 -1.205 1.695 1.549 2.631 1.215 0.5737 1.003 -0.4274 0.4991 0.02047 -0.1255 0.0127 0.5395 0.09705 -0.7937 0.05326 -0.1757 -0.07449 -0.09458 -1.556 0.5133 -1.006 Missing[] -1.527 -0.7202 0.8289 0.4381 0.4285 -0.5299 -0.09699 1.199 -1.479 1.541 0.523 0.646 0.6948 Missing[] -1.564 -0.9631 -0.2241 -1.211 -0.5382 0.3007 0.3394 -0.2841 0.0944 0.05747 -0.4957 Missing[] Missing[] -1.041 0.204 -0.04538 -0.5877 1.145 -0.05493 -0.1358 0.9334 0.987 1.033 0.1545 -0.119 -0.0814 -0.6186 Missing[] 2.389 Missing[] 1.302 -1.361 -0.9526 1.177 0.18 -2.097 0.2539 Missing[] 0.234 0.3254 0.182 -0.343 Missing[] 0.5465 0.6721 Missing[] -0.5736 -1.547 -0.5367 -0.7935 Missing[] Missing[] Missing[] -0.3418 1.221 -0.2862 0.1158 -0.1989 -0.3792 -0.0108 -1.218 -0.4368 -0.5116 -0.2485 -0.3714 -0.6156 -0.3947 0.01097 -0.4293 -0.8887 0.3571 2.358 2.321 2.154 -0.4923 0.1313 0.9866 2.697 1.45 -0.09516 0.1416 0.1588 1.194 3.526 -0.6073 Missing[] Missing[] 0.02964 0.46 -1.596 0.1605 -1.066 -0.4493 0.632 0.2241 0.1121 0.6146 0.4582 0.9135 0.2578 0.9883 0.982 -0.7438 0.2471 Missing[] -0.08616 -0.2555 Missing[] Missing[] -0.06608 0.1176 Missing[] -0.245 0.1239 0.5099 0.3529 0.6565 -0.169 1.881 Missing[] -0.2811 Missing[] Missing[] 0.2407 -0.5173 -0.1038 -1.054 -1.175 -0.0002586 Missing[] 0.7291 1.312 1.484 1.41 1.711 -1.103 Missing[] 1.9 1.062 1.163 Missing[] Missing[] -1.209 Missing[] -0.1692 -0.6102 -0.653 -1.452 -1.006 -1.468 0.3276 -0.4161 1.034 1.636 -0.6118 -1.38 Missing[] 0.5256 0.866 1.089 2.442 2.827 2.917 2.316 2.598 0.4734 -0.1391 Missing[] 0.1942 0.5254 Missing[] Missing[] 0.09568 -0.006451 0.1594 Missing[] Missing[] -0.243 0.5699 1.011 1.386 0.5021 0.2933 0.6757 0.3098 0.1423 -0.569 -0.0002586 Missing[] Missing[] -0.8679 Missing[] -0.8733 -1.536 0.3136 -0.6507 0.08027 0.2858 0.3265 0.3205 -0.1894 -1.192 0.4329 0.5413 1.102 0.361 -0.1837 -0.3914 -1.379 -0.4771 0.9439 Missing[] -0.009965 -0.1823 -0.0002586 -0.2053 1.028 2.766 1.303 1.285 Missing[] 0.7921 Missing[] -0.5452 -0.2604 -0.4794 Missing[] -1.055 Missing[] -0.7525 -2.203 -0.801 0.6438 0.3591 -0.1269 0.4169 -0.119 Missing[] -2.568 0.6656 0.2869 -0.286 -0.2021 0.0847 Missing[] Missing[] -1.783 -1.487 2.448 0.5612 0.1267 0.00448 -0.2841 -0.1677 0.2801 Missing[] -0.3747 1.608 Missing[] 0.4837 1.01 -0.6951 0.7113 1.399 1.575 -1.234 -0.3349 -0.6192 Missing[] -1.575 Missing[] 2.712 1.129 0.8201 Missing[] Missing[] 0.7152 0.4986 0.3436 0.4847 Missing[] -0.9974 -0.9292 -0.306 Missing[] 0.1203 0.1336 0.1474 0.9773 Missing[] Missing[] 3.748 4.142 -0.6586 Missing[] -0.6406 Missing[] Missing[] 2.257 1.756 2.386 2.12 -0.4045 1.738 0.637 0.252 -0.01762 1.508 1.096 2.347 -0.2821 -2.394 -0.06851 0.2359 0.2458 -1.42 0.6656 -0.5634 -2.354 -0.7505 0.1249 -2.716 -0.6376 0.5492 -0.6195 Missing[] -0.9392 -1.169 -1.283 0.6423 -0.226 0.4281 0.3064 0.1339
3.262 2.493 0.9472 0.2287 0.08858 0.315 -0.000138 Missing[] 1.256 0.08168 0.9911 Missing[] -0.4061 0.08635 0.5706 0.2423 0.2205 0.785 0.1211 0.5438 0.3916 2.167 1.87 1.583 1.475 -0.4728 0.2149 2.389 -0.4245 0.2261 0.1255 -1.616 0.1661 -0.247 0.4885 0.5698 0.9025 -0.6419 -0.2422 1.221 1.06 1.322 0.4794 -0.6877 -1.045 -0.01306 0.4859 -0.2658 -1.372 0.7016 0.4494 -0.2829 -0.397 -0.3677 -0.9646 -0.07139 0.5735 0.5415 0.9105 0.5122 0.241 -0.8294 -1.55 -0.2998 -0.399 -0.2382 -1.809 -1.001 -0.03154 -1.454 -0.7845 -0.5139 -1.247 -0.09488 -0.7388 -0.3771 0.9852 -1.597 -0.8635 -1.431 -0.2782 -0.3022 -0.6517 1.392 -0.132 -1.075 0.159 -0.6549 -0.142 -1.088 0.9236 1.992 -0.4092 0.01566 0.5577 0.4821 0.5452 0.4757 1.306 0.5364 0.00396 1.061 0.8024 0.4286 0.1747 0.923 0.9259 0.3813 0.4851 0.2208 0.9298 -0.1638 0.2072 0.001831 0.2892 1.25 0.284 -0.09129 0.6937 0.9414 -0.06965 1.189 0.679 1.037 0.5299 -0.2215 1.015 1.025 2.926 1.339 1.227 2.788 -0.8337 0.8915 -0.08171 0.2426 0.01403 0.9748 0.8709 1.683 0.3027 0.7104 0.5345 0.4561 -0.6086 1.008 1.732 2.052 1.842 0.1948 -0.2577 -0.02952 0.4597 -0.3075 0.6956 -0.3877 -0.5671 0.6164 0.3594 0.1654 0.5502 0.4021 -0.9518 -0.9547 -0.6313 -0.9876 0.2862 -0.3815 -0.518 -0.1393 0.2274 -0.6512 -0.3803 0.4142 -1.382 0.8297 0.3515 -1.254 -0.5334 1.24 0.2505 -0.07774 1.04 0.6811 0.6515 -0.8262 1.592 0.1584 -0.3042 -2.195 -1.613 -1.389 -0.847 -1.027 -1.124 0.4172 -0.1003 -0.1496 0.821 -0.5326 -0.4032 -0.9778 -0.8291 -1.03 -0.9552 0.5247 0.4298 1.24 -0.115 -1.144 0.1674 0.00192 -1.476 1.02 -0.4003 -1.417 -0.02077 -0.7311 -0.7806 -0.9717 -0.9765 -0.4245 -0.9809 -0.7271 0.02075 -0.007318 -0.01645 -0.2799 -0.7817 0.08389 -0.5621 -0.6578 -0.0002697 0.4626 0.7702 1.009 0.4261 1.165 1.391 1.535 1.535 0.5474 0.8893 0.5253 1.266 2.478 -0.4228 0.2355 -0.02409 0.2773 0.6375 -1.418 0.3387 0.7028 0.5681 1.157 -0.08409 0.9021 0.6171 0.01218 0.152 0.7293 -0.4669 -0.7273 -1.154 0.4506 -1.72 0.3303 -0.5996 -1.164 -0.7992 -0.1187 -0.3171 -0.1234 0.08384 0.4514 0.5277 0.4271 -0.1793 -0.07177 0.08298 -0.734 -0.1116 -0.73 -0.5097 -0.2351 -0.6596 -0.7078 0.7959 0.7112 0.02316 -0.05731 0.3905 0.8177 1.021 0.6823 0.7129 -0.9515 -1.027 -0.1898 0.3273 0.03123 -0.2627 0.6396 -1.199 -0.6872 -0.3474 -1.468 -0.4037 -1.311 -1.016 -0.1991 -1.251 -3.881 -0.1756 0.6838 -1.068 -2.111 -0.05019 -1.18 -0.8155 -1.443 -1.094 -1.474 -0.2678 0.7708 1.289 -0.2327 -0.1917 -0.4773 -1.806 -2.728 -0.355 -0.2337 0.2834 -0.05903 -0.129 -0.4571 -0.7917 0.1494 -0.4071 -0.4192 -0.9251 -0.02888 -0.07943 -1.802 -2.417 -0.4391 -1.53 -0.3598 -0.7332 -0.6086 -1.146 -0.581 -1.447 -1.174 -1.468 -2.224 -0.8892 0.2222 -0.6863 -0.09845 -0.1061 -1.981 -0.6197 0.2538 -0.2504 -0.6916 -1.054 -0.9879 -0.8231 -0.8575 -0.1902 -0.3554 -1.152 -0.8965 0.1511 -0.7629 -1.797 -0.145 -1.042 -1.01 -0.7222 -0.429 -1.386 -0.5665 -0.651 0.06367 -0.5996 -1.042 -1.102 -1.632 -0.5546 -1.554 -0.4269 -0.109 0.03073 -0.2632 -1.004 -1.095 -1.036 -0.4659 -0.366 0.5545 -0.01766 -0.6757 -0.7323 -2.166 0.1215 -0.6707 1.63 0.7345 0.7642 -0.03267 0.06137 -0.6072 0.1515 -0.1632 -0.2053 0.5484 -0.5993 -0.3838 1.152 -0.4582 -2.309 1.366 0.4707 0.04999 -0.1695 -0.04716 -0.7734 -3.061 -0.9396 -1.531 -0.8031 -0.5289 -0.4873 -0.4111 0.2557 0.2432 -0.143 0.2273 -0.8481 -0.8817 -0.4963 -0.8029 -1.283 -0.1383 0.077 0.2796 0.3874 1.572 -1.215 2.714 3.39 Missing[] -0.524 0.3428 0.005898 0.4224 1.711 0.6662 1.006 1.153 0.0857 0.317 1.442 -0.3646 0.9298 1.517 1.073 -0.706 -1.03 -1.276 -0.7679 -0.04805 -0.03169 -0.711 0.589 1.299 -1.014 -1.12 0.0909 -0.5822 -0.8828 -0.5234 0.02101 -0.4932 -1.563 -1.089 -1.3 0.4611 0.002137 -0.7458 -0.7337 0.2959
2.68 -0.5253 -0.3425 1.297 -1.368 0.4812 0.3771 0.3556 0.6627 -0.3941 -0.6845 -0.07387 0.8864 0.5066 -0.0125 -0.7548 0.02869 1.134 2.041 0.1261 2.649 0.3575 -0.502 -0.7538 -0.1494 0.2234 0.2922 2.127 0.141 1.003 0.5466 0.2734 -0.3247 0.04326 0.06372 0.4721 0.9118 -0.5737 0.01599 0.2043 0.1333 0.2065 -0.9835 -1.402 -0.5828 0.7927 -0.9258 -1.333 -0.3293 1.882 2.079 0.7748 0.8946 0.05072 1.631 -0.5784 0.5405 0.01497 -0.2763 -0.834 -1.227 -0.7641 -1.06 -0.609 -0.8715 -0.6174 -0.02151 -0.1391 0.4736 -0.5903 -1.041 0.06042 1.648 -0.3755 -1.288 -0.8229 0.8565 -1.885 -1.444 0.3955 -0.06537 0.03203 4.898 Missing[] 0.8351 -0.03117 -1.671 -0.6276 -1.077 1.016 -0.56 0.3029 -0.4969 1.626 1.352 1.123 0.8574 1.359 -0.4364 -0.01621 -0.1886 0.144 -0.7319 -0.8731 -1.24 -0.5822 -1.043 -0.9515 0.1124 -0.2124 -0.7321 -0.7061 -0.8547 -0.7206 -0.3561 2.435 0.7862 0.01294 -0.06504 0.3287 0.2265 0.1409 -0.07515 0.0689 -0.3254 1.108 1.068 0.06251 1.636 0.8124 1.171 0.7612 1.185 0.5476 1.312 1.025 2.083 1.348 1.503 2.29 2.344 1.925 2.105 -0.02752 0.3147 0.5619 -0.1861 0.8472 0.2336 0.3629 1.04 0.1706 0.3975 1.134 1.295 0.06863 -0.917 -0.3693 1.021 0.7237 0.7574 1.297 -0.01405 1.111 -0.7963 0.1831 -0.5346 -0.2628 -0.1136 0.2942 0.1895 -0.5217 0.871 -0.415 -0.6616 -1.596 -0.08754 0.2893 -0.1544 0.2238 -0.7433 0.5243 -0.175 -0.006996 -0.1489 0.09143 0.07257 0.9068 0.00417 -2.487 -2.041 -1.199 -1.63 -1.88 -1.276 0.6345 -0.2607 -1.431 0.3126 -1.524 -0.966 0.916 0.5667 0.7014 -1.074 -0.629 -2.424 -0.2019 -0.361 -0.3821 -0.8172 -0.7808 -1.357 -1.112 -0.1127 0.2409 -0.7582 -0.8008 -0.4979 -0.7338 -0.1787 -0.3776 -0.4276 0.191 -0.04962 -0.3572 0.2744 -0.3867 -0.3172 -0.4972 -0.2862 -0.1145 1.352 -1.586 -1.576 -1.619 2.26 0.5689 -0.7141 -2.659 -1.075 -0.1243 -0.7968 -1.207 0.1123 0.2794 -0.2934 -0.4963 0.07214 0 -0.3218 0.8355 -0.7136 2.084 1.099 0.3201 Missing[] -0.6827 -0.9457 0.395 0.8742 -0.1727 -1.706 -2.778 -2.001 -0.7828 -2.655 -1.19 0.4657 -1.652 -0.4193 0.6037 -1.095 1.813 1.48 2.799 2.516 2.625 1.84 3.645 2.774 0.06827 -0.8534 -0.0702 3.055 2.238 1.517 2.579 2.315 0.7921 -0.2436 Missing[] -1.544 1.656 0.2322 0.2985 1.531 -0.3014 -1.407 0.7975 -0.2013 -0.2329 -0.1525 -0.3107 -1.165 -1.747 1.013 0.1085 -1.826 0.002112 0.2468 -1.456 -1.513 -1.906 0.9442 0.4747 -2.05 -0.7827 0.66 0.9368 0.2497 1.36 1.982 2.176 2.382 -0.02597 0.1129 -0.1513 -0.2964 -0.3587 -0.9042 -1.078 -1.064 -0.1425 0.09864 -0.6848 -0.1758 -1.736 -1.089 -2.593 0.2553 -0.4827 -0.4577 -1.154 -1.608 -1.186 -1.391 0.2147 -0.8854 -1.083 -0.2529 -1.488 -1.143 -0.7377 0.1394 -0.3821 -1.007 0 0.2029 -1.408 -1.42 0.186 0.006968 -0.2992 0.5765 0.2655 -0.0543 -0.914 -0.9707 -1.116 -4.367 -1.54 -0.9663 Missing[] -0.8485 -1.399 -0.8642 -1.326 -2.277 -1.618 Missing[] -1.816 -1.228 -1.126 -2.171 -2.309 -1.504 -0.9587 -0.7302 -1.183 -1.596 -0.8919 -0.605 -0.9649 -0.6655 -1.629 -1.327 -2.073 -1.212 -1.136 -0.7018 1.116 0.5524 -2.389 -2.09 -0.5401 -0.4041 -1.879 -2.195 -4.191 -1.572 -0.2214 0.1394 -0.3521 -1.271 -1.243 -1.086 -0.4052 -0.947 1.207 -0.9991 -0.6926 0.7684 -0.1299 -1.286 -1.937 -0.1511 -0.5158 -0.5452 -0.8804 -2 Missing[] -2.732 -0.9719 -2.391 -1.596 -1.943 -0.02021 0.5176 0.1829 -0.03441 -1.008 Missing[] -1.912 -0.4311 -1.114 -0.972 0.9189 -0.5818 -1.961 -1.583 -0.2443 -0.2799 -1.195 -0.7728 1.343 2.931 1.682 2.11 1.795 3.53 3.395 3.325 2.975 1.251 0.03823 -1.018 1.824 2.123 0.7974 0.02664 1.247 -0.9306 0.2629 1.745 0.5811 -2.698 -0.4398 -1.376 -1.204 -0.253 -1.64 -0.7034 -1.002 -0.9875 -1.445 -0.2309 -0.6466 -0.3602 -0.1049 -0.2524 -0.1469 1.265 1.671 1.628 -0.5153
2.638 0.1711 Missing[] 1.595 -1.148 -0.6462 -0.7524 1.133 1.656 -0.2776 -0.8419 0.1876 0.451 0.3401 -0.2581 -0.6279 -0.9726 0.8018 2.229 0.5566 2.22 Missing[] 0.7455 0.5477 0.3896 -0.04606 -0.02832 Missing[] 0.7916 0.7548 -0.3299 Missing[] 0.4368 0.2888 -0.03177 0.7356 0.2393 -2.11 -2.452 0.1478 0.09483 0.175 0.2741 -1.805 -0.1062 0.1378 0.003681 0.03542 Missing[] 1.521 1.127 0.7209 Missing[] 0.2872 Missing[] 0.7757 Missing[] -0.1317 -0.4608 Missing[] -0.6178 -1.129 -0.1423 -1.638 0.2758 0.4365 0.2066 0.2447 -0.7265 Missing[] Missing[] -0.1704 1.271 -0.848 -1.486 -1.032 0.478 Missing[] -1.42 0.9304 -0.1023 0.2314 2.023 1.487 0.5428 0.05654 Missing[] Missing[] -0.6083 1.501 -0.3835 0.3234 0.8036 -0.8266 -0.6408 -0.2431 -0.2601 -0.2122 -1.001 4.03E-12 0.1024 -0.2625 -0.01388 -0.2366 -0.3785 -0.01724 -0.8004 Missing[] 1.265 -0.6669 Missing[] Missing[] -0.5198 -0.8909 -0.6915 2.807 0.6177 0.2065 -0.02453 -0.2198 Missing[] 0.07903 -0.1382 -0.09919 0.3011 1.15 1.371 0.4309 2.435 1.138 0.6483 0.0407 1.048 0.1171 1.147 1.029 1.199 1.855 1.452 1.565 2.262 1.677 2.707 -0.51 0.2713 -0.8286 Missing[] 0.4848 Missing[] -0.004903 0.9209 -0.4624 -0.1085 0.5713 1.573 0.9271 Missing[] -0.1748 0.8691 1.253 1.352 1.166 0.1269 1.264 -0.9804 -0.4218 8.27E-12 -0.0197 -0.2956 1.84E-12 0.5987 -0.7478 0.611 1.865 -0.8137 Missing[] 0.1296 -0.8506 -1.251 -0.7418 -0.8438 -0.5437 -0.3944 -0.4679 -0.7834 Missing[] -1.109 0.4108 -0.5814 Missing[] Missing[] -0.004084 Missing[] -0.2701 0.2902 0.81 0.3264 Missing[] -1.067 -1.143 Missing[] 0.1848 Missing[] 0.06031 Missing[] -0.5353 -2.399 -1.203 -0.3365 Missing[] -0.7526 Missing[] -0.1716 -2.374 -1.074 Missing[] -0.3817 -0.5298 -0.5036 -0.7621 -0.5242 -0.4585 -1.008 -0.04514 Missing[] -0.4651 -0.1417 -0.496 -0.2005 -0.452 -0.493 -0.6749 0.4723 -0.5747 -0.285 -0.2889 2.091 1.013 0.2673 Missing[] 2.296 0.8571 1.481 -0.009985 0.5729 0.6739 0.1303 Missing[] 1.294 -0.1487 0.03202 1.063 Missing[] 2.431 0.7958 -0.2676 -0.3802 Missing[] Missing[] 0.9727 1.001 1.222 Missing[] -0.9696 0.2931 -0.6742 Missing[] -0.634 -0.347 Missing[] Missing[] 0.7784 -0.3899 1.697 1.987 4.313 3.127 3.081 2.925 3.927 4.032 -0.3685 Missing[] 0.7672 2.693 1.671 1.821 0.6635 Missing[] 1.386 0.1489 1.461 -1.35 1.733 0.5697 0.344 0.7276 -0.5399 -0.7464 0.666 9.87E-12 0.5937 0.1811 0.5031 -0.5979 -0.723 0.4756 0.107 -0.719 -0.1509 Missing[] Missing[] -0.3452 -1.259 0.8659 1.203 -0.04981 -0.7582 -0.3842 0.6883 -0.3108 -0.4588 0.2055 0.3818 0.4069 Missing[] Missing[] 1.061 0.4291 Missing[] -1.354 -0.3989 Missing[] 0.3694 0.07355 0.1627 0.4482 Missing[] Missing[] -0.6749 0.7611 0.3129 0.1255 Missing[] -0.04597 0.5629 Missing[] 0.275 Missing[] Missing[] Missing[] Missing[] Missing[] -0.9762 0.2145 0.3053 -1.072 -1.958 0.1414 9.43E-12 -0.2906 0.0466 -0.5148 -0.1547 1.481 0.1849 0.4244 -0.655 0.08898 0.6255 Missing[] -0.3919 -0.3368 0.3825 0.009706 0.4679 Missing[] -0.9661 Missing[] -1.061 -2.579 -3.22 Missing[] -0.9617 Missing[] -1.519 -0.03424 -0.2902 -0.421 0.2703 -0.6493 0.4401 -0.7735 -1.763 Missing[] -0.6042 -1.592 Missing[] -1.203 Missing[] -1.374 1.093 0.6684 -1.142 -0.1394 Missing[] -0.9646 -1.661 -1.209 -2.973 -0.4548 -0.07487 -0.2836 0.5578 -1.247 Missing[] Missing[] -1.053 Missing[] 1.121 1.047 0.2429 -0.06404 -0.7239 Missing[] Missing[] 1.888 0.04674 Missing[] -0.3244 0.3014 -0.123 Missing[] Missing[] -0.5884 -0.544 Missing[] 0.7076 0.6899 -0.05239 -0.7117 Missing[] Missing[] -0.9454 -0.2505 6.52E-12 Missing[] 0.8004 0.3058 -0.5918 -1.296 Missing[] Missing[] 2.527 2.154 0.66 1.355 Missing[] 1.01 1.777 2.599 1.465 2.526 2.461 -0.03478 -4.435 -0.8105 2.53 1.714 -0.03729 -0.1683 1.799 -0.2031 -0.1086 0.7474 0.0542 -2.459 -0.7373 -1.212 -2.179 -1.316 -0.8187 -0.1506 0.1698 -0.05611 -1.302 -0.7113 -0.731 Missing[] -1.313 -0.6851 0.1276 1.459 1.066 0.7928 -0.4694
-0.0006568 0.2139 0.1778 0.2072 0.3213 1.192 1.081 -0.299 0.222 0.04127 0.8357 -0.3206 -0.6381 -0.4893 -0.8348 -0.5391 -0.8221 0.0576 -0.006307 0.3964 -0.3277 0.3208 0.5623 0.5556 0.5636 0.3098 0.3075 0.676 -0.204 -0.2531 -0.02247 -0.1485 -0.4844 0.4686 -0.7679 -0.9696 -0.08587 -0.4323 -0.0006568 -0.4963 -0.1293 -0.2052 -0.04811 1.524 -0.8674 0.968 -0.1775 -0.2907 -0.5834 -0.0199 0.04976 0.3377 0.1167 0.1921 0.3741 -0.2763 0.3628 -0.2089 -0.4948 2.914 -0.0006568 -0.4503 -0.2797 -0.1186 -0.2903 -0.7742 0.9983 0.6587 0.48 1.006 0.7956 0.7788 0.68 1.008 0.9458 1.856 0.1148 2.549 2.514 1.315 1.571 -0.04012 0.6709 0.4542 0.1446 -0.407 -0.2117 -0.1529 0.4046 0.4084 1.453 0.6613 0.4264 0.6643 0.2103 0.1347 -0.0006568 0.3983 -1.537 0.766 -0.1621 -0.0006568 0.786 0.5212 0.3363 0.3536 0.7295 0.2739 1.234 0.7537 1.956 -0.4982 -0.3695 -0.9458 -0.6001 1.473 0.9486 0.8233 1.034 1.195 -0.0006568 0.9988 1.142 1.038 0.9725 0.8821 0.9555 1.052 0.6101 0.4466 0.9742 0.1495 0.3309 0.9531 0.8519 0.9192 1.229 1.826 1.668 2.717 1.088 1.094 0.7144 -0.2622 1.045 0.2203 0.1642 0.3956 0.7841 -0.006663 -0.005499 -0.2256 0.6681 0.6381 -0.5239 -0.759 Missing[] -0.05297 -0.07901 0.166 0.07778 0.5577 0.2163 -0.1466 0.9699 1.111 0.2668 0.3005 0.4912 -0.07306 -0.0006568 -0.3199 0.3317 -0.003169 0.3807 -0.2517 0.6168 -0.417 0.4775 0.2829 2.584 0.992 0.3474 1.619 1.818 1.164 1.032 -1.024 -0.8306 -0.4285 0.1952 -0.2935 0.4095 0.5008 0.7841 0.5588 -0.09975 0.7721 -0.3656 0.1937 0.2909 -0.9283 -0.4336 -0.4269 0.5411 -0.4747 0.3444 -0.4556 1.456 1.224 1.476 1.497 1.698 2.875 0.466 -0.02381 1.535 1.311 1.91 1.718 2.076 1.78 1.851 1.565 2.158 2.323 0.2471 -0.1552 0.2903 -0.08541 -0.215 1.705 0.95 1.633 1.839 1.988 -0.7963 1.17 1.195 -0.2908 -0.202 0.2367 0.7236 0.3499 0.5451 1.231 0.4283 0.08289 0.8845 -0.135 -0.3988 -0.5151 0.3267 0.3333 -0.3903 0.3468 Missing[] 1.283 0.0006605 1.195 -1.094 -0.1131 1.261 1.309 0.6666 0.7566 1.294 0.824 -0.4752 2.569 -0.02716 0.6409 0.179 2.061 1.527 0.4213 0.4579 0.4806 0.2405 0.1189 -0.2198 -0.1912 2.252 1.418 0.2889 0.07417 0.5713 0.389 2.232 1.177 0.02375 0.1003 -0.7019 -0.7461 -0.04147 -0.1751 -0.4886 0.141 -0.4631 -0.1892 -0.2482 -0.243 -0.5886 0.3584 -0.3956 -0.0752 -1.526 -0.04917 0.1989 -0.1729 Missing[] 0.3865 1.457 1.264 -0.2398 0.02072 0.3877 0.4747 1.431 0.5992 0.273 -0.6239 -0.1397 0.06265 -0.2032 -0.8956 -1.206 -0.09312 -0.3021 -0.09616 0.1947 0.009433 0.3511 0.1754 0.1733 -0.05844 -0.1284 0.4986 0.7939 0.5124 0.4709 1.101 Missing[] 0.3539 0.2994 -1.101 0.9448 -0.4607 0.02592 -0.2152 -0.5675 -0.5683 -0.5135 0.2566 -0.1477 -0.2803 0.0123 -0.5366 -0.5467 0.2388 0.8955 0.06204 -0.7739 0.2416 -0.1666 -0.7914 -0.1785 -0.1712 -0.2053 -0.6184 0.778 0.1274 0.2421 0.498 0.8576 1.233 -0.1047 -0.1489 0.7242 1.415 0.6603 0.7252 0.3638 0.4091 0.01861 -0.2033 -0.2784 -0.04594 -0.3864 -0.2852 0.2209 0.397 0.1206 0.906 -0.5803 -0.04038 0.2572 -0.1786 -1.203 0.09823 0.3225 0.1697 0.4963 0.9291 -0.03907 -0.1225 3.116 4.493 0.07021 1.417 Missing[] 0.313 0.6141 0.08576 1.011 Missing[] 0.7751 -0.3301 3.227 1.527 3.627 3.26 1.595 0.1186 3.629 -0.1076 0.5483 0.9735 0.6565 1.045 -0.5475 0.06086 0.3117 1.419 -0.1749 -0.3388 -0.1049 0.01144 0.1204 -0.3986 -0.1207 0.2787 -0.2912 -0.07941 0.3863 -0.01877 -0.6975 -0.7647 -0.8512 1.026 0.2972 0.526 1.863 1.489 1.751 0.3546 0.6019 -1.236 -0.8592 -1.224 -1.868 -1.73 -2.345 -2.146 0.2911 0.8736 -1.58 1.11 0.2177 0.7328 0.5731 0.1951 -0.3026 0.4613 -0.3854 0.03784 0.1174 -0.7105 0.4776 0.8316 -0.08362 0.8676 0.03499 -0.5348 -0.07816 0.1072 -0.1603 -0.2637 0.03629 0.03137 -0.1333 0.1489 -0.8954 -0.8232 -0.6369 -0.1383
1.513 -0.4344 0.2487 0.5441 0.6181 1.321 1.342 0.7178 0.6809 0.6181 0.7326 -0.423 -0.4685 -0.6986 -1.152 -1.096 -1.355 0.4205 -0.09845 0.6213 0.597 -0.2153 0.3102 0.3474 0.05332 0.5946 0.5424 0.1575 0.4443 -0.198 -0.1977 0.05056 -0.2415 0.8725 -0.8697 -0.1847 -0.33 0.1486 0.5252 0.2535 0.4135 0.3937 1.032 0.951 -1.245 1.155 -0.5756 -0.1515 -0.04285 -0.1062 0.07741 0.4584 0.1618 -0.07807 0.5622 -0.809 -0.01569 -1.034 -0.6511 1.669 -0.0162 -0.9078 -0.1459 -0.115 -0.7044 -0.2001 1.436 -0.02282 0.5138 0.3243 0.4373 0.3971 0.2263 0.6055 0.2188 1.986 0.2397 0.7034 0.8779 0.654 2.126 -0.06986 0.2907 0.349 0.02846 -0.6862 -0.3444 -0.6573 -0.4116 0.3282 2.088 0.7641 0.4733 0.4171 1.066 0.7276 0.8296 0.5111 1.151 0.9139 Missing[] 0.7782 1.172 1.013 1.252 0.8865 2.181 1.45 1.125 0.8874 0.8272 -0.4264 -0.005403 -0.6954 -0.5219 2.454 1.131 0.8902 1.66 0.8729 -0.1251 0.8458 0.8901 0.939 Missing[] 1.243 0.8301 0.9571 1.159 0.6774 1.071 0.4944 0.2353 0.9517 0.8407 1.064 1.024 2.27 1.951 3.587 0.7814 1.169 1.245 -0.02381 0.7178 0.1911 0.5431 0.7105 1.215 0.09169 -0.04854 -0.1005 1.165 0.893 -0.4922 -0.7926 -0.7229 -0.4321 -0.2682 -0.1231 -0.1574 0.6815 0.3733 0.852 1.084 1.424 0.3467 0.5509 0.4721 0.3935 -0.0906 -0.5916 -0.4122 0.07769 0.159 0.1121 0.2031 -0.639 0.1993 -0.08612 2.049 0.9208 0.8172 0.9438 1.024 0.3422 1.059 -0.8928 -0.5107 -0.4733 0.3457 0.03811 -0.1936 1.294 1.16 1.091 -0.5245 -0.08217 -0.1249 0.6413 0.7542 -0.0913 0.0584 0.2165 0.1723 -0.5642 0.1273 -0.8737 1.662 0.9569 1.804 1.849 2.222 2.53 0.6321 -0.01666 1.587 1.938 1.601 2.131 2.032 2.092 2.576 2.531 2.517 2.444 0.4206 -0.2001 -0.3346 -0.2795 -0.2486 Missing[] 1.31 1.488 1.674 1.33 -0.4175 2.682 0.435 -0.312 0.7059 -7.81E-05 0.08041 -0.1334 0.4166 0.5746 0.3694 -0.2232 -0.3466 -0.1374 -0.2075 -1.332 0.38 0.5151 -0.1752 0.2302 Missing[] 1.748 Missing[] 0.4939 0.1464 -0.2879 1.202 1.438 0.5487 1.558 Missing[] 0.8586 -0.4593 0.8356 -0.3332 0.2417 -0.1021 2.219 2.505 0.3073 -0.0001544 -0.05001 -0.214 -0.09652 -0.2039 -0.3024 1.557 1.433 0.7377 -0.07822 -0.2281 -0.2456 1.881 1.797 -0.4914 -1.42 -0.505 -0.8892 -0.3716 -0.6053 -0.6037 0.5448 -0.5 -0.6113 -0.1464 -0.1577 -0.09879 -0.0004232 -0.715 -0.3329 -1.954 -0.1763 -0.04727 0.2538 0.2877 0.3024 0.7285 0.3168 -0.327 0.5563 -0.005816 -0.1685 0.9918 -7.81E-05 -0.5261 -0.6081 -0.8298 -1.319 -1.01 0.07724 Missing[] -0.2001 -0.2292 0.0206 Missing[] 0.2063 -0.113 Missing[] -0.1939 0.08942 -0.4616 -0.3977 -0.5762 -0.5912 -0.6028 0.07251 0.03889 -0.1662 -7.81E-05 -1.332 0.9407 -0.03828 0.4368 0.02361 1.059 1.346 0.1804 0.9865 1.011 0.625 0.2544 0.7372 1.003 0.0397 0.08334 0.5547 -0.2986 -0.09045 -0.4183 -1.791 -0.7829 -0.8214 -0.489 -0.2345 0.296 -0.3299 -7.81E-05 -0.4051 -0.4439 -0.2615 0.001709 Missing[] -0.7677 -0.09254 -1.006 -0.7084 -1.038 -0.8736 0.6125 0.1845 -0.5125 -0.4225 -0.5831 -0.4298 0.08479 0.6048 Missing[] 1.49 -0.5244 0.2436 -0.2806 -0.5368 -0.5582 0.2706 -0.05751 0.1165 -0.2022 0.4463 -0.4307 -0.04258 1.82 1.938 1.134 1.519 -0.06857 -7.81E-05 0.5897 0.1296 -0.02518 -0.2468 0.573 -0.4298 3.655 1.346 2.583 2.522 1.572 -0.3651 3.936 0.2412 -0.1169 1.631 -0.079 -0.353 -0.4638 -0.4594 -0.2891 0.2922 -0.2693 -0.5904 0.4036 -0.5467 0.351 -1.022 -0.3399 -0.2908 -0.5826 0.4214 -0.3424 -0.2909 -0.641 -1.292 -0.9576 0.7342 0.4557 -7.81E-05 2.643 3.191 3.369 1.11 0.5379 -0.2738 -0.621 -0.7073 -0.5544 -0.8006 -1.329 -1.469 0.5682 0.2094 -1.33 1.288 0.2731 1.448 0.64 -0.07281 -0.3396 1.185 Missing[] -0.1766 0.2676 -0.6946 0.7374 -0.01457 0.00224 0.9585 0.2482 -0.8255 0.039 0.554 -0.08124 -0.2869 -0.409 -0.2216 -0.3191 0.3762 -1.13 -0.4961 -0.9313 -0.1872
1.774 0.6069 -0.8087 0.9037 -0.2542 -1.264 -0.9591 -0.2186 0.4255 -1.376 0.2258 -0.132 -1.589 0.4384 -1.929 -0.9911 -0.7651 -1.869 Missing[] -0.6611 0.5946 -1.872 0.7628 0.727 1.058 1.184 0.896 1.704 -0.588 0.0035 0.431 -0.4318 Missing[] -0.2939 0.6876 -2.119 -0.2304 -0.5488 0.6368 0.5911 0.8172 0.5633 Missing[] 0.4516 0.4461 -0.09569 -0.721 1.003 0.7671 -1.292 -2.344 -1.111 -1.047 0.4926 -0.9506 -2.418 -0.4608 -0.2821 1.08 -0.1747 -0.482 -1.368 -0.9842 -0.5737 -0.6479 -0.2572 -0.6252 -0.1332 0.1469 0.7164 0.797 1.073 0.4118 0.7299 -1.253 -0.7701 1.656 3.244 3.547 Missing[] 0.2527 -1.39 -0.2587 -0.02035 0.06008 -0.7905 -1.167 -0.9304 -1.38 0.6858 1.173 0.5027 -2.324 2.033 0.5837 0.4292 0.4012 0.3217 1.759 -0.4123 0.4265 0.4018 1.381 1.263 Missing[] 1.489 2.177 1.49 1.699 0.5876 0.923 0.07924 0.8152 Missing[] 0.1839 -0.521 0.507 1.326 1.555 0.8265 0.4613 0.4708 1.585 1.518 1.284 1.653 0.1523 1.471 2.092 0.9565 0.3533 Missing[] 2.261 1.515 1.211 1.634 2.73 3.007 2.657 2.951 0.7675 0.267 0.1336 0.275 2.063 1.297 0.5807 1.49 2.889 0.6323 0.8877 1.522 2.82 2.069 1.187 0.2115 -2.553 1.162 Missing[] -0.8856 -0.7359 0.7572 0.4493 -1.066 Missing[] -0.005556 -0.01868 0.8815 1.04 -0.5515 0.5831 -1.222 1.021 Missing[] Missing[] 2.15 -0.8466 0.5136 0.6734 1.457 0.75 1.011 0.4509 1.091 1.009 -0.03953 2.386 1.943 0.2448 0.008472 Missing[] 0.2739 -2.196 Missing[] -0.8165 -1.342 0.1415 0.4155 -0.5177 -0.4642 -0.1192 -1.298 Missing[] Missing[] Missing[] -0.3821 Missing[] -0.0636 0.6275 -1.295 -0.1853 -1.188 Missing[] 1.741 0.5313 -0.6345 0.2651 -0.2482 -0.5717 -1 -1.433 -0.5243 -0.5332 Missing[] -0.2062 -0.2188 -1.167 -0.0001345 -0.6863 -0.4869 -0.4105 -0.1291 1.391 0.6266 1.844 1.34 -0.1298 2.76 1.483 -0.8383 1.474 0.3615 -0.08236 -0.808 -0.07891 0.6405 -0.8983 -0.07493 -1.333 0.5623 0.8805 -0.7647 0.473 0.3107 0.2259 0.09729 -0.4949 -0.4663 -1.806 Missing[] -1.115 -0.1918 0.2846 0.7013 0.2861 -0.2684 -0.303 0.2619 -1.067 0.1452 0.4116 -0.7602 -1.426 -0.3093 0.3014 -0.3231 0.5418 0.4678 0.203 -0.6836 -0.161 -0.2308 0.2114 2.087 Missing[] 0.08765 -0.0001345 -0.05985 0.4789 0.5416 -0.7888 Missing[] -1.425 -0.6955 0.374 0.2333 -0.232 Missing[] Missing[] -1.251 -1.776 -0.525 -3.968 -0.1173 -1.833 0.2013 -0.0001345 -1.445 -0.3695 -0.1432 Missing[] -0.047 -2.475 -4.787 -1.499 -0.04449 -0.7983 Missing[] -0.3097 -0.8025 1.43 -1.65 -1.91 -1.975 -2.392 2.39 2.303 -1.336 -0.1256 0.01822 -0.6924 -1.84 0.1444 Missing[] -0.7025 -0.53 -0.7271 1.652 -0.8316 -1.645 -1.074 -1.477 -1.103 Missing[] -1.056 Missing[] -0.002712 -0.4473 -0.3477 -0.3458 0.4361 -0.2015 -0.5133 0.08609 -0.765 0.1056 0.1307 0.8268 -0.09223 -0.6187 0.293 0.308 0.03216 0.1482 -0.6056 -1.05 -0.02447 -0.1699 Missing[] -1.167 Missing[] -1.697 0.2803 -0.4533 Missing[] -1.138 -0.2314 -1.178 -0.6314 -1.505 -1.271 -2.411 -1.617 -1.263 -0.2669 -1.127 -0.5549 -1.103 -0.08701 -0.9958 -0.941 -0.9285 -0.3342 0.7454 Missing[] -1.786 -1.446 -1.387 -0.4635 2.097 Missing[] 0.4031 Missing[] -0.05091 -0.6901 0.2128 -0.2333 -1.567 0.2541 1.513 1.127 0.3124 1.26 0.4155 2.494 Missing[] -1.137 Missing[] Missing[] -0.389 -1.023 -0.8538 -1.678 -0.525 -0.07869 -0.0001345 0.3218 -0.09494 -0.4034 -1.158 -0.008265 -2.047 -0.7385 -0.8481 -0.4676 -0.5928 0.6623 -0.06367 0.5219 -0.7886 -1.33 -0.7082 -0.5589 -0.05083 -0.3448 Missing[] -0.9388 -1.345 -0.5769 -0.5216 -0.02529 -1.804 -0.6721 Missing[] -0.2935 -1.913 -0.7977 -0.0001345 -0.2715 -1.184 -1.633 -1.717 -2.718 -2.041 -0.5161 -3.321 -0.2968 0.1865 0.4706 0.2482 0.4656 -2.351 -0.8845 0.1527 -2.576 -0.9968 -1.243 -1.176 0.9711 0.7456 -0.0001345 -0.3538 0.08637 -1.145 -0.4031 -1.071 -0.3302 -0.4568 -1.549 -0.8441 -0.6893 -0.01515 -1.434 Missing[] -0.2922 -3.826
2.012 0.4827 0.1977 -0.9788 -1.326 -1.537 -1.591 -3.602 -1.654 -1.274 0.447 -0.6066 -0.5246 -0.02458 -0.1551 -0.1716 -0.08168 -0.1909 1.013 1.262 1.244 0.8903 0.9138 0.651 0.7114 0.1863 1.42E-11 -0.5295 0.006875 -0.2883 -0.6695 -0.2011 -1.006 2.376 -1.084 0.2939 -0.3714 0.2472 0.3498 0.5751 0.4911 0.6333 0.2295 0.1526 -0.2219 3.241 -0.717 -0.6118 -0.1463 0.519 0.4274 0.3982 0.4038 -0.2414 -0.06166 0.3887 0.5217 5.54E-12 0.5657 1.477 -0.003579 -0.0821 0.02915 0.4733 1.932 -0.6823 -0.5465 -1.313 0.1022 -0.7465 -0.7405 -0.3631 -1.476 -0.2097 -0.0737 0.9385 0.9283 0.7986 0.7825 0.6903 -0.7156 0.07176 4.409 1.057 -0.6179 -0.1472 -0.1357 -0.1058 0.5419 -0.7016 -0.7952 0.6357 1.882 1.696 0.3787 0.6642 0.4012 0.8177 -0.3469 0.5645 0.4605 1.514 2.388 0.6897 1.423 0.8931 2.34 0.3983 1.599 -0.4546 -0.8803 0.4252 0.5762 1.42E-11 -0.3791 0.07973 -0.4521 1.138 1.382 1.059 0.9303 0.234 0.724 0.3315 0.3866 2.36 -0.05936 0.1392 -0.07666 -0.1305 1.035 0.6521 0.145 0.2421 -0.01055 1.07 1.405 2.28 1.894 1.399 0.1198 0.314 1.92E-11 -0.7417 -0.351 0.3647 0.5467 -0.3379 1.675 -0.4091 0.05498 -0.808 2.254 1.299 0.8747 -0.5599 -0.6783 0.5695 -0.6655 -1.21 -0.7926 0.1191 -0.5037 -0.5012 0.6488 -0.04106 -0.1147 0.1014 0.3968 0.5616 0.4191 -0.3677 -0.09911 1.255 -0.5589 -0.1726 -0.1987 -0.04609 0.8579 0.6763 -0.4744 0.7604 0.5529 1.126 1.182 1.002 0.2059 -0.3588 5.36E-12 0.8075 -1.59 -1.362 -1.255 1.486 0.2615 -1.95 -0.1173 0.5964 0.4491 0.4573 2.07 1.643 1.579 1.403 0.4046 0.06542 0.2445 -1.132 0.6079 0.3068 0.3326 -0.2088 -0.03431 0.04062 Missing[] -0.6553 -0.1078 0.2365 0.3313 -0.02746 0.5131 0.5427 0.06135 0.4676 0.04442 0.3604 0.4316 0.1758 0.07771 0.1044 0.3239 0.1658 -0.05704 1.598 1.449 1.399 1.705 3.12 1.404 1.699 1.75 0.3386 0.9069 0.4153 -0.483 -0.2236 0.2232 1.096 0.87 1.519 1.501 1.735 0.06203 0.3937 -0.1189 0.129 0.09019 1.296 0.7151 2.56 0.591 0.4972 -1.213 -1.145 -0.1159 -0.6495 0.119 0.3644 0.6434 -0.8903 -1.704 0.1727 -0.883 -0.2623 -0.1094 -0.1748 -0.01693 -0.5529 -0.5001 0.049 -0.7366 0.1089 2.365 2.002 0.4194 0.3777 -0.1424 0.1535 3.41 0.1314 -0.2478 -0.7902 0.4516 -1.381 0.984 0.8923 -0.6082 -0.4519 -0.5965 -1.041 -0.2418 -0.5917 0.07203 -0.4634 0.2731 -0.01472 1.195 0.5743 0.05205 0.5778 -0.06545 2.57E-11 -0.08892 -0.4966 -0.2129 -0.7848 -0.3763 0.02013 1.829 0.2445 0.07846 0.4556 -0.6412 -1.275 -0.6667 0.6379 1.185 0.5523 0.6994 0.04562 -0.2664 -0.01009 -0.535 -0.1991 0.05497 0.564 -0.002017 0.314 0.2694 0.5729 -0.05658 -0.566 0.4372 -0.06851 -0.3705 0.02722 0.7743 -0.03646 0.7464 0.09723 0.4127 0.5724 0.07843 -0.1569 0.8117 0.2366 0.05911 1.13 1.152 0.02232 -0.122 0.355 0.4679 -0.2123 0.1099 -0.9847 0.1507 -0.8157 Missing[] 0.2162 -2.049 -0.8275 -0.3459 -0.4536 0.1933 0.3535 -0.5512 -0.8467 -1.301 -1.114 -1.403 -1.425 -1.045 -1.538 -1.412 -0.1835 -0.03392 -0.1814 -0.4714 -0.2247 0.05901 1.75 -0.7022 -0.6856 0.3913 0.4182 0.2315 1.229 0.7825 2.09E-11 -0.4029 0.3651 1.786 0.1805 0.2085 2.052 -0.1863 0.31 0.1532 0.5525 0.9679 -0.06506 -1.287 -0.2408 1.309 1.057 -1.412 1.167 1.371 2.736 1.316 1.169 0.5103 0.5358 0.2793 -0.7703 -0.5118 -0.1879 -0.7714 -1.066 0.8207 -2.074 -0.7825 -1.229 -0.5871 -0.9428 -0.3832 -2.534 -1.837 -0.8714 -1.283 -2.124 -0.756 0.1991 -0.8921 -1.628 0.02383 -0.4758 -0.2579 0.3485 -0.5172 0.06564 -1.059 -1.025 0.02714 -0.1026 0.03778 0.1149 -0.8982 -0.07139 0.1775 -0.4639 -0.514 -0.7912 -0.0494 -3.798 -0.3036 0.2945 0.3562 0.4242 0.1495 -1.382 0.3188 -0.2153 -0.005218 -0.4062 0.1138 -0.2634 -0.2855 -0.2599 1.098 0.3844 -0.1792 -0.4142 0.8518 -0.02334 -1.166 0.2544 0.5685 0.4252 0.3224 -0.8056 -0.8349 -0.9627 -1.776 1.182
0.1389 0.6744 0.6994 -1.132 -0.6546 -1.028 -0.674 0.8975 -0.4414 -0.9464 -1.294 0.302 -0.7107 0.3155 1.432 2.313 0.3306 -0.9891 -0.08675 0.277 -0.9778 1.233 0.6069 0.4081 Missing[] -1.829 -1.234 1.202 -0.2543 -0.4539 -0.3595 -1.067 0.3872 1.832 -0.3824 0.234 -0.4833 0.5663 0.5819 -1.216 -0.2678 -0.008607 -0.05565 1.69 0.2322 0.4816 0.3601 1.682 0.9702 0.2028 0.388 0.2298 0.05347 -0.7199 1.061 1.338 0.9376 0.8927 -1.057 -0.4159 -1.122 0.07878 0.0002268 -0.5789 -1.187 1.261 0.3384 0.2708 Missing[] 0.3588 0.133 0.04223 -0.04949 -0.8366 -0.3529 -0.317 1.074 2.559 0.8596 0.7713 0.9979 -2.715 -0.006589 -1.492 -0.4128 0.8402 0.0247 0.09262 -1.556 -0.284 0.2949 0.1218 1.771 0.7008 0.9468 1.226 1.342 1.314 0.9488 1.575 0.8776 1.555 1.418 1.244 0.5209 0.5942 1.597 1.187 1.337 0.1894 0.0002268 0.1683 0.1973 0.4793 0.3028 -2.123 0.5531 -1.374 0.1599 -0.1594 -1.05 -0.4325 1.08 -0.8073 0.3051 0.3187 -0.6978 1.001 0.7733 0.7648 0.3333 0.8774 1.448 -0.1788 -0.1928 1.02 0.7736 0.7189 0.5623 0.8201 0.0002268 0.1778 0.438 -0.115 -0.8855 -0.6772 -0.05921 2.324 -1.078 -0.4231 -0.7829 -0.4129 0.37 0.03349 -0.3139 -1.839 -0.7629 0.9796 0.8655 1.592 0.5233 0.1272 1.058 1.68 -0.01004 -0.09378 0.4044 2.343 0.8879 -0.2574 -0.0947 1.235 1.195 0.9884 1.313 1.501 0.02058 0.6997 -0.4939 -0.5018 0.6891 -0.3634 -1.601 0.1805 0.1743 0.2734 -0.8855 -0.05773 -0.02602 0.1705 0.9074 0.8843 -0.5649 0.3713 0.05462 -0.2108 -0.5877 0.8041 -0.05177 Missing[] -0.5731 -0.7307 -0.472 0.1951 Missing[] 0.1356 1.306 0.5895 -0.07656 -0.1042 -0.8428 -0.8668 0.6181 0.1513 0.5168 0.3012 0.2364 -0.2494 0.2794 0.5396 0.0002268 0.01177 -0.1989 -0.04646 0.8616 0.5328 0.5605 0.1499 Missing[] -0.5023 0.04124 0.4405 0.6163 -1.604 -1.581 -1.454 0.4262 -1.466 -0.5213 Missing[] -1.985 -1.554 0.07261 0.5944 -0.7216 -0.8901 0.2654 0.03465 Missing[] 0.8834 -0.5679 -0.1085 -0.6918 -0.8772 -0.04126 -0.06893 1.069 0.8522 0.1502 0.4981 -0.0569 -0.09892 2.325 2.119 0.6339 0.9433 1.041 0.5182 1.377 0.5024 0.98 -1.511 -0.4734 0.6042 -0.009611 -0.5345 0.6151 0.5271 -0.153 0.1424 -1.014 0.4591 -0.3555 0.3002 Missing[] 0.5254 0.979 -0.09627 -0.217 -0.3603 -1.115 -1.528 0.09469 -0.7507 -0.3279 -0.03259 0.156 0.06031 -0.7873 -0.3286 -0.3876 0.0002268 -0.2026 -0.5726 -1.939 0.7266 -0.306 0.7494 -0.9799 0.346 0.5563 -1.139 0.09216 0.8215 1.47 1.161 0.5771 1.382 -0.02993 0.3714 0.9815 0.3343 1.581 1.788 1.033 2.525 2.841 -0.01891 1.243 0.4398 0.6168 1.299 0.2373 0.122 -0.7761 1.467 0.6244 0.7079 1.157 0.05455 -0.7744 0.07782 0.5469 0.35 0.5989 0.2943 2.029 1.727 2.834 1.529 2.231 2.873 1.153 2.331 3.182 1.029 1.19 2.213 2.07 -0.5066 0.262 0.9386 0.8534 0.8998 1.309 -0.3284 -0.3855 -0.09965 0.3922 -1.343 -1.202 -0.4454 0.158 0.09811 0.309 0.1808 0.03281 0.2647 -0.02459 -0.8078 0.00751 -0.2919 -0.5208 -0.04937 -0.9169 0.4882 1.089 0.2063 -0.2313 0.7163 -0.2939 0.7815 1.712 2.313 -0.1392 0.2032 0.3782 -0.2031 0.08055 0.4432 0.1645 -0.4937 0.1993 1.286 1.831 -0.3326 0.9128 2.167 -0.004728 -1.418 0.9669 0.5929 0.1149 -0.8833 -0.2765 -0.2941 -0.04433 0.3509 -0.4921 -0.4346 0.8288 -0.01268 -1.652 -0.2967 -1.877 0.01964 -0.1308 -1.153 -1.482 -0.7127 -1.559 -1.235 -0.9304 -1.346 -0.679 -0.9797 0.0203 -1.471 -0.3525 -0.293 -1.283 -1.977 1.08 -0.1385 0.1211 -0.7908 -2.182 -0.7573 -0.8287 0.3318 -0.2375 -0.04388 0.529 -0.6782 -1.948 -0.6734 -0.974 0.8719 1.163 -0.3847 -0.03575 -0.3274 -0.1537 -0.08589 -0.5274 -1.123 -0.4687 -0.1914 -2.192 -1.474 -0.5723 -0.7453 -0.762 -0.3862 -1.187 -0.6634 0.3673 0.33 -0.5913 0.6567 -1.439 -0.2633 -0.6745 -0.3433 0.8799 Missing[] -0.8449 -1.388 -0.6548 -1.553 -1.239 -1.04 -1.086 -0.05903 -0.1052 0.2337
-0.9349 -0.177 1.758 -1.647 -0.4425 -0.2712 -0.1794 2.139 1.463 -1.964 -1.028 -0.3438 -0.6451 0.7051 1.765 2.951 -0.02869 -0.2112 -0.2291 0.0466 0.4853 0.239 -0.4085 -0.2623 -0.4117 -1.623 -1.485 0.9922 -0.4761 0.007483 0.6818 -0.7564 1.302 1.156 1.091 -0.2644 -0.4417 0.03986 0.5255 0.02482 -0.04717 0 0.04745 2.5 1.337 -0.1089 0.2107 1.158 0.5948 0.2834 0.2495 -0.2114 Missing[] 0.6202 1.613 0.8601 1.06 0.6213 0.2807 0.6709 -0.3662 -0.6051 -0.1612 -0.7178 -0.2342 1.569 7.48E-06 1.308 1.155 -0.9366 -0.5836 -0.5031 -0.8757 -0.2664 -1.1 0.1805 1.403 2.79 2.936 0.7656 0.7634 -2.121 -1.08 0.07773 -0.3862 -0.3753 0.3843 -0.01477 -0.1753 0.2745 0.1665 0.3554 1.518 1.426 1.487 1.272 1.522 1.426 1.489 1.436 1.259 3.06 2.828 1.441 2.361 1.472 2.876 2.472 2.69 0.1181 1.29 -0.08308 0.3249 0.5059 0.206 -0.2218 1.135 -0.2755 0.1735 -0.0428 0.2565 -0.1978 -0.08223 0.7343 0.6436 0.9173 0.225 0.593 1.312 1.047 0.5694 -0.005291 1.765 0.3663 0.627 0.8976 0.5225 0.7746 0.7225 0.9506 0.04733 1.251 0.3412 0.3684 -0.04066 -0.1536 0.1984 3.281 -1.493 -0.3577 -0.5333 -0.1557 0.3966 0 0.2245 -0.5904 -1.074 1.001 0.9722 1.482 1.268 1.054 1.53 3.151 0.5471 0.1752 0.845 1.749 1.895 0.02901 -0.2771 1.686 1.094 1.24 0.7575 2.432 -0.4328 1.424 -0.0523 0.9042 0.3658 -0.3826 -0.6201 -0.1451 -0.3155 0.1129 -0.1403 -0.201 -0.3404 0.6492 2.115 1.013 -3.345 0.972 0.9972 Missing[] -0.2843 -0.1149 -0.4846 -0.1922 0.08753 -0.3911 -0.5134 -0.01928 -0.1724 -0.2163 0.7974 -0.01331 0.7637 0.405 -0.1253 0.342 0.5267 -0.7042 Missing[] 0.3909 0.2162 1.091 1.207 0.9282 0.9528 1.023 0.3066 0.2005 0.6035 0.355 0.7062 0.1512 0.2518 -0.2805 -0.1616 0.294 0.4027 -0.1067 0 -0.8487 1.007 -1.5 1.646 1.002 -0.1088 -0.4715 0.5273 0.884 -0.7387 -0.8146 -0.171 Missing[] -0.2193 0.711 0.8632 0.222 -0.1163 -0.4146 0.9409 -0.07793 1.252 0.01025 0.6418 -0.2123 -0.2513 -0.04193 1.728 1.861 -0.4236 -0.1014 0.2603 -0.05198 0.5709 -0.3276 Missing[] -1.341 -0.8212 0.3994 0.1995 -0.2504 0.1482 0.1474 0.1955 -0.7429 0.2543 -0.2512 0.9751 1.242 -0.625 1.014 1.079 -0.1937 -1.596 -0.02511 -2.006 -0.8646 -0.7157 -0.04597 0.0117 -0.02398 0.6866 -0.02528 0.3582 -0.545 -1.402 -0.7154 -0.8359 -1.085 -1.579 0.1954 -0.01961 0 0.01504 -0.05437 0.2118 -0.6273 1.47 1.238 0.3921 0.6704 0.765 -0.2582 -0.4968 -0.5778 -0.6844 -0.3898 -0.5475 -0.2492 -0.2491 0.6826 1.846 0.5281 -0.3999 -0.05249 -0.8827 0.1946 0.08442 -0.502 -0.4169 -0.5573 -0.4983 -0.5574 -0.5529 -0.7938 -0.06149 -0.1202 -0.1862 -0.1699 -0.1174 -0.3031 1.02 0.03203 0.2891 0.5014 Missing[] 1.833 -0.01888 0.1588 1.018 0.6083 0.3247 1.812 1.506 0.471 -0.93 0.1279 0.5273 0.08116 1.34 0.4135 0.1834 -0.07305 -0.7192 -0.4862 -1.809 -0.9678 -0.2817 -0.3124 -1.827 -0.2814 0.1214 -0.24 0.2213 -0.9711 -0.8201 -0.9927 -0.777 -0.8907 Missing[] -0.6902 -1.067 -0.8492 -0.3815 -0.7745 0.0107 0.3711 0.8651 -0.2005 -0.9024 -0.4602 0.09279 -0.7615 0.1942 -0.8767 -0.6803 -1.311 -0.6892 1.679 1.365 -0.5651 -0.6456 -0.4163 0.2368 -1.55 0.7614 0.757 1.092 -0.3507 -1.125 -0.7615 -0.7237 0.4061 -0.6035 -0.8256 -0.2086 0.006925 -0.962 Missing[] -2.222 -0.4 -1.422 -0.09026 -0.6677 -1.101 -0.8823 -1.652 -0.5818 -1.046 -2.716 -2.105 -0.6376 -0.424 -0.6414 -0.5826 -1.446 -2.501 1.207 1.067 -0.3891 -0.74 Missing[] -1.046 -0.3932 0.3584 0.3646 -0.7135 -0.7197 -0.5282 -0.7062 0.2958 -0.2914 -0.3555 0.549 -0.4064 -0.9748 -0.8532 -0.8227 -0.9049 -0.06635 -2.645 -0.1808 -0.0988 -0.2512 0.8449 0.223 -1.397 -0.06859 0.3954 -2.141 -0.192 -0.2431 -0.3553 -0.8795 0.3687 -0.4125 -0.07163 -0.4638 -0.9157 0.6779 -1.071 -0.9703 -0.5736 -0.7981 -0.2226 -0.4833 -0.72 -1.436 -0.263 -0.1829 0.1126
0.1625 0.1513 -1.613 -0.7158 0.4374 0.8877 0.9706 1.155 1.607 0.0754 -0.2516 0.8236 0.156 -0.2153 0.205 1.199 Missing[] 0.3467 Missing[] -0.4894 0.4893 -0.05206 -0.2185 -0.8383 0.001591 Missing[] Missing[] -0.3191 0.6525 0.5543 Missing[] 0.9748 Missing[] -0.8072 0.4232 0.5256 0.2973 1.614 2.454 -0.8861 -0.0672 -0.302 2.412 2.198 Missing[] Missing[] 1.192 Missing[] Missing[] 1.097 0.977 2.424 2.11 1.91 1.589 -0.7305 Missing[] -0.3414 Missing[] Missing[] 1.028 -0.02645 Missing[] Missing[] Missing[] 0.629 0.3076 Missing[] 0.1098 -1.079 -0.1464 -0.4731 -0.7023 Missing[] Missing[] 0.5214 -0.541 -1.48 Missing[] Missing[] Missing[] Missing[] -1.05 0.8103 -1.562 Missing[] Missing[] -1.805 -0.6693 0.3675 -0.2636 -0.7034 0.3306 0.7424 Missing[] 0.07333 0.1079 -0.3097 0.4124 Missing[] Missing[] Missing[] Missing[] 0.7634 0.8175 0.9247 0.5676 3.5E-13 1.894 -0.5149 Missing[] 1.581 1.185 1.455 1.242 -0.6513 0.09069 1.236 2.143 1.677 1.221 Missing[] 1.137 1.521 1.541 Missing[] Missing[] 0.8229 0.7566 Missing[] -0.1182 -1.319 0.8769 -0.5768 0.188 0.4709 0.1955 -0.4134 -0.2348 -0.2356 -0.1417 0.2577 -1.114 -0.002939 Missing[] 0.0984 Missing[] -0.8673 -1.27 -0.6721 0.01103 0.5337 1.514 1.171 1.552 -0.189 2.354 0.5962 1.41 1.288 1.095 1.204 2.677 2.271 0.6315 1.249 0.521 2.26 2.014 2.615 2.13 1.235 1.74 1.123 1.522 1.024 0.2319 Missing[] -0.713 0.8372 -0.1888 -0.1104 -0.5519 -0.5612 -0.3605 Missing[] Missing[] -1.033 0.005052 Missing[] Missing[] Missing[] Missing[] 0.04689 Missing[] 0.977 Missing[] 0.0181 -0.3026 Missing[] 0.0515 0.08838 0.4986 0.6387 1.889 -1.016 1.198 0.3918 Missing[] 0.9224 Missing[] Missing[] Missing[] 3.708 2.387 1.118 0.7608 1.218 0.953 0.7842 0.6468 0.01054 0.9569 0.3349 0.422 0.4614 0.5374 0.8767 0.6941 0.03072 0.3911 0.446 0.8016 -0.7231 -0.7262 Missing[] 0.3878 Missing[] 0.4883 -0.9397 Missing[] -0.7453 0.07578 0.009985 0.1515 Missing[] 0.9442 1.299 0.1556 0.631 Missing[] 0.3681 Missing[] -0.2646 -0.3286 -0.1801 1.132 -0.8011 -0.8232 -0.6334 -2.69 -0.597 0.1887 Missing[] 0.9625 0.5436 Missing[] -1.22 -0.2821 -0.9522 Missing[] Missing[] -1.273 -0.3937 0.1562 0.5218 -0.546 -0.5538 Missing[] 1.45 Missing[] Missing[] Missing[] -0.2282 Missing[] -0.2741 -0.02089 -1.449 Missing[] Missing[] -1.239 -1.472 -0.2447 -1.984 -0.5623 -0.7805 Missing[] Missing[] -1.391 -0.366 -1.021 -1.338 Missing[] 0.6685 -0.4671 0.4787 Missing[] -0.84 Missing[] Missing[] -0.5612 Missing[] 1.005 2.203 0.5102 0.03094 Missing[] Missing[] Missing[] Missing[] -1.426 0.5861 Missing[] -1.509 -1.289 Missing[] Missing[] Missing[] -0.3059 Missing[] Missing[] -1.389 1.149 Missing[] Missing[] 1.597 -0.6245 0.8242 Missing[] -0.5419 Missing[] -0.5726 -1.406 -1.53 -0.7496 -0.8901 Missing[] Missing[] -0.5433 Missing[] 1.356 Missing[] Missing[] 1.087 0.2163 Missing[] -0.09173 -1.851 -1.309 Missing[] -0.9144 -0.004428 Missing[] -0.3457 -0.9436 0.4795 -0.1613 -0.507 0.7518 Missing[] Missing[] -1.251 Missing[] Missing[] -1.566 Missing[] Missing[] -0.5636 Missing[] Missing[] Missing[] -0.684 -0.9546 -0.9538 -0.01926 Missing[] 0.02173 Missing[] -1.553 -1.372 Missing[] Missing[] -0.331 0.8847 -0.7685 Missing[] -1.211 Missing[] -1.015 -0.3706 Missing[] Missing[] -0.1591 Missing[] Missing[] 1.058 -0.9376 -1.464 Missing[] 0.9665 0.4911 1.708 1.911 Missing[] 2.203 2.488 4.921 0.2231 Missing[] -0.6842 Missing[] Missing[] Missing[] 0.7599 2.142 0.5175 Missing[] 0.4398 Missing[] -1.855 Missing[] 0.5669 Missing[] -0.3194 -2.445 -2.438 Missing[] 0.2836 0.3229 -0.2138 Missing[] Missing[] 0.726 Missing[] 0.5892 1.091 Missing[] Missing[] 0.08172 -0.7795 0.2552 -0.6297 0.5766 Missing[] Missing[] Missing[] 0.2476 Missing[] Missing[] Missing[] -1.813 -1.56 -2.561 -2.229 Missing[] -1.773 -0.3717 0.1512 Missing[] -2.481 -1.271 -0.03664 Missing[] Missing[] 1.141 Missing[] 0.05873 -0.09882 0.6997 -1.052 Missing[] -0.3932 Missing[] -0.4497 Missing[] 0.1593 Missing[] Missing[] 0.2059 Missing[] Missing[] 0.4094 0.6682 0.5933 0.28 Missing[]
-0.5079 0.497 -0.7016 0.002968 0.2096 0.2183 -0.05282 0.4657 -0.4433 9.67E-12 -0.2905 Missing[] 0.04699 0.2407 0.7739 0.8196 -0.4546 -0.6402 0.3994 -0.3268 -0.03381 0.6195 -0.9299 -0.4927 0.1885 -0.6105 -0.6528 1.506 0.1881 0.3916 0.546 -0.2821 0.3984 -1.057 -0.9447 -0.08384 -0.005142 0.6544 1.024 -0.6791 -0.8536 -0.3764 1.902 1.072 -0.08867 0.4318 0.06025 1.998 1.056 0.2799 -0.08606 2.123 1.836 1.332 1.376 -1.847 -0.1172 -0.2786 -0.1254 -0.1024 0.2408 0.02645 0.5424 -0.5369 0.05383 Missing[] 0.8331 0.111 -0.09882 0.03016 -0.8667 0.3824 -0.1497 -0.6405 -1.404 -0.006618 -0.8722 0.785 0.3519 Missing[] -0.7034 -0.7145 0.9706 0.1939 -0.4357 0.1246 -1.207 -1.112 0.05188 0.289 0.217 0.007978 -0.2948 0.606 0.218 -0.02767 0.4595 0.522 0.636 0.4458 0.3599 -0.1709 0.6037 0.09095 -0.1409 0.1363 0.5822 0.4356 -0.3525 0.3358 2.292 0.5665 0.7555 0.6584 1.1 -0.8237 -0.02122 0.513 2.16 0.6468 0.7616 0.1618 1.106 1.472 1.822 -0.8694 0.3388 1.107 0.9736 -0.0952 -0.03462 -0.4757 1.331 0.02881 0.1719 0.5219 0.6778 0.7663 0.328 -0.08096 0.3575 0.231 -0.4158 0.3983 0.6303 0.522 -0.699 0.3553 1.036 -0.5274 0.2774 -0.1052 1.318 1.13 1.724 -0.9626 0.9351 0.2258 0.6047 0.8227 0.4645 1.295 1.702 2.353 0.06713 1.027 0.5776 1.438 1.606 1.572 1.692 1.275 1.373 0.05856 2.713 1.173 -0.2551 1.723 -0.3755 0.8578 1.283 0.1401 -1.899 0.2457 0.1037 -0.2739 -0.8554 -0.09737 0.7101 -0.09378 2.661 2.764 -1.42 0.1515 2.459 0.2796 -0.353 0.4287 -0.3372 -0.09583 -0.1439 -0.4125 -0.2358 0.2943 2.178 -0.3379 0.9245 -0.8749 0.1851 0.3377 -0.3099 -0.01436 -0.9169 3.976 1.553 -0.2795 0.4732 0.3467 -0.4791 0.2968 0.1824 0.5279 0.0893 0.4838 0.4273 0.5963 0.6221 1.082 0.01526 -0.2299 -0.179 -0.06107 1.199 -1.047 -0.7855 -0.2413 -0.00659 -0.3299 -0.1749 -1.108 -0.2602 -0.1548 0.5583 0.08658 0.5374 -0.3855 1.146 -0.1612 1.006 0.6456 0.3475 0.4181 0.5254 0.538 -0.1756 0.04303 2.43 -0.332 0.1994 -0.4088 -2.857 -1.218 1.033 0.7389 0.8535 -0.05087 -0.8048 -0.7024 0.483 -0.7585 0.04636 0.7106 -1.18 0.399 0.05126 0.787 0.3083 0.03236 0.1017 -0.03985 -0.1299 0.1998 0.8437 -0.09902 -1.726 -0.5349 -0.2227 -1.181 -1.095 -1.09 -0.3705 Missing[] 0.8859 -2.548 -0.5702 -0.6546 0.07221 0.02528 -1.318 -0.8915 -1.416 -1.16 0.06268 0.8076 -0.4465 1.081 -2.389 -0.8664 1E-11 0.6541 0.1421 -0.3838 0.1933 0.3486 0.1819 0.2798 -1.637 -0.2956 0.5152 -0.07621 -0.7396 -1.112 -0.15 -0.2666 -0.1985 -0.2689 -0.356 -0.2135 -0.5614 -0.7821 -1.016 -0.7494 0.2835 -0.08328 -0.2059 -0.8537 -0.4112 -0.4108 -1.017 -1.421 -1.053 -0.3541 Missing[] -0.4847 -0.933 -1.42 0.05953 0.02229 1.257 0.3625 1.081 -0.3113 -0.5583 -0.5497 -0.3106 -0.1528 -0.3309 0.4921 -0.5437 -0.6824 -0.3981 0.1887 -0.6632 0.2263 -0.4084 0.8171 0.318 0.115 0.4753 -0.3476 -1.862 -0.6026 -0.3294 0.6227 -1.493 -2.278 -0.4191 -0.9317 -1.608 -2.088 0.01118 -1.229 -0.4195 -0.8401 -3.237 -1.944 -0.3917 -0.8416 -1.27 -1.149 -0.3797 0.3707 0.4969 1.297 -0.9351 -1.116 -0.3928 -0.3129 -1.858 -0.4432 -0.4841 0.1534 Missing[] 1.553 -0.8798 -0.002311 0.668 0.5963 1.391 0.8421 0.8596 1.712 2.059 1.12 3.324 3.798 4.107 0.6791 1.125 0.1498 -0.848 -1.424 -0.7786 0.8166 1.713 0.4161 -0.1579 0.5797 -0.9581 -1.361 -0.8317 1.655 -1.853 -0.04632 -2.126 -1.18 -0.9025 -0.1276 1.369 0.2631 0.4038 -1.108 0.3556 0.6673 1.413 0.5636 0.1513 -1.941 0.8083 -1.145 0.02515 -0.1593 1.132 -0.7645 0.07689 0.6133 0.4766 -2.952 -1.005 Missing[] -2.409 -2.388 -3.208 -2.875 -0.8523 -0.2147 -1.302 -0.04324 -2.231 -1.575 -2.205 -0.7475 -0.7612 -0.502 -0.07007 0.6275 -0.002673 -0.1047 0.1971 -0.8507 0.01711 -0.9087 -1.25 Missing[] -0.573 -0.7033 -0.5348 -0.6279 -0.5776 -0.545 -0.6873 -0.2399 -0.5887 1.09 1.182 -0.5551
-0.8019 3.65 0.04745 -2.638 -1.145 0.7343 0.4562 0.6707 1.401 -0.807 0.9405 -1.696 0.5445 0.2337 -0.3345 -1.656 1.716 0.6343 0.5814 0.9392 0.3339 -0.5365 -0.8999 0.1543 Missing[] 0.7565 0.3313 1.646 -0.2452 0.8623 0.564 0.8574 0.5564 -0.7156 1.877 -0.1058 1.53 0.3164 2.189 1.174 1.077 1.229 Missing[] 1.571 1.805 -0.9612 1.028 2.064 1.358 -0.6296 -0.9856 0.4367 0.9956 0.7388 0.5106 0.7142 0.05158 0.3233 -0.556 2.799 0.05788 0.5215 -0.2918 -0.1304 -0.3857 1.914 1.158 1.074 1.938 0.5277 -0.01061 0.1682 0.4767 1.065 0.9526 2.545 -0.1024 1.224 1.372 -0.5086 0.1557 -0.5009 -1.153 0.3459 2.752 1.108 0.8397 0.9185 0.6198 0.5331 -1.279 -0.8289 -1.555 -0.473 -0.004018 -0.9452 -0.4055 0.07399 -0.2238 -0.9565 -0.6626 -0.007926 -0.7256 -0.476 -0.2469 0.1753 -2.064 -1.402 -1.181 -0.9303 Missing[] -0.9312 -0.2799 -0.6842 -1.817 -1.755 -0.6757 -0.86 -1.293 -0.8426 0.4746 -0.0335 -0.3397 -0.2016 Missing[] -0.5037 -0.007611 0.2409 0.06819 -0.5412 -0.06962 -0.07873 -0.3658 0.00792 0.2064 -0.9392 -0.5313 -2.358 -0.7792 0.351 0.164 0.08284 0.6893 1.523 0.2292 -0.057 0.83 -0.7077 -2.051 0.5236 0.1877 -0.3667 0.4213 0.4739 0.1207 -0.4612 Missing[] -0.2892 -0.7333 -0.6426 -0.3645 0.7784 0.1581 0.7312 -0.4402 0.3347 -0.913 0.2438 0.8751 -0.9083 -0.7593 -0.009793 -0.6268 -0.1523 Missing[] 2.138 -1.054 -3.048 -1.439 -0.5651 0.01181 0.8687 0.6771 -0.05891 -0.6484 -0.754 -0.9323 0.2739 0.5538 Missing[] Missing[] -0.4603 -0.8337 1.793 -0.1988 -0.1599 0.4595 0.0107 -0.2202 1.819 0.8973 -0.8685 Missing[] -1.23 0.2216 -1.805 -0.7208 -0.8388 -1.123 -0.6684 -0.375 0.01524 -0.9618 -1.543 -1.419 -1.731 -0.2564 Missing[] -2.335 Missing[] -1.79 -0.8323 -0.4929 -2.61 0.05247 Missing[] -0.02552 -0.72 -0.08243 0.0428 -1.034 0.7576 -0.9045 0.1589 -0.9653 0.09582 -0.3176 -0.2274 1.441 -0.003077 0.5648 0.5522 1.799 2.152 1.159 0.6727 0.5119 2.031 1.551 1.584 0.9798 -0.5804 0.06111 -0.62 1.062 1.871 -0.9041 -0.5237 -0.7226 -0.4707 0.6173 0.4289 1.364 0.1087 0.459 0.4521 0.4636 1.247 0.03421 1.216 0.739 1.089 1.711 0.6704 -0.5549 1.189 -0.4184 Missing[] -0.2884 -0.4268 0.7222 -0.4037 -0.1683 -1.244 -0.8504 0.33 -0.2592 -0.1774 -0.9842 -0.7111 -0.4945 3.209 0.2619 0.55 -0.1437 -0.3224 0.7102 0.09919 -0.8915 1.715 -0.02963 0.7245 -1.403 0.6452 0.9464 -1.229 1.079 0.3216 -0.1839 1.755 0.2671 -0.5077 -0.006667 -0.9224 0.4592 -0.5014 1.068 0.04038 -0.2947 1.197 0.5437 0.06161 -0.759 0.8024 1.193 0.01112 -1.437 0.5529 -0.3483 0.4519 -1.015 -0.8294 -0.4099 -0.2469 0.6051 0.3173 0.419 -0.2028 0.1392 0.07172 0.7247 1.225 0.4904 Missing[] Missing[] -0.9455 Missing[] -1.067 -0.3804 0.1605 0.06858 -0.0683 -0.2269 -0.7897 -1.434 -1.029 0.5355 -0.6709 0.01702 0.3316 -0.2953 Missing[] 0.277 -0.8301 -0.165 2.137 1.099 -1.325 -1.385 0.3713 0.9803 0.7199 1.304 0.1917 0.1149 -0.06104 0.1418 1.088 1.883 -0.5933 0.4432 0.892 1.005 1.032 1.292 1.035 -0.5557 0.5287 -0.2968 -0.82 Missing[] -1.233 -0.1974 -0.6338 0.03051 0.9882 -0.4807 0.4866 -0.3973 0.3964 -0.4757 -1.219 -1.164 2.85 0.01736 -0.1599 -0.234 0.01728 0.9693 -1.268 0.2762 0.3941 0.3505 -1.529 -0.3913 0.1651 -0.0001581 -0.4571 -0.9989 -2.537 0.45 0.4345 0.02053 0.4032 -0.8283 0.6055 -0.8896 -0.6147 1.324 0.6782 -0.597 0.7702 0.02325 1.88 -0.05982 -1.395 0.3765 -1.794 -1.119 -0.09962 0.4442 0.8524 -0.7534 -1.706 1.277 0.5086 -0.3221 1.015 1.552 1.474 1.503 3.24 -1.712 Missing[] -1.895 -0.6758 -0.5575 -1.603 -1.384 Missing[] -1.685 -0.9587 -1.562 -2.087 -0.9763 2.657 0.3338 -1.368 -1.239 -0.1947 0.4008 -0.09174 -1.087 0.925 1.493 0.6744 -1.108 1.039 -1.161 0.06631 -0.9329 -0.08157 -1.181 0.3242 -0.3232 0.03191 0.2293 0.427 1.179 1.162 1.401 -0.0332 0.08416 -0.5881 0.2546 -0.4835
0.701 2.916 0.5575 -0.5271 0 0.06623 0.1001 0.6656 0.7226 -0.3941 0.277 -0.7094 0.6591 0.04757 0.4438 1.188 1.71 0.1222 2.052 0.5991 -0.1726 0.2344 -0.06302 0.002185 0.2656 0.1054 0.6002 3.809 -0.1933 0.4185 0.2306 0.3513 0.2183 -0.1938 1.539 0.2941 0.5588 1.095 1.652 1.024 1.092 1.289 0.7156 1.355 2.217 Missing[] 0.01415 1.529 0.7032 -0.5219 -0.407 0.2348 0.22 0.3397 0.4707 1.354 0.01239 0.1873 -0.0656 0.7064 -0.1898 0.6834 0.8413 0.1386 -0.4163 1.907 0.4655 0.3296 1.924 0.4886 0.4934 0.6147 0.3587 0.9464 0.8395 1.889 -0.3525 1.135 0.9507 -0.514 -0.1693 -0.4081 -0.3235 0.5008 2.549 2.45 0.4274 0.2831 -0.02022 0.275 -0.02906 -0.3381 0.2241 -0.4021 0.08888 -0.1729 -0.2188 -0.2045 0.2169 -0.08413 -0.2637 0.163 0.3136 0.2019 -0.157 0.01724 0.01312 -0.1315 0.7244 -0.2764 -0.2171 -0.5286 -0.3048 -0.1105 -0.02296 -1.501 -0.5713 -0.2901 -0.01905 0.1517 0.02528 0 -0.5378 -0.6832 -0.6089 -0.4409 0.6293 0.3162 0.07429 -0.3423 -0.2697 -0.4278 -0.2196 -0.008078 0.1456 0.01459 -0.349 -0.8909 -0.7973 -0.07106 0.0855 0.2062 0.1848 1.357 0.2468 -0.4381 -0.1861 -0.3338 -0.6774 0.01977 -0.1254 -0.706 0.06163 -0.08423 -0.1856 0.1786 0.6191 0.8427 -0.5314 -0.1333 -0.1596 0.4383 -0.2224 0.1404 0.08815 -0.1795 -0.553 -0.1862 -0.5611 -0.3303 -0.7074 -0.07573 0.07198 0.4135 0.5083 2.176 -0.3985 -1.051 -0.4888 -0.8476 0.3157 0.5566 1.239 0.3556 0.3591 -0.03608 0.6415 0.3009 -0.02095 -0.9404 -0.7955 -0.2136 -0.4278 1.637 -0.6095 0.2815 0.07449 1.153 -0.2667 2.207 0 -0.8636 -0.3689 -0.4643 0.05116 -0.8318 -0.7233 -1.081 -0.1617 -0.7041 -0.4592 -0.1529 -0.5996 -0.04062 -0.07206 -0.1132 -0.3823 -0.5906 -0.9406 -0.7562 -1.036 -0.6187 -0.6906 -0.5986 -0.09083 -0.2832 0.09248 -0.481 -0.5582 -0.339 -0.4167 0.4949 -0.1317 -0.5092 -0.1555 -0.2117 -0.6637 0.07308 1.338 2.098 1.57 0.5783 1.476 2.042 0.3873 0.6579 -0.1352 1.67 2.09 0.9735 0.7907 -1.283 -0.3972 -0.3161 0.9693 1.179 0.1609 0.4993 0.5283 0 0.6682 0.7694 2.095 2.107 0.7814 0.2315 -0.06986 1.255 0.685 1.034 0.1371 0.4941 0.8113 0.02429 0.3142 0.7149 0.1266 0.1602 0.2926 -0.3234 0.05841 -0.07535 -0.7374 -1.525 -0.5765 0 0.5296 -0.3107 0.7441 0.1837 0.8686 2.351 -0.4562 0.2549 -0.5708 -0.5245 0.4771 0.4203 0.2177 0.6355 1.116 -0.0105 -0.001413 0.03605 0.1443 -0.7045 1.252 -0.05453 -0.2792 0.7986 -0.3947 -0.4558 -0.3668 -1.073 0.7128 Missing[] 0.9738 -0.4607 0.7414 0.4007 0.06561 -0.7243 -0.274 -0.7307 -0.4926 -0.382 -0.1701 0.6878 0.5446 0.009675 -1.3 -0.8902 -0.2036 0.896 0.5039 0.006193 0.1373 -0.4369 -0.3115 -0.6454 0.35 -0.2038 -0.1753 0.6898 0.109 -0.5796 0.05044 -0.4187 -0.4206 -0.4546 -0.5225 -0.1814 -0.6009 -0.0007575 0.4818 -0.2722 -0.2759 0.05398 0.4489 0.3245 -0.3244 -0.3327 0.03798 -0.2682 0.2593 0.623 -0.4777 -0.5921 0.5353 0.3751 1.708 1.441 1.129 0.1673 3.08 2.974 -0.1225 0.6698 1.782 0.2932 1.274 1.728 1.148 1.29 1.608 0.7743 0.02684 0.7139 0.04297 -0.05917 -0.7558 -0.392 0.2025 -0.7074 -0.3617 0.08825 -0.08625 -0.243 -1.227 -0.6407 -0.1069 -0.7607 -0.5732 1.585 0.6614 0.1409 -0.4041 -0.3638 0.3052 -0.8481 0.2212 0.1506 -0.08952 -0.2741 -0.4834 -0.488 -0.03926 -0.644 -1.14 -1.345 Missing[] 0.1554 -0.05457 -0.4194 0.1117 -0.02919 -1.402 -0.3408 -0.006327 0.8931 -0.2071 0.5774 0.1985 1.517 0.4021 0.1298 -0.5357 -0.8605 -0.4 -0.1167 0.1741 0.09674 -0.499 -0.5403 0.7972 0.376 0.1607 0.2299 1.244 1.053 0.9153 2.377 -0.4235 -0.9886 -0.9172 -0.1605 -0.3695 0.416 -0.2641 0.7855 0.5186 0.8622 1.655 1.314 -0.2082 2.306 0.1717 -0.4163 -1.03 -0.3295 -0.01837 -0.3577 0.2505 0.4769 1.42 0.06657 -0.2972 0.3537 -0.2587 -0.3098 -0.64 -0.8877 -0.8814 0.9121 -0.4025 0.5208 -0.3038 -0.258 0.9276 0.5182 0.9391 -0.4737 -0.3015 -0.7321 -0.4603 -0.172
-0.5385 0.5674 0.5589 -0.01681 0.3538 0.2786 0.6015 0.28 1.117 -0.009678 0.2128 0.1585 0.7333 Missing[] -0.3503 -0.6472 -1.005 0.01465 0.6487 -0.4115 -0.1462 -0.5411 0.1874 0.0606 -0.001591 0.8398 1.51 2.026 0.1892 0.5734 0.7342 0.6808 0.6397 -0.3411 1.177 0.3805 -0.2138 0.01574 0.7074 0.1237 -0.1563 -0.01612 -0.9772 -1.051 -0.03935 -0.1462 0.9566 0.9717 0.49 0.5647 0.3289 0.3578 0.01596 -0.6053 0.3022 0.4095 -0.1666 -0.6383 -0.6068 -0.1086 -0.154 0.3207 0.8037 0.07093 0.576 0.9279 -0.6755 0.2658 1.308 -0.615 -0.9309 -0.4857 -0.666 -0.5701 Missing[] 0.2456 -0.2449 2.13 -0.5779 -1.475 1.221 0.4298 -1.196 0.8842 0.2046 -0.247 -0.09039 0.3413 0.1616 0.9294 -0.4006 0.2993 0.1225 0.3263 0.1475 0.1317 0.2863 0.1537 0.8393 0.407 0.569 0.2784 0.483 0.3993 0.5534 0.2287 0.1465 0.6579 0.08477 -0.488 -0.3757 -0.9938 -0.9382 -0.5602 -0.7726 -2.174 -0.4337 Missing[] -1.706 -1.912 -0.3916 -0.3401 0.3707 0.1032 Missing[] -2.018 -0.3843 -0.2937 -0.4446 -0.2619 -0.1833 0.07359 -0.378 -0.8229 -0.03108 -1.101 -0.5705 -0.00851 0.1539 -0.9436 0.09932 -0.3126 0.03157 1.178 0.1201 -0.1217 -0.6027 0.3976 0.427 0.1218 -0.8255 0.5218 0.5729 0.8872 0.2563 2.013 -0.1481 1 -0.231 0.2071 0.03282 -0.2496 0.4123 1.265 0.3531 -0.734 -0.5653 -0.5245 Missing[] Missing[] -0.175 -0.918 -0.5256 0.3839 -0.01748 0.2404 -1.358 -0.8191 0.4654 -0.3958 -0.03088 -0.3829 -0.3066 0.04421 0.4078 -0.08107 -1.052 1.322 0.7265 -0.1832 0.7036 0.5842 1.705 0.9848 1.831 1.366 0.1948 0.254 -0.1359 2.111 0.7719 -0.02221 -0.1805 -0.0739 Missing[] 0.1705 -1.176 -0.9435 -0.2996 -0.7697 0.02333 -0.08434 -0.5003 1.969 0.6928 0.9987 -0.6008 -1.355 -0.581 -0.4194 -0.9323 -0.4146 -0.1338 -0.665 -0.4871 -0.4778 -0.09131 -0.05208 -0.5766 -0.5429 -0.3777 -0.6176 -0.3591 Missing[] 0.4819 0.7461 -0.1483 1.974 0.3437 0.2942 2.377 0.3881 0.8766 0.6219 0.4152 -0.3984 0.097 -0.1425 -0.3885 0.0315 -0.0336 -0.308 -1.097 -0.9847 -0.5404 -0.303 -0.0337 0.6107 0.1327 0.8447 1.328 0.7419 0.2974 -0.2357 -0.6107 0.4715 0.4836 -0.2141 0.1651 0.1172 -0.4155 0.06238 0.01518 0.1896 -0.002422 -0.377 -0.4451 -0.3039 0.494 0.989 0.938 1.69 0.03999 0.825 0.5919 0.7268 0.2249 0.3656 1.842 -0.2688 1.778 0.01933 2.036 0.5643 -0.6524 -0.7635 -0.7058 -0.05736 1.055 1.11 1.033 -0.3465 0.2728 0.04797 -0.03136 -0.2316 -1.071 -1.004 0.8459 0.01251 0.02432 -0.2584 0.5307 0.427 -0.2969 -0.4864 -0.5667 -0.6553 -0.147 0.3441 -0.5525 -0.1689 -0.05363 -0.0923 0.04983 -1.288 -1.164 0.255 0.153 -0.8918 0.5428 0.2655 0.7365 0.2219 0.1744 0.3966 0.06095 1.311 1.138 1.2 1.091 1.352 1.491 0.5509 0.4824 -0.02722 -1.26 1.188 1.025 0.4328 0 -0.4274 -0.8399 -0.6103 -0.9917 -0.2527 -0.4277 -0.8456 -1.121 0.08689 -0.175 -0.1192 -0.6663 0.1822 -0.1793 0.4555 0.2324 0.1834 0.9807 0.7655 -0.4654 0.2912 0.3311 0.6191 0.746 0.9278 -0.1192 -0.4174 1.329 0.4586 -0.1974 0 0.4014 0.46 0.2297 -0.1109 -0.03535 0.1043 0.3707 0.1886 0.5911 0.2785 0.03341 -1.241 -0.4549 0.2027 0.2186 -0.2086 0.615 0.5382 0.8616 -0.2319 0.009907 0.8855 1.276 0.002311 0.8613 -0.2954 -0.3657 -0.5851 -0.2062 -0.4586 0.1589 1.476 0.829 0.6394 0.3512 Missing[] 1.397 0.6931 0.3703 1.044 0.5738 1.396 0.703 -0.2656 0.9313 -0.3244 -0.02281 0.05958 0 0.07291 0.6806 1.857 0 -0.09873 -0.6162 0.2503 0.7114 0.6216 -0.3285 -0.1062 -0.3924 -0.48 0 0.2766 0.2722 -0.4722 -0.08736 -0.0256 -1.123 0.4391 1.371 1.774 1.32 2.148 2.34 -0.6191 0.2125 0.08799 0.3241 -0.3914 -0.3481 -0.536 0.3311 0.9576 0.7641 -0.1939 -0.4524 0.0891 -0.3024 2.319 1.193 0.1793 0.7383 -0.09801 0.1363 -0.3314 -0.891 -0.2984 0.04943 -0.8534 -1.417 1.279 0.02179 -0.1466 -0.8174 0.1324 -0.06663 0.1463 0.1201 -0.5741 -0.4079 0.3033 0.2903 0.2848
-0.1641 0.5038 0.000899 0.02482 0.2408 1.056 1.156 1.012 0.8586 0.1879 0.3272 0.1191 0.4811 -0.4234 -0.4114 -0.2415 -0.9699 0.0001798 0.3953 0.194 0.3857 0.4044 0.9669 0.5351 0.5172 0.5954 1.272 1.275 -0.232 0.4542 0.4417 0.3863 0.7002 0.1342 0.6737 0.02201 0.07771 0.7423 1.002 1.094 0.9702 1.159 0.6066 -1.064 0.3192 -0.3063 0.9781 0.8421 0.7132 0.0001798 -0.02896 1.012 0.7425 -0.5543 0.6784 0.576 -0.05887 0.007901 -0.9263 0.3433 -0.8098 -1.423 0.1892 0.06647 0.0001798 1.061 0.1365 0.1552 1.991 -0.2469 -0.08046 -0.3148 -0.2022 -0.7196 -0.6615 -0.4239 -0.5256 0.3301 0.3998 -1.003 1.512 0.2959 0.2544 1.17 0.0001798 -0.7124 -0.4298 -0.2197 -0.2679 1.75 -0.0001116 0.4488 0.965 0.5908 0.7088 1.065 0.9633 0.7888 1.667 1.648 0.4836 1.537 1.683 0.3688 0.1009 0.5462 1.34 1.649 1.461 -0.5735 -0.5762 -1.324 -1.113 -0.3089 -0.46 -1.862 -0.2058 -1.665 -1.18 -1.32 -0.8416 -0.2264 0.0001798 -0.6523 0.05002 -1.163 -0.4098 Missing[] -0.004261 -0.05535 -0.1448 0.9873 -0.05462 -0.3458 -0.3505 -0.7504 0.304 0.2519 0.4587 0.1779 -0.4586 -0.1111 -0.2089 1.924 0.6329 0.1398 -0.3372 0.0001798 0.7803 0.4804 -1.048 0.2142 1.089 1.69 0.3388 1.486 0.754 1.162 -0.2214 -0.4894 -0.1726 0.2943 1.254 1.924 0.6958 -0.431 -0.3219 0.1484 -0.5312 -0.01548 0.2477 0.4287 0.3892 0.2584 -0.3248 -0.06849 -1.387 -0.4303 0.8218 -0.7538 -0.2473 -0.07997 0.485 0.4713 0.581 -0.3381 0.444 0.9798 1.299 -0.1878 0.2744 0.6852 1.086 0.8742 2.305 0.6574 0.2334 0.4235 0.04482 0.4689 0.737 -1.077 -0.474 -0.4374 -0.3709 0.09138 -1.343 -1.457 -0.4504 -1.167 -0.2598 0.2636 -0.4875 3.891 1.686 3.688 -0.5653 Missing[] -0.5661 -0.9136 -0.9737 -0.8121 -0.4082 -1.243 -0.3238 -0.4422 -0.5208 -0.7667 -0.457 -0.463 -0.0482 -0.407 0.0001798 -0.01226 -0.04959 -0.1595 0.4243 2.102 0.1221 1.424 1.778 0.696 0.3116 1.038 0.6282 0.1079 -0.1802 -0.3658 0.4491 -0.4687 -0.8417 -2.647 -1.163 -0.7972 -0.2674 0.1714 0.3019 0.7893 0.4782 1.038 0.8211 0.8914 -0.3087 -0.2545 -0.5722 0.5775 0.4854 -0.1186 0.3925 0.4456 -1.241 -0.4751 -1.124 0.5253 0.3455 0.3991 -0.08403 0.01051 -0.155 0.2117 -0.2905 2.072 0.07852 1.071 1.154 0.5924 -0.7993 0.1648 1.852 -0.05369 2.95 1.277 4.383 0.06594 -0.6863 -0.5696 -0.538 0.116 0.7426 1.533 1.087 -0.6674 0.1565 -1.594 -0.6956 -0.2444 -1.511 -1.435 -0.2959 0.3559 -0.3732 -1.141 0.8532 0.4815 -0.05531 -0.4565 -0.8352 -1.205 -0.3471 -0.6554 -0.331 -0.8223 0.1739 -0.1528 -0.2776 -0.505 -0.7412 0.1046 0.3595 -0.5323 -0.6483 -0.348 -0.4613 0.1827 0.05207 -0.07086 -0.04412 0.01606 0.6614 -0.08543 0.7695 -0.03212 -0.4454 0.3609 0.1019 -0.2277 -1.233 -0.2345 -1.703 -0.3397 -0.01899 -1.214 -0.4045 -0.6288 -0.6978 -0.3892 0.0001798 -2.058 -1.434 -0.1366 0.4171 -0.3398 -0.8232 -0.2152 0.4 0.2893 -0.3771 -0.3646 -0.0888 0.4395 -1.41 -0.3543 -1.003 -0.2136 0.1597 -0.05469 -0.7577 -0.1997 -0.06787 0.0001798 -0.3267 -0.1447 -0.3394 -1.626 -0.3458 0.8702 -0.2548 0.1841 -0.2149 0.0001798 -0.01789 -0.8418 0.1429 -0.3873 -0.5535 0.3122 0.6492 -0.6061 0.2816 0.2002 0.3945 0.4582 -1.014 1.218 1.86 0.3582 0.003831 -1.371 0.1278 0.1036 -0.6036 -0.146 -0.09657 2.488 1.017 0.03593 0.3217 -0.125 -0.9541 1.406 0.8518 0.7773 1.914 1.113 1.622 0.6674 1.149 -0.8328 -0.3593 -0.003988 1.063 0.5334 0.7843 2.648 -0.05507 0.0363 -0.6156 0.367 0.4963 0.7392 0.291 0.1064 -0.8324 -0.3437 -0.3776 -0.1363 -0.3655 -1.288 -0.01483 0.01193 -0.8671 -0.402 2.579 2.779 2.618 2.813 3.049 -1.178 0.07287 0.139 0.5934 0.2987 0.0001798 0.1674 0.2385 1.903 0.4826 -0.08339 -0.8948 -0.3366 -0.9716 2.822 1.284 -0.3882 0.6608 -1.028 0.0001798 -0.5809 -1.037 -0.7698 -0.06204 0.0001798 -1.136 0.9341 -0.2784 -0.5811 -0.1915 -0.5771 -0.4442 -0.3069 -0.3899 -0.556 -0.4269 0.325 0.08126 0.7335
-0.7492 0.5116 0.3483 -0.07035 0.07448 2.108 2.447 2.042 2.219 0.3567 0.4639 0.7689 1.167 1.173 0.6766 1.07 0.5835 1.048 1.256 0.1388 2.137 1.571 0.2848 0.136 -0.2622 0.8682 0.8649 3.569 -0.3731 1.201 1.603 0.9861 1.221 1.275 -2.262 0.1968 -0.4305 2.114 2.501 0.8781 0.9171 0.8342 Missing[] 0.4015 0.307 Missing[] 1.931 1.077 0.928 0.6134 0.305 0.3442 0.01683 -0.1545 -0.7077 0.8513 1.564 0.4852 -0.09546 0.2816 -0.07005 Missing[] 0.6911 1.254 0.347 0.08079 -0.04185 0.6621 1.083 1.659 1.392 1.156 1.496 0.3922 1.041 0.3599 -0.703 0.1275 0.33 -0.2844 2.339 0.1657 0.8593 0.08568 1.698 -0.2771 -0.1187 -0.2587 -0.46 0.3018 -0.5473 -0.6503 -0.3142 -0.4413 -0.6042 -0.9509 Missing[] -0.7246 -0.6727 -0.3068 -0.2731 0.9038 -0.2576 -0.1844 -1.191 -0.379 -1.149 -1.146 -0.1379 -0.8167 Missing[] Missing[] -0.8304 -0.802 -0.7521 -0.2045 -0.3659 -1.559 -2.021 -1.998 -0.2667 -0.06312 -0.606 -0.5964 Missing[] -0.07399 0.05707 -0.4963 -1.697 0.524 -0.06394 -0.599 -0.5564 -0.0484 -0.7542 -0.2155 0.4428 -0.7081 -0.8585 0.2317 -0.3038 -0.1203 -0.2271 -0.2148 -0.6236 -0.2233 -0.5654 0.164 -1.309 -0.3665 0.09101 -0.8691 0.07441 0.7035 0.3677 1.919 0.7125 1.306 0.6544 0.5574 0.5692 1.643 0.5132 2.599 -0.5068 -0.1855 -0.4332 -0.1366 0.01777 -0.1476 -0.02905 0.4593 -0.435 -0.2038 1.345 -0.4187 -1.017 -0.5505 -0.2809 0.144 0.1105 -0.2866 0.2068 -0.02198 0.1401 -0.3483 -0.4637 1.613 -0.008167 1.188 Missing[] Missing[] 1.251 1.718 1.076 0.3072 0.1221 0.822 0.02323 0.5314 0.3418 Missing[] -0.3561 -0.3495 0.4215 0.4529 -0.9192 -0.8932 -0.1031 -1.369 0.1543 0.5798 -0.03848 2.199 1.013 0.0959 0.09203 -0.251 -0.03276 -0.01552 -0.3317 -0.02818 -0.2748 -0.3753 0.1532 -0.1773 -0.1028 -0.3026 -0.4029 -0.9205 -0.5259 -0.5292 -0.8667 -0.1114 0.05625 0.1305 1.547 1.086 0.3508 2.451 2.267 0.8809 1.309 1.021 0.8595 0.1767 0.1344 -0.4835 1.05 -0.7072 -0.4379 -1.271 -0.162 0.7808 0.5616 0.1763 -0.145 -0.01541 1.097 1.508 0.832 1.446 -0.6519 0.06479 0.3833 0.1096 0.8909 -0.3467 0.1672 1.119 -0.5552 -0.2173 0.784 -0.2068 -0.2976 0.2263 -4.41E-12 0.3783 0.2406 -0.5287 0.1734 0.588 -0.1036 0.1425 1.454 1.332 -0.6771 0.01998 0.7919 -0.006361 -0.05584 0.9347 3.965 0.2207 -0.2361 -0.3617 -0.009109 0.3624 0.4495 0.5992 0.5894 -1.014 1.141 -0.8674 0.4117 -0.07871 Missing[] -0.5608 0.3153 -0.112 -0.1431 0.7269 -0.77 -1.568 1.308 0.09813 0.1001 -1.185 -1.139 -1.102 -0.1525 -0.8025 -1.315 -2.133 -1.065 1.249 1.271 0.6733 0.5233 0.8269 -0.3654 0.4788 -0.05143 -0.2366 0 0.756 0.002017 0.7258 0.5758 0.5898 0.2924 -0.6113 -0.445 0.2172 -0.6814 -0.1929 0.2522 0.02327 Missing[] 0.2777 Missing[] -0.3636 0.05867 0.01202 0.322 -0.09592 -0.09905 0.5558 0.3577 -0.03475 -0.08131 -0.1875 0.003932 -0.3184 0.5251 0.6177 -0.3469 0 Missing[] 0.3126 0.2068 0.3935 -0.5843 -0.3893 -2.112 -0.8185 -0.6736 -0.004468 -0.6039 -1.185 Missing[] -2.074 Missing[] -1.267 -0.153 0.3251 0.172 0.2441 0.3213 0.06781 0.3785 0.3624 0.01278 0.1239 -1.349 0.332 0.3135 0.01777 0.6844 -0.06947 -0.01505 0.6971 -1.242 0.1974 0.6159 -0.4385 0.1937 -0.149 -0.4757 0.05926 -0.4665 -0.2517 -0.8668 0.1632 Missing[] -0.8382 2.342 -0.2978 2.86 -0.3856 0.2537 0.1832 0.3762 0.6839 -1.618 0.1882 0.06818 -0.287 -0.5664 -0.5095 1.786 -0.6898 -0.3976 0.9819 -0.4845 -0.1752 Missing[] -0.3236 0.7034 -0.5773 0.3528 0.5721 -0.6987 -0.3722 -0.439 -0.3888 0.09196 -1.157 0.587 -0.1246 -0.3373 -0.9385 -1.237 -0.4233 -0.9299 1.139 -0.8107 -0.3972 Missing[] -1.042 -2.569 -1.599 -1.997 -1.893 -0.2271 2.134 0.1844 -0.07856 -0.26 -0.1468 -1.061 -0.702 1.701 -0.3683 -1.486 0.06715 -0.3064 -0.671 -0.754 -0.297 -0.5732 -0.231 0.3098 0.5426 0.1721 0.01359 -0.1717 0.9158 1.99 1.801 2.06 0.5391 0.1572 0.883 0.6259 -0.5243
Missing[] 1.953 Missing[] -0.5128 -0.2134 0.1105 -1.208 0.04791 0.608 0.7482 -0.7092 -0.9919 0.8087 -0.636 -0.3742 -0.3251 -1.275 -0.8289 0.8206 -0.03061 Missing[] 0.7528 -0.06671 -0.2335 Missing[] 0.1147 0.7145 0.817 0.1313 0.08537 1.067 0.5277 0.7186 0.05556 0.471 0.4774 0.5341 Missing[] -0.2207 0.3166 0.3736 0.5578 1.051 0.249 0.1246 1.058 0.3355 1.107 1.272 -0.07187 -0.5536 -0.03376 0.2924 1.698 0.9495 0.3038 0.3059 0.2596 0.3456 0.4677 -0.3775 0.9387 -0.1455 -0.06267 1.438 -0.2814 0.4304 0.2274 0.001603 2.087 1.144 1.87 1.554 1.663 0.9778 0.1565 -0.02022 -1.754 -0.915 -0.9422 -1.137 0.4392 -0.8552 0.3481 0.02455 -0.04397 -0.2775 Missing[] -0.4575 0.1312 -0.8017 -0.9573 -1.413 -2.234 -1.057 -1.6 Missing[] -0.009797 -1.591 -1.98 0.0229 -0.4807 -1.388 -1.287 Missing[] -1.364 -1.898 -2.414 -1.659 -0.7291 -0.1399 -1.537 -0.9092 -0.1497 -0.8147 -0.5455 0.4495 0.4472 0.01926 0.732 -0.01251 0.9676 0.6094 0.3317 1.159 -0.5239 0.9322 0.0002063 -0.2417 1.005 -0.0844 -0.4335 -0.3407 Missing[] -0.6801 -0.175 -0.9076 0.3325 0.0002063 -0.6027 -0.3982 -0.6947 -0.6275 0.02578 -1.075 -0.7998 -0.1328 -0.1875 -0.6831 -0.2634 -0.2096 0.4389 0.2229 -1.407 -0.08083 1.743 -0.1412 -1.159 -0.6151 0.305 0.5337 -0.6256 1.729 -0.6661 -0.08595 0.2795 0.8038 0.1589 0.3023 0.5754 -0.6792 -0.8221 -0.9116 -0.6136 0.06632 -0.09672 -0.6717 -0.9072 -0.2221 0.3825 -0.23 -0.642 -0.8796 -1.053 -1.162 -0.9004 -0.05303 -0.3212 -0.6716 -1.362 1.393 1.171 1.577 -0.6043 -0.8866 0.7178 0.4285 Missing[] -0.4528 0.07529 1.534 0.03769 0.1147 -0.014 -0.4805 -2.419 -0.8786 -0.3376 -0.1799 -0.006797 0.3901 0.8662 -0.2525 -1.538 -0.5256 0.5596 0.3841 -0.03624 -0.07722 0.1 -0.3976 -0.4002 -0.1179 -0.4651 -0.08001 0.07272 0.1883 -0.06728 0.1591 0.2549 -0.9579 -0.04285 1.053 1.279 1.802 2.377 0.1396 1.581 -0.006797 0.02914 0.241 0.5512 0.742 0.4678 0.8855 1.5 0.3928 0.9969 -1.191 -0.1893 0.996 1.548 1.013 0.0002063 0.9726 0.1865 -0.1208 -0.2862 -0.1944 -0.1672 0.4785 1.6 0.4298 0.2346 0.9069 0.001653 0.5458 0.1538 1.111 0.2761 -0.5786 0.2767 0.322 Missing[] -0.0007217 0.3751 -0.3132 0.1261 0.4199 -1.058 -0.3166 0.9268 2.007 1.086 0.7854 0.6719 1.086 1.123 0.7424 Missing[] 0.4997 1.291 0.4161 1.433 0.7445 0.5998 1.98 0.7649 0.481 2.176 -1.194 0.135 -0.4036 -0.2732 -0.658 0.05585 0.1909 0.4578 -0.2356 0.9034 0.6872 1.121 -0.5544 Missing[] 1.223 1.324 -1.38 -1.507 -0.6469 0.302 -0.5815 -0.43 -1.169 -1.217 -0.9083 1.572 0.2982 0.2681 -0.3681 0.5997 -0.002885 -0.8726 -0.2365 0.03424 0.7043 0.1275 0.3142 0.289 -0.002153 0.3535 0.441 0.3861 0.5051 Missing[] 0.7893 -0.2813 0.6328 0.9588 1.562 1.292 1.767 1.901 0.4451 2.206 1.243 1.21 0.8536 0.1663 0.007232 0.7638 0.6184 -0.5536 0.4194 -0.1849 -0.2509 Missing[] -0.7352 0.08534 Missing[] 1.476 0.146 0.3209 -0.1941 0.2516 -1.675 -2.619 0.3773 0.2111 -1.368 0.6535 -2.216 -1.722 Missing[] -0.7379 -1.28 0.0002063 -0.06545 -0.6574 0.09628 -0.438 0.06758 0.1245 0.1114 1.194 0.6357 0.9576 0.3752 0.3023 -0.07506 -0.8769 -1.075 0.0776 -1.086 0.6985 -0.3286 0.7454 0.0642 1.122 1.162 -1.39 0.3554 0.7217 0.6503 1.66 0.07691 -0.1447 0.06006 -0.2573 1.106 -0.01502 -0.5518 -0.2873 1.298 0.008268 1.269 -1.442 -0.5214 0.2275 0.3642 0.7224 -1.281 -2.176 -0.187 -0.5506 -0.5896 -0.03373 -0.2037 Missing[] 0.108 -0.2009 -0.01361 0.6957 -0.5997 -0.724 0.7597 -0.3483 0.2454 -0.5719 0.5785 -0.594 0.6079 -1.031 -0.3871 1.057 1.385 -0.293 0.4408 -0.7147 -1.024 -0.3583 -1.247 -1.853 -2.457 -2.66 -1.55 1.062 0.205 -0.9209 -0.5125 -0.9095 -0.8595 1.787 0.3903 0.1962 -1.993 0.5288 -0.5334 -0.3235 -0.2985 0.1715 0.2043 0.1082 -0.4321 -0.126 0.01329 -0.1119 -0.02095 0.0004032 -0.6195 -0.386 0.0002063 0.2819 0.1725 -0.3308 0.03468 -1.67
Missing[] Missing[] 0.5422 -0.527 -0.5843 0.714 1.007 1.573 0.7664 -0.5603 0.4696 0.1419 0.1912 -0.5641 1.218 -0.3977 Missing[] -0.234 1.819 Missing[] Missing[] 2.325 0.9958 1.532 -0.1396 0.6772 1.112 2.702 -0.7184 -0.06416 Missing[] 1.077 0.3981 -0.003963 0.7065 0.2779 0.7976 Missing[] -0.7642 1.293 0.9471 1.314 0.7704 0.6745 0.456 1.682 1.145 0.7445 0.756 0.1728 0.2915 -0.7117 0.07893 0.8945 0.1638 0.323 0.7465 0.197 -0.613 1.356 0.07376 1.212 0.4541 0.3919 1.708 -0.4796 -0.1372 0.7648 0.1855 2.605 2.403 1.752 2.329 1.791 1.562 0.4196 0.09725 -1.402 -0.9135 -0.3738 -0.7657 0.1427 0.5613 -0.002714 0.45 2.76E-12 0.05337 0.3333 -0.501 -0.1027 -0.2603 -1.485 -1.456 -0.3833 -1.607 -1.598 -1.696 -0.9071 -2.739 -0.5186 Missing[] -0.03124 -0.4806 -1.057 -2.068 -0.8355 -1.741 -1.226 -1.052 -0.8686 Missing[] Missing[] -1.953 -0.666 -1.255 -1.693 -0.2191 0.2017 -0.03427 0.5665 -0.5947 -0.2312 0.1448 -0.2208 0.3033 -0.1554 0.5566 -0.3063 0.2797 0.1055 0.2309 0.296 0.08638 -1.618 -0.3211 0.1414 0.2157 -0.3261 -0.2514 0.09073 -0.3328 -0.2783 0.1369 -0.3807 -0.6926 -1.049 0.2896 -0.231 -0.5566 -0.4082 -0.302 0.1675 0.2676 -0.07444 0.1302 1.735 1.391 0.3145 0.08041 -0.2136 0.2872 0.2371 0.6165 -0.6571 -0.3996 0.3317 -0.1207 0.05306 -0.3262 Missing[] -0.2702 -1.066 -0.9551 -0.4617 0.3342 0.3762 -0.9645 -0.1687 0.0271 0.08705 -0.1895 0.4589 -0.09919 0.6014 0.2269 -0.0883 -0.9177 -0.3059 -0.2892 Missing[] 1.379 2.081 -0.357 -0.8698 -0.5331 Missing[] -0.08343 1.141 0.3672 0.3655 0.3913 Missing[] -0.3591 -0.4205 0.2441 -1.158 0.2864 -0.2437 -0.2732 -0.4978 0.05404 0.002162 0.2634 -0.2591 -0.9843 0.2507 -0.7485 -0.07106 -0.2737 -0.5965 -0.2559 -0.03117 0.2452 -0.7873 0.0002578 -0.1803 -0.1309 -0.05131 0.01766 -0.2209 -0.4464 -0.5075 0.1166 0.8716 0.4553 0.6755 0.3461 0.9178 0.7857 2.005 1.501 0.4798 1.061 0.9753 0.6195 0.02166 -0.1827 1.544 0.1989 0.2099 0.1486 2.383 -0.1464 -1.043 Missing[] 0.1582 -0.2662 0.9601 1.238 0.568 Missing[] 0.9005 0.9305 1.546 1.019 0.4899 1.406 0.1103 0.3043 0.7459 -1.497 -0.4222 -0.09594 0.2837 -0.6125 0.166 0.2978 0.7493 0.8005 -0.1022 -0.1764 1.663 1.353 1.088 0.8994 0.3917 0.8649 1.189 2.481 0.3501 1.513 0.5647 -0.1424 1.094 Missing[] 0.3813 1.282 -0.1587 1.323 1.019 -0.03864 0.01509 0.2834 -0.2246 0.4811 -0.3898 0.4943 -0.01174 0.9753 -0.01881 0.3636 0.01394 Missing[] -0.04867 0.4685 0.1453 -0.3924 0.03407 1.341 0.4809 -0.5573 0.1714 -0.9313 -1.02 -0.4048 0.2048 0.2757 0.7242 -0.1707 0.3933 0.2431 0.2109 0.6749 0.2299 0.2913 0.91 -0.2256 0.7228 1.374 1.195 0.4269 0.3317 0.5906 0.1095 0.04079 0.1042 1.176 0.02868 1.26 Missing[] -0.179 0.7964 0.2058 1.732 4.19E-13 0.0005866 0.9809 0.6998 -0.1343 -0.2727 2.03E-12 -1.023 -0.5296 -0.00589 -0.08109 -0.1475 -0.07833 0.1783 Missing[] 0.7502 0.1791 0.1221 0.253 0.6648 0.01247 0.9126 0.06027 -0.01346 -0.08493 -0.282 -0.6094 -0.7653 -0.1219 -0.9764 -0.492 -0.4211 0.1435 0.201 -0.5246 -0.309 0.1661 1.139 0.2957 -0.6716 -0.1718 3.67E-05 -0.07646 0.2908 -0.04159 -0.1086 -0.787 -0.4344 -0.3066 0.6633 0.2029 0.3628 0.3427 -0.152 Missing[] -0.613 0.1452 0.09329 -0.197 0.939 Missing[] 0.9958 0.1045 -0.2781 0.8698 0.4265 0.3117 0.2342 2.309 -0.4641 0.1863 -1.033 -0.1846 2.56E-12 -0.5014 0.1809 0.1237 Missing[] 0.05894 0.4239 -0.7961 -0.8949 0.08247 0.4349 -0.6212 -0.6086 -0.1946 0.3381 0.1353 0.374 -0.2107 -0.5925 Missing[] -1.058 -0.006987 0.3228 0.3902 0.05849 -0.7107 0.7093 0.5451 0.5704 -0.03778 -0.5682 -0.07699 Missing[] -2.131 -1.499 -2.451 -2.27 -1.296 9.87E-13 0.4565 -0.03355 -0.668 -0.5904 -0.2249 2.304 0.1921 0.5357 -0.4768 -0.1461 -1.55 -0.2214 -0.2154 0.614 -0.7462 0.2307 0.4041 0.2234 -0.05718 -0.4694 0.8367 0.3632 Missing[] 0.1344 0.03223 -0.6186 -0.4476 0.5187 0.06836 -0.9278
-1.398 Missing[] -0.4718 0.7265 -0.3879 0.2119 0.2467 -0.1538 -0.07773 -0.2135 0.2259 5.69E-05 0.05203 0.04721 0.4804 1.403 0.6473 0.9519 2.175 Missing[] 2.365 1.982 1.157 0.2508 Missing[] 0.488 0.7028 Missing[] 0.3027 0.6284 0.9514 0.667 -0.09309 1.02 0.5403 -0.3733 1.123 Missing[] 1.339 0.4049 0.2909 0.5571 1.615 0.4884 1.585 2.455 1.689 0.499 1.251 -0.1411 -0.148 -0.1191 -0.1818 -0.1352 1.23 0.6331 1.178 0.7924 1.6 -0.5773 -0.7587 1.548 1.092 0.463 Missing[] 1.02 0.4305 0.4241 0.1497 0.5565 0.8118 0.492 0.3892 -0.01292 -0.8271 -0.2242 0.7631 Missing[] 0.6507 0.224 -0.6509 0.8636 0.09112 0.6554 -0.3671 -0.6188 -0.6201 -0.6415 -0.1702 -0.1284 0.1256 -0.2475 -1.742 0.6475 -0.6171 -0.4607 Missing[] Missing[] 0.0565 -0.5386 -0.4752 -0.04339 -0.7392 -0.4698 Missing[] -0.7806 -0.7882 -1.762 -0.085 -0.3338 -0.04866 Missing[] -0.733 -0.1092 Missing[] Missing[] 0.4506 Missing[] Missing[] 0.1993 Missing[] 1.74 1.173 1.295 1.697 0.9494 0.1374 0.2271 -0.7334 -0.2457 0.9905 -0.5572 0.4242 Missing[] 0.4341 0.2072 0.6636 Missing[] -0.7977 -0.5884 0.3166 0.02958 -0.3412 -0.0659 -0.3808 Missing[] 0.4725 -0.3471 -0.8807 -0.7973 0.04527 -0.3566 -0.1843 -1.24 0.7255 0.9073 -0.3645 Missing[] -0.1857 Missing[] -0.7873 -1.301 0.261 0.1941 1.281 0.301 0.6121 Missing[] Missing[] 0.08471 0.3277 1.562 0.2766 -0.3278 -0.1922 -0.8013 -0.01777 -1.571 1.03 0.4556 -0.3287 0.7492 1.128 -0.2249 -0.2782 0.01655 0.6982 -0.519 -1.137 0.4083 -1.696 -0.7329 -0.5112 0.001029 2.825 -0.5663 0.1949 -0.05476 -0.3542 -0.1173 0.2266 -0.186 Missing[] -0.9287 0.2134 -0.9073 -0.8733 -1.594 0.05406 -0.1656 0.1445 -0.1216 -0.2596 -0.9577 -0.4248 Missing[] -0.5056 Missing[] Missing[] Missing[] 0.1629 -0.2707 -0.04726 0.1512 -0.1488 -0.09056 Missing[] -0.308 -0.4624 0.02985 -0.3891 0.1851 0.8519 Missing[] 0.8701 0.7874 -0.539 1.084 0.8173 2.311 1.943 0.5857 Missing[] 2.351 Missing[] 0.472 1.814 1.963 -1.196 -0.1998 -0.3271 -1.843 0.03642 0.5545 0.4341 -0.2064 0.159 1.255 0.9899 0.7196 1.773 Missing[] -0.141 -0.8015 -0.115 -0.7102 -0.5682 0.3881 -0.2179 0.8724 1.32 -0.0374 -0.3175 -0.3208 -0.2002 0.3873 0.04856 0.2654 0.0099 -0.1823 0.006445 0.03089 2.147 1.49 -0.5279 -0.1888 2.385 1.292 2.537 0.3282 1.503 Missing[] -0.2636 0.7045 0.1968 0.7181 0.5198 0.9592 0.09034 0.5031 0.01791 -0.3949 0.7792 -0.1822 0.07396 -0.622 0.6095 0.1801 -0.7207 0.2973 0.8955 -0.09321 -0.6261 -1.537 0.4934 Missing[] -0.0919 -0.8531 Missing[] -0.6697 Missing[] -0.9917 Missing[] Missing[] -0.885 Missing[] 0.02454 0.0413 0.2182 -0.7776 -0.9636 0.1737 0.03023 -0.04295 -0.02334 -0.02317 -0.02761 -0.1153 -0.4818 -0.03774 0.18 0.1249 0.5589 0.3679 -0.5927 0.03601 -0.3539 -0.2606 -0.2629 0.07602 -0.6371 -0.451 -0.3511 -0.3231 -0.9515 -0.3659 0.5751 Missing[] -0.2754 -0.02589 -0.09515 Missing[] -0.5426 0.01346 -0.3771 -0.3453 -0.05798 -0.4868 -0.675 -0.2701 -1.741 -0.8327 -0.05482 -0.03438 -1.092 -0.4796 -0.9019 0.3024 -1.272 -0.7125 Missing[] -1.229 Missing[] -1.184 -0.9677 -0.8086 0.377 -0.2421 0.03858 -0.06643 -0.3292 -0.3861 -0.06646 -0.8703 -0.7449 Missing[] Missing[] 0.7046 -0.4817 -0.4221 -0.2827 -1.153 0.1075 0.7153 0.0538 Missing[] -0.2115 -1.323 0.5379 -0.8053 0.05325 -0.05016 -0.282 -0.3294 0.4152 -0.1434 -0.4786 Missing[] -0.2944 -0.0447 -0.2425 -0.616 -0.2144 -0.2268 0.6427 -3.091 -0.7155 Missing[] 0.06291 -0.2793 -0.1497 Missing[] 1.03 0.221 -1.481 Missing[] -0.689 0.6787 -1.792 -0.641 -1.137 -0.6774 0.6631 1.732 Missing[] Missing[] -0.1887 -0.7586 0.5519 Missing[] -0.9574 Missing[] -0.1653 -1.2 -0.857 1.117 0.8732 -1.115 -0.4073 0.3387 Missing[] 0.2523 Missing[] -0.2725 5.69E-05 -0.1452 1.182 -0.1067 -0.2031 -0.9925 -1.063 0.503 1.176 -0.4875 -2.233 -0.2263 0.1365 -0.4532 5.69E-05 -0.4262 -0.2903 0.09947 -0.4447 0.6437 0.7901 -1.681 -0.6472 0.157 Missing[] 0.7945 0.8671 0.9758 0.2153 1.427 1.236 -0.3013
0.6114 1.888 -0.4007 0.1113 -0.4732 -0.1724 -0.09853 0.287 -0.03498 0.8163 -0.134 0.0415 1.634 0.49 0.6422 0.9609 0.3411 0.9916 2.041 0.5745 2.531 0.6258 1.148 1.062 0.2695 0.3018 0.7205 -0.631 0.2784 0.5686 0.4688 0.5937 0.2147 1.014 1.15 0.3825 0.3042 1.328 1.5 0.4117 0.1937 0.3149 2.188 0.4651 0.6776 2.365 1.791 0.5299 0.6266 0.1069 0.1046 0.01103 0.1792 -0.4189 0.3052 1.451 0.9321 0.3281 1.859 -0.7915 -0.193 0.9947 0.2867 0.5294 -0.7387 1.499 -3.98E-05 -0.251 1.324 0.3045 0.2073 0.4342 0.09197 0.1879 -0.1692 -0.4115 1.521 0.8657 0.7245 1.023 -0.0281 Missing[] 0.1579 0.9662 -0.05038 -1.418 -0.3885 -0.3703 -0.1574 0.2172 0.3359 0.1133 -0.6745 1.12 -0.1727 -0.4693 -0.437 -0.6989 0.4512 -0.01324 -0.169 -0.1666 -0.388 -0.1798 -0.2746 -0.3264 -0.6625 -1.717 -0.4203 0.149 -0.03701 -0.8347 -0.8197 -0.3814 -0.4947 0.8726 0.6386 0.1093 0.5763 0.06505 0.1704 1.351 1.025 0.9422 0.9954 1.267 0.5082 0.9103 0.3465 0.2671 1.15 0.4616 0.9942 0.4532 1.021 0.8767 1.116 0.7023 0.6141 0.09533 0.4691 0.2304 -0.08346 0.1028 0.4047 0.4283 -0.2078 -0.5614 -0.298 -0.3881 -0.1039 -0.8255 -0.2371 -0.6591 0.7322 0.589 -3.98E-05 1.277 0.128 0.00504 0.1398 0.2477 -0.8862 1.718 1.202 0.102 0.5059 -0.5422 Missing[] 0.06307 -0.06344 0.2669 Missing[] -0.3127 -0.8598 Missing[] 0.01759 -1.386 1.123 0.5457 -0.1399 1.128 1.437 0.2113 0.1449 0.1135 -0.6861 -0.3567 -1.484 0.845 -1.729 -1.024 -0.8034 0.05778 3.886 -0.522 1.596 0.335 0.4213 -0.1895 -0.7466 -0.1482 -0.133 0.01417 -0.5111 -0.8534 -0.358 -1.103 0.7574 0.1652 -0.09376 -0.1915 -0.4324 0.6783 -0.162 0.5987 -0.1648 -0.2565 -0.3702 -0.4799 -0.449 -0.3993 -0.4227 -0.1056 Missing[] 0.4608 0.1341 -0.1121 -0.3547 -0.4375 -0.07787 -0.06398 0.9709 1.179 1.352 1.679 -1.444 0.142 1.12 1.803 1.919 0.1005 1.252 2.46 0.173 0.8575 1.234 2.221 -0.5155 0.2589 0.262 -1.72 -0.1412 -0.3967 0.1267 0.3643 0.6758 2.39 1.206 0.9386 1.465 0.7894 0.01772 0.007694 0.3157 -0.426 -0.2355 -0.2931 -0.2126 0.5998 0.6415 -0.02065 -0.5603 -0.04623 -0.07565 0.01257 -0.07689 -0.121 -0.3331 -0.04866 -0.6021 0.5853 -3.98E-05 0.6413 -0.1831 -0.02161 2.736 0.1503 2.141 -0.5589 1.676 -1.014 -1.244 0.9153 0.2875 0.1929 0.5545 0.612 -0.7057 0.3468 -0.1109 -0.5626 -0.122 -0.7685 0.03132 -1.141 1.275 0.9829 -0.4865 -0.782 0.02729 -1.155 -0.9724 -2.006 0.4155 0.2435 -0.9338 -1.219 0.212 -0.4399 -0.3345 -0.8369 0.1973 -0.2283 -0.1602 -1.407 -1.167 -0.07984 0.4189 -0.9138 -0.9258 -0.1265 -0.2894 0.2282 0.2339 0.3476 -0.2121 0.2141 -0.01108 0.163 0.00446 0.1976 0.578 0.1972 0.4644 -0.2182 0.3398 -0.2391 -0.6263 -0.1382 -0.5245 -0.1 -0.7127 -0.7594 -0.5197 0.06978 0.05532 -0.8036 -0.1377 -0.3251 0.2695 0.06416 Missing[] 0.2214 0.01391 -0.4049 -0.2344 -0.6655 -0.906 -0.4843 -1.5 -0.5359 -0.4854 0.1767 -1.44 -1.421 -0.4242 -0.5779 -2.049 -1.657 -0.9006 -1.475 -1.045 -0.8807 -2.283 -1.193 -0.2694 0.06418 -0.3238 -0.2048 -0.3415 -0.8424 0.03648 -1.466 -1.211 0.09763 -0.02696 -0.4576 -0.778 -0.7433 -1.068 -1.25 -0.1892 0.9651 1.589 -0.5617 -0.01073 -0.8004 0.3176 0.1505 -0.2341 0.009384 -0.3831 -0.004491 1.054 1.259 -0.9269 0.03038 0.4234 -1.491 -1.338 -0.9492 -0.08318 -0.7041 0.7451 -3.595 -0.9886 -0.1334 -0.8708 -0.6499 -0.9847 -1.815 -0.896 -0.166 -1.635 -1.318 -1.028 0.4585 -1.37 -0.8552 -1.811 -0.8917 1.056 1.176 -0.582 -0.6676 -0.7837 -0.1227 0.2456 -0.05293 -1.283 0.005684 Missing[] 2.507 2.72 -0.2469 -0.4056 0.5444 0.3648 0.6145 0.6014 0.3397 0.5874 0.5209 -0.06686 -2.821 0.899 0.09905 0.2405 -0.1644 -0.2457 1.529 0.7664 -0.5957 -3.106 -0.3107 -0.2236 -0.9534 -0.2034 0.7226 -0.3176 -0.2227 -0.1285 0.9365 0.6182 -1.581 -0.3007 -0.1642 -0.1892 -0.09371 -0.09032 -0.00291 0.2504 1.292 0.9676 -0.2107
-1.112 -2.448 2.636 0.4427 0.6037 2.341 1.989 2.074 1.857 0.6687 -0.06583 1.949 1.712 0.3004 0.4966 1.93 0.6265 0.663 -0.9645 0.1269 -0.6943 -1.78 -0.4312 -0.04801 Missing[] -0.2638 -1.009 0.1328 1.279 1.535 1.046 1.692 1.06 0.6641 1.258 0.5429 0.5456 0.8461 1.333 0.5391 0.1571 0.5803 0.3389 1.14 2.283 0.7705 0.598 0.7843 0.727 0.004541 -0.2127 0.2912 -0.1636 -0.04948 1.215 1.881 0.5285 -0.9827 0.7234 0.1977 0.4388 -1.3 1.42 0.2493 1.077 2.96 1.636 0.7305 2.022 0.1973 0.87 0.08371 0.6764 0.6576 0.7153 1.415 1.06 -1.572 -0.2804 0.5217 -1.469 -3.608 0.2993 0.06551 -0.548 -1.816 0.3552 -0.4209 -0.954 0.4008 -0.1073 -0.4063 0.01288 0.6267 -0.9052 -0.7529 -1.488 -1.577 -0.5304 0.04748 -0.02451 1.013 -0.1876 0.1097 0.8848 0.723 -0.08607 -0.3167 -2.601 -0.4546 0.1934 0.1792 0.05218 0.05296 0.6316 -0.45 0.1047 0.4337 0.7788 0.04647 0.004583 -1.078 0.8121 0.6287 -0.173 -0.6056 -1.318 -1.871 -2.113 0.05551 -1.38 -0.411 -0.3936 -0.7795 -0.53 -0.3425 -0.3892 -0.9311 -0.6355 -0.6373 -0.8783 -0.1157 -0.17 -0.1501 -0.5246 -0.2763 0.3817 -0.111 -0.2736 -0.04972 1.405 -0.234 -0.2388 0.9336 0.7407 -0.5002 2.389 1.231 0.9994 -0.2745 -0.03078 -2.507 0.3907 3.1 0.7391 0.005402 -0.3163 -0.007524 0.0745 0.4819 -0.2657 1.948 1.559 -1.171 -0.4715 0.8098 0.7732 0.2926 0.6104 1.143 Missing[] -0.9835 0.06483 -0.8073 -0.9261 0.1684 -0.4486 -0.4762 -0.1935 1.704 -1.707 -0.6944 -1.185 -0.3348 -0.1871 Missing[] 3.069 2.444 0.02523 2.708 0.8559 0.02219 0.1756 -0.1075 2.875 -0.6227 -0.3347 -0.9461 -0.2019 0.0107 0.7877 0.683 0.86 -0.8835 -0.7379 -1.088 -1.308 -0.3535 -0.1027 0.0155 -0.6404 0.1427 0.3623 -0.3251 -0.5671 -0.4489 -0.6919 -0.7765 -0.08382 0.524 0.3224 0.8266 1.241 0.6506 0.4953 0.4975 -0.03488 -0.4714 0.3282 -2.571 -2.115 -0.8146 -0.937 -0.0747 -0.3151 -0.9252 -0.1023 1.676 0.02394 0.2253 0.2675 -0.4907 -0.4818 -1.83 -1.835 -1.14 -1.816 -1.249 -3.165 -1.603 Missing[] -2.165 -1.746 -0.7023 -0.4567 -2.219 -1.11 -1.23 -0.1976 -0.8708 -1.431 -0.7942 -1.34 -1.338 -0.1985 -0.1162 -1.208 -1.004 -0.4307 0.1611 -0.04951 0.3162 3.129 -0.2538 1.591 0.7483 2.077 Missing[] 0.7109 Missing[] 1.155 1.174 -0.9994 0.9717 0.628 -0.1847 1.572 1.087 2.335 1.286 0.3344 1.106 -1.564 -2.068 -2.144 2.292 -0.214 0.7853 -0.2348 0.3346 0.3136 0.964 -2.226 -3.829 0.6271 -1.131 0.6027 -0.08591 0.7633 1.767 -1.018 -1.165 Missing[] -1.771 -1.243 -2.042 -2.212 -0.4935 -0.2776 1.814 0.2191 -0.8177 -0.6244 -2.235 -0.9416 -1.841 -2.039 0.3559 0.00234 0.4422 -0.8095 -0.6225 -0.7532 -0.5969 -0.4065 -1.922 -0.6948 -0.8476 -1.487 -0.5828 -0.6651 1.776 0.5304 -0.456 -0.8753 0.7536 0.4888 -2.583 -1.625 -0.4597 -0.7311 -1.266 0.593 -0.9094 -0.5796 1.402 1.307 1.74 1.322 0.06709 0.3797 0.005006 -0.3435 -2.075 Missing[] -1.49 0.4686 -0.9064 -1.205 -2.15 Missing[] -2.284 -0.7244 -0.3555 -0.6265 0.1431 -0.959 -1.607 1.572 1.79 -0.884 0.4384 -0.08029 -1.4 0.2192 -0.8319 -0.541 0.5749 -0.3806 -0.002838 0.9885 -2.256 0.5461 0.7636 0.5329 0.5193 -0.2223 -1.141 -0.2066 0.3456 -1.713 -0.8252 -1.176 -1.24 -1.071 -2.283 0.6947 0.3013 0.1828 -5.664 -2.867 -1.24 -1.333 -0.1059 1.055 -0.04217 -0.09229 0.1906 -1.95E-05 -0.1706 -0.1233 0.0517 0.3774 -0.108 -0.9161 -1.089 0.1658 0.3219 -1.025 0.5721 -1.064 -0.6693 -0.3095 0.688 0.5287 1.263 0.9206 0.6657 -1.127 0.3588 0.5307 -0.2588 -1.661 0.3742 0.1046 0.0464 0.1753 -0.8082 -1.545 -1.255 -3.259 -1.763 -3.823 -3.268 -0.0995 -1.993 0.3795 -0.3735 0.4645 -0.6064 -0.7041 -0.9729 -1.725 0.1637 1.075 -0.4761 -0.7379 -1.114 0.1274 -0.407 0.5962 1.16 0.6885 1.327 1.743 0.7076 2.391 1.147 1.6 1.847 1.971 0.5103 1.022 0.586 0.5524 0.6638
1.424 0.8607 -0.4058 0.7636 1.098 0.805 1.096 2.543 2.153 1.627 0.2006 1.377 0.2268 Missing[] -0.9062 -0.1557 0.9784 0.109 2.042 -0.2222 0.4006 -1.332 0.5937 0.6379 -0.6456 1.511 -0.2861 0.2019 0.6898 1.632 0.3958 2.008 Missing[] 1.593 -0.2775 0.1228 -0.1925 0.5581 0.8587 0.323 0.4391 0.5642 1.967 -1.113 0.339 0.8714 0.4479 0.05526 -0.6047 0.833 0.7482 -0.2558 -0.4701 1.246 0.1756 Missing[] -0.9631 1.473 -0.1876 0.3266 0.005939 -0.6494 0.1351 -0.8157 -0.2133 0.02118 0.2896 -0.6354 Missing[] 0.009328 -0.5321 Missing[] -0.1197 0.1283 0.5262 -0.2231 0.7182 -0.1336 0.143 -0.3867 -0.6227 0.03648 0.9872 1.629 0.298 -1.485 0.5881 0.2096 0.01195 0.3917 0.5018 -1.118 1.388 1.164 -0.1324 -0.369 -0.6434 -1.296 1.115 0.6684 0.7104 1.206 0.4394 0.8686 1.01 0.716 0.2499 0.5323 -0.3819 -0.1877 0.8352 0.2852 0.2451 0.6311 0.8752 -0.3211 0.875 1.261 1.556 1.294 0.7152 -0.4417 -0.852 -0.4165 -0.9152 0.1162 -1.526 -1.848 -1.147 -0.8855 -0.573 -0.7351 0.0573 0.04548 0.1413 -1.093 -0.2782 -0.7572 -0.7445 -0.3973 0.1547 -0.4113 -0.6441 0.4561 0.1305 0.7547 Missing[] 0.802 0.468 0.4592 1.661 1.214 -0.3462 Missing[] -0.4689 0.4424 3.598 0.1534 1.398 0.4834 0.4412 -0.9868 4.29E-12 -0.6307 0.967 0.8905 0.2782 0.9934 0.8155 1.203 0.4541 0.567 0.4257 0.05323 -1.518 -0.2358 1.722 0.1016 0.6713 -1.086 0.9104 -0.5508 0.3468 -0.423 -0.2853 Missing[] 0.4639 -0.5731 -0.9072 0.4954 -0.9253 Missing[] Missing[] -0.2058 Missing[] -1.054 -0.3117 -0.2176 0.01263 -0.1965 0.3909 Missing[] -1.634 -1.21 0.1399 -0.1312 -0.8112 0.2828 -0.9392 -1.393 0.1217 -0.1881 0.2262 -0.9516 -0.1836 0.3666 0.4481 0.5404 0.2972 0.05546 -0.4854 0.1336 0.2373 -0.3724 -0.6848 -0.5464 -1.078 -0.2266 -0.2768 0.05288 0.3695 0.2434 0.2626 3.049 2.812 1.16 -0.9469 -1.402 -0.3909 2.386 1.403 0.472 -0.4051 -1.071 0.3505 0.1006 -0.5319 -0.3201 -0.7321 -0.9113 -1.375 -1.522 -1.265 -1.549 -1.291 -0.4998 -0.4362 0.2733 -0.7149 -0.2852 -0.05806 -0.1503 -1.313 -1.335 Missing[] Missing[] -2.051 -0.9488 -0.7043 Missing[] -2.418 -1.577 -1.286 -1.425 0.2084 -0.4727 -0.3601 -1.073 -0.5447 -0.8197 0.8789 -0.07298 -0.3497 Missing[] -0.9727 -0.3117 0.389 0.738 0.3549 -1.014 0.2491 -0.01933 1.774 0.7517 1.004 0.8052 -0.35 0.5838 1.037 -0.3398 -0.01726 0.312 0.7774 -0.4602 0.3428 -0.2938 0.1981 0.1832 0.6073 -0.5721 -1.365 -0.04508 0.349 0.3313 -0.2814 0.6019 -0.4424 0.969 0.6262 0.364 -0.7707 -0.8735 -0.2963 0.568 -0.04983 1.321 2.125 -0.7471 -0.3327 0.4564 0.03256 Missing[] 0.3312 -0.7113 -1.812 -0.297 0.0649 0.4069 0.09929 0.6193 0.9153 -0.03784 0.122 -0.3063 0.1808 1.09 1.014 1.564 2.566 1.085 2.277 3.303 1.469 2.41 2.325 1.822 1.696 2.814 2.358 1.317 0.6239 0.4818 0.7421 -0.006315 0.03048 -0.08967 0.5886 0.3635 0.772 -0.895 6.67E-12 -0.5035 -0.6551 0.419 -0.03566 0.1354 0.72 0.1105 0.3565 -0.9613 -0.612 -0.6664 -0.6372 -0.7703 -0.307 -0.193 4.57E-12 -0.4439 0.1919 0.4531 -0.1111 0.9384 0.4381 0.1546 -0.02212 -0.44 -1.113 -0.5692 1.65 0.1585 0.2583 0.09205 -0.3761 -0.9919 -0.2642 0.1106 0.4216 1.286 0.629 -0.955 -0.9306 -0.1977 -0.3283 -0.5025 0.9724 0.4608 -1.097 0.8233 2.499 0.3234 -1.098 -0.7628 0.7362 Missing[] -0.1551 0.6027 -0.4632 -1.211 -1.848 -0.5618 Missing[] -0.8708 -0.7856 -0.3131 -0.8232 -1.079 Missing[] 0.2218 2.58E-12 0.312 -0.4527 -0.7016 0.2142 0.212 -1.186 -0.4097 0.7755 -0.7738 0.006987 -0.2367 -0.8623 Missing[] 1.034 0.2807 0.1332 1.005 3.148 0.03878 -0.7382 -0.2137 -0.5446 -0.445 -0.6352 -0.7368 0.3905 -1.664 -0.1657 0.2014 0.541 -0.5115 -0.5329 2.65 -0.8758 0.1676 -2.385 Missing[] 0.0601 -0.6331 -0.5849 -0.462 -0.004222 -0.229 -0.5166 -0.7071 -0.4024 0.6096 2.631 0.8207 -0.4297 -0.3298 -0.1997 0.5653 0.7414 0.08311 -0.1339 -0.04968
0.1791 1.824 2.046 0.373 0.232 2.518 2.766 2.322 1.874 1.202 0.6215 1.34 0.7755 0.7357 1.244 1.852 0.9998 0.6894 Missing[] 1.031 -0.3756 0.2126 0.1931 -0.2117 -1.132 -0.05345 -1.583 3.279 1.517 1.285 1.038 1.272 2.356 1.208 2.794 0.4042 0.9029 0.6235 1.383 0.6964 0.8814 0.8366 2.036 1.612 2.223 1.064 -0.003709 0.1405 0.4274 0.2566 0.07463 0.6396 0.2138 2.169 1.881 0.05267 -0.02458 -0.7632 0.6667 Missing[] 1.203 0.7825 0.4794 0.7222 -1.034 0.9067 1.39 1.731 Missing[] 1.217 1.177 0.7095 0.9157 1.407 0.8026 0.6973 0.3226 -2.37 -0.8962 -0.3818 1.992 -1.751 -1.602 -0.2879 -0.5236 -0.5893 -2.8E-05 0.02253 0.3078 0.1936 0.2241 0.443 0.9092 1.694 0.463 0.09047 0.02521 -0.3421 1.026 0.1397 0.2943 0.9031 -0.5873 0.173 0.4621 0.1944 -0.05874 0.1386 0.5315 -0.6233 -0.2572 -0.5521 -0.5054 0.06869 0.6374 0.2262 0.7193 0.08407 0.08108 0.0548 0.236 -0.1515 -0.2086 -0.1921 -0.4482 0.3519 -1.631 -1.069 -2.195 -1.142 -0.2856 -0.3867 -2.8E-05 -1.007 -0.3096 -0.4786 0.05009 -1.515 -1.675 -1.35 -0.3325 -0.5939 -1.112 -0.5504 0.2482 -0.07496 -0.07 -0.9346 -2.167 0.04211 0.1364 0.3016 -0.374 0.4739 -0.5735 -0.06594 1.847 1.272 0.7188 0.1718 0.1365 Missing[] -0.994 -0.9663 0.9549 1.145 0.5506 1.35 1.336 1.495 1.87 1.457 0.3901 -1.087 -0.3336 -0.1843 0.9397 0.0669 1.547 0.126 -1.174 0.1906 1.472 -0.6286 -0.4867 -0.439 -0.3903 -0.3315 0.08449 -0.4227 Missing[] -1.67 Missing[] 0.5195 1.533 -0.1412 Missing[] -0.9073 -0.37 3.234 0.2307 -1.879 Missing[] -1.516 -0.9648 -0.5313 -1.192 -1.407 -0.4312 -0.398 0.779 0.3168 0.7283 -3.414 0.02758 Missing[] -0.02521 0.6708 1.345 1.262 0.7114 1.015 0.3408 0.6226 -0.6004 -0.206 -0.3456 0.007933 0.2987 0.4008 0.5577 0.851 -0.231 -0.3661 -0.3954 -1.346 -1.555 -0.758 0.9174 1.957 0.8448 0.9492 -0.9127 -0.6492 -0.08424 -0.2831 0.337 -0.2642 -2.253 -0.982 -1.018 -2.17 -1.458 -2.169 0.2074 -0.7093 -1.696 0.1833 0.6994 -1.122 0.3903 0.347 -0.8095 -0.642 -2.198 -1.858 -2.893 -1.568 -1.224 -1.575 -1.108 -1.6 -1.069 -0.811 -0.0699 -0.8993 -0.4933 -0.7412 -0.6493 -0.3393 Missing[] -0.5633 Missing[] -0.5951 -1.283 0.2736 -0.1814 0.1274 -1.302 -1.675 -0.04348 -0.621 -0.7531 0.485 1.383 1.384 2.073 0.8037 2.544 0.6786 1.089 0.03574 -0.2225 -0.1637 0.534 -0.05293 -0.07291 0.3166 -0.9444 -0.4962 -0.9256 -0.4717 0.5444 0.5227 -0.8266 -0.9178 1.402 Missing[] 0.07577 0.2593 -0.6507 0.2149 0.4151 0.7454 0.6075 0.5692 0.81 -0.2328 0.3127 -0.5411 -0.04006 0.4692 0.2719 -0.6437 -1.603 -0.3137 0.2124 -0.6978 -0.9733 -0.7152 0.2231 -0.1275 -0.05369 0.004181 0.01514 0.03151 1.37 0.8896 2.254 1.312 1.034 2.071 0.4407 0.6614 0.8 2.009 0.833 1.654 1.438 0.6206 -0.1662 0.1701 0.3624 -0.413 0.7487 0.3476 1.731 1.62 1.656 -0.6166 0.1283 -0.3187 -0.1408 -0.06838 -1.03 -0.3661 0.1891 0.6419 0.2719 -0.5086 -0.02388 0.09439 -0.4717 -0.3552 -0.5106 -0.6352 -0.3676 -0.3306 0.1164 0.3485 0.4803 -0.1025 -0.1834 -1.295 -0.5417 -0.3636 -0.8487 -0.4009 1.444 0.03779 0.5729 -0.8415 0.221 0.6124 -0.4278 -0.04137 -1.42 -0.6137 1.103 -0.3699 -1.137 0.606 -0.1985 -0.923 -1.747 -1.452 Missing[] 0.08863 Missing[] -1.103 Missing[] -0.6225 0.09257 0.9697 -2.646 -3.437 -1.545 -1.026 -0.3981 -0.7004 -1.335 -2.873 -1.748 -0.4178 -0.6588 -1.027 -1.196 0.3462 -3.364 -0.9887 -1.346 -0.716 0.6086 1.047 -0.8214 -0.02603 -0.5175 -0.303 0.6224 0.2226 0.0334 Missing[] -1.374 -2.248 -2.374 -0.02592 -0.09843 0.1202 2.362 1.708 1.497 1.571 1.971 1.952 1.116 0.8753 -0.2267 -0.1362 -0.2596 -1.101 -1.294 3.025 0.4281 -0.149 1.97 0.09841 -0.3687 -0.1662 0.318 -1.027 0.1672 -0.5111 1.23 1.334 1.394 1.337 2.214 1.567 1.812 1.767 1.88 0.002842 -0.002303 0.04058 -0.0345 0.6881
0.6213 1.757 1.913 1.343 -0.4958 1.632 1.849 1.445 0.9259 0.3602 -0.2307 1.461 1.316 0.2029 0.1446 0.2689 1.243 0.1615 2.352 0.3464 -1.135 -0.4222 0.2013 0.1825 -0.962 -0.3223 -0.9185 3.136 1.039 1.075 1.228 0.8127 1.412 1.303 2.585 0.4594 0.7801 0.4696 0.8163 0.7986 0.8996 0.9808 1.25 1.335 3.24 0.892 0.5205 0.9073 0.3105 0.2314 0.2808 0.2073 0.06896 1.917 1.223 0.2205 -0.3185 -0.2249 0.1776 2.877 0.8997 -1.023 0.8066 1.384 Missing[] 1.202 1.094 1.382 1.526 0.5496 0.5065 0.8811 0.6579 0.6193 0.4058 -0.2151 0.2048 -1.447 -1.154 0.004019 1.098 -1.96 -1.679 -0.4184 -0.2785 0.4539 -0.2715 -0.1037 -0.3535 -0.0643 -0.04974 0.2782 1.518 1.242 0.9192 0.6036 0.3767 0.4482 1.34 0.944 Missing[] 0.9393 -0.4591 0.4932 0.7723 0.2805 1.467 1.52 0.1717 -0.1851 -0.5162 -0.6676 -0.8363 -0.1737 0.2957 0.3256 -0.1138 -1.599 -1.265 -1.554 0.08169 Missing[] -0.2855 -0.5639 -0.6106 0.186 -0.8674 -0.4828 -1.651 -0.997 -0.1394 0.643 0.7676 -0.7754 -0.2356 -0.321 -0.0002335 -1.814 -1.964 -1.246 -0.1081 -0.3167 -0.5805 -0.4492 0.1714 -0.2678 -0.02683 0.7955 -1.713 -0.6196 -0.2852 -0.2217 -0.5476 0.5411 -1.129 -0.5322 2.668 1.39 -0.2631 -0.858 -0.673 Missing[] -0.5258 -3.397 0.6489 0.4723 -0.09221 0.869 0.9563 1.169 1.822 0.9569 0.0617 -0.9602 0.476 0.3484 0.7749 1.148 0.8335 0.616 -1.099 0.0726 0.6893 -1.033 -0.9521 -0.7757 0.003766 0.06323 -0.3616 0.09994 Missing[] Missing[] -0.7965 0.2157 0.581 0.6068 0.6129 -0.5241 -0.04082 2.578 -0.7637 -3.056 -3.179 -2.745 -1.769 -0.5027 -1.388 -0.2946 -0.6847 -0.0779 0.2165 0.9818 0.9925 -2.584 0.4203 -1.018 -0.7909 0.209 0.7918 0.662 0.4326 -0.1782 -0.3563 0.6552 -0.06322 -0.07328 -0.06631 0.2829 0.2219 0.6766 0.4512 0.6571 0.9292 -0.3779 -0.2822 -1.127 -1.309 -1.495 0.5976 -0.5579 -4.289 -2.305 -2.475 -1.683 -0.9446 -0.3438 0.4242 -1.238 -2.434 -1.237 -1.285 -0.1377 -0.6516 -2.246 1.262 -0.5833 -0.1115 -0.2919 -0.7674 -1.993 0.4325 -1.186 -0.9323 -0.9528 -2.275 -0.9645 -1.748 -1.751 0.3622 Missing[] -0.1621 -1.092 -1.849 -0.6295 -0.03382 -0.5911 -0.2141 -0.435 -0.6557 0.07297 -0.2789 -0.1348 Missing[] -0.8485 -1.254 -0.5723 -1.09 -1.271 -1.863 -1.933 -0.5353 -1.786 -1.467 0.9872 0.6775 0.6658 1.394 1.104 1.963 -0.0002335 0.6469 0.4225 0.5249 0.003766 0.1136 -1.052 -0.01223 0.4108 -0.4825 -1.303 -0.7734 -1.549 -1.398 -2.066 -0.6447 -1.243 1.833 Missing[] Missing[] -0.429 -0.4738 0.7231 1.686 1.777 1.784 -0.1057 -0.3288 0.3727 0.1139 -1.589 0.1406 0.6094 -0.7044 -1.02 -1.68 -1.308 0.2107 -0.9446 -1.767 -1.586 -0.5105 0.1146 0.1943 -0.3032 -1.08 -0.1933 0.6718 0.3518 1.679 -0.2773 0.2284 0.5059 -0.3117 -1.245 -0.7383 0.1481 -0.129 0.5583 0.3522 -0.2622 -0.4357 -0.1833 0.03457 0.3131 1.218 -0.5131 0.7222 1.242 1.744 -0.04541 -0.8506 -0.4175 -1.152 -1.127 -3.143 -1.826 -0.9335 0.1331 -2.58 -1.19 Missing[] -3.131 -1.876 -1.772 -4.06 -2.401 -1.596 -1.407 -0.1285 0.2716 -0.9825 -1.059 -0.3518 -1.675 0.3817 -1.528 -0.7095 -1.088 0.8329 -0.03903 1.126 -1.068 0.5268 -0.5162 -1.566 -0.6559 Missing[] -1.457 0.04216 -1.699 -0.9281 1.153 0.9574 -0.7819 -1.239 -1.429 Missing[] 0.1113 -2.04 -1.084 -0.4048 -0.5003 -0.2293 -0.0002335 -1.566 0.6716 -0.7258 -0.8075 -0.1229 -0.5065 -1.997 -2.24 -2.124 -0.0185 -1.121 -1.26 -1.273 -2.113 -3.078 -1.415 -1.204 -0.5395 0.05478 0.6805 -0.6531 -0.5516 -0.3845 -0.2398 0.01454 -0.8206 0.08987 -0.7391 -1.135 -1.872 -2.451 -0.4756 -0.8207 0.8003 3.929 1.382 1.962 1.681 2.388 2.216 1.34 2.588 -0.383 -0.326 -0.8515 -1.366 -1.607 1.474 -0.2016 0.3332 2.31 -0.2067 -0.8049 -0.002006 0.1485 -0.8555 -0.1857 -0.6405 0.4505 2.57 1.411 1.505 3.076 0.9632 1.205 1.046 1.192 -0.1823 0.08467 -0.05151 -0.1113 0.5739
-0.1093 -0.4377 -0.1168 1.117 0.163 0.3613 0.03914 -1.678 -1.035 -0.604 -0.7106 0.3332 -1.095 Missing[] -0.7771 -0.5914 -1.496 0.7603 -0.4086 -0.1999 -0.1316 -0.7865 -1.764 -1.993 -1.461 0.9845 -0.1298 1.88 -0.3574 0.5203 0.9428 -1.661 -0.4772 1.893 0.03177 0.3711 0.8798 1.623 1.685 -0.8101 -1.024 -0.4935 -1.107 0.5918 0.8383 -0.3987 -0.1888 0.5142 -0.4882 0.11 0.2852 0 0.1447 -0.5249 -0.2945 -0.3903 0.2977 -0.9706 0.08642 -0.559 -0.4598 0.8274 -0.1737 -1.786 0.05009 -0.51 0.4349 -0.6257 Missing[] -0.7294 -0.9262 -0.8341 -0.841 -0.8385 Missing[] 0.6811 -0.05148 0.9378 -0.5153 0.4496 0.4442 -0.668 -1.593 -0.1386 0.7008 0.06577 0.2293 0.5629 -0.1428 0.08704 0 0.8299 0.3741 0.2729 1.512 1.043 0.6984 0.4759 1.063 -0.01487 Missing[] 0.643 1.225 -0.2441 0.792 0.2973 1.501 0.8766 0.3824 0.06412 0.3286 0.5914 1.178 0.7904 2 1.361 0.2143 Missing[] -1.436 -0.8994 0.4765 0.1507 0.9869 0.8564 0.1822 2.705 -1.87 -1.323 0.5562 -0.6022 -0.2427 1.131 -0.4217 0.9587 0.3166 0.3337 0.9115 1.282 1.511 0 -0.705 0 -0.2088 0.7342 1.62 0.659 1.248 0.9623 2.115 1.282 -0.1323 0.08425 -0.3465 0.4319 -0.4821 -0.6075 1.482 1.272 -0.1013 -0.4553 -0.734 -0.1036 -0.04551 0.2869 0.1109 -0.6718 -0.8567 0.9317 Missing[] 0.2342 0.6565 -0.5287 0.4463 -0.3945 0.216 -1.035 0.5946 0.5078 0.3025 0.3497 0.6191 0.1893 0.7811 -0.6621 -0.3998 -0.1964 3.099 0.8915 0.5987 1.51 -0.8482 0.2756 1.874 0.644 -0.7102 -0.1586 1.865 0.5937 -0.8756 -0.59 -1.626 -2.193 -3.093 -2.369 -0.7859 0.7279 -1.039 0.2436 -1.479 -0.568 -0.246 -0.5468 -0.5018 1.004 Missing[] 0.01658 1.686 -0.7387 -0.8027 -0.8167 -1.192 -0.2105 -0.5455 -0.02058 -0.399 -0.8391 -0.07366 -0.06804 -0.3084 -0.4427 -0.1412 -0.1215 0.6523 1.069 0.6355 0.2148 -1.324 -0.2074 0.5665 -1.433 0.9407 0.3153 0.1222 -0.899 -0.0481 -0.75 -0.6541 -1.153 -2.257 -1.644 -1.773 0.3535 0.02724 -0.4431 0.2613 -0.5215 0.2902 -1.178 -0.6596 -1.638 -0.4958 -0.7485 -1.409 -1.148 -1.926 -0.7332 -0.3808 -1.366 -1.052 Missing[] -1.241 -1.301 -1.98 0.4081 0.4316 -0.1534 0.2811 -0.2338 -0.2619 -0.07579 -0.8587 0.2057 -1.638 -1.333 -0.02144 -0.507 -1.565 -0.6495 -1.532 -1.11 -0.4496 -1.7 -0.5512 0.33 0.9742 0.5805 1.018 -0.715 -0.007239 -0.8015 -0.2446 0.1613 -0.3997 -0.4662 0.07268 -1.589 -0.912 -0.4995 0.7426 -0.7167 -1.876 -1.463 0.5293 0.9576 -0.3583 -0.3842 0.479 -0.7897 -0.03179 -0.3432 -0.8827 0.4719 1.975 2.452 2.386 1.316 0.953 -0.7675 0.1116 -0.6872 -1.854 -1.5 -0.4365 -0.6348 -0.8698 -1.223 -0.5084 -0.6368 -1.028 -1.947 -0.5899 -1.046 -1.464 -0.5884 -0.8239 -0.5496 -1.642 Missing[] -0.6717 -0.5046 -0.4905 -0.1093 -0.1929 -1.33 -1.06 -0.7266 -0.6807 -1.422 -0.007026 -0.7105 0.8052 -0.01777 -0.7687 -0.9231 -0.04382 -0.6729 0.01974 -0.3079 0.4573 -1.055 -0.6733 -1.106 -0.7508 -0.05946 -2.131 -1.942 -0.8247 -0.5159 -0.7661 -1.934 -2.812 -3.367 -1.297 -0.866 -2.495 -1.883 -1.096 -0.8366 -0.8181 -0.04921 -0.4588 -1.224 0.05116 -0.9719 0.4205 -1.273 -0.5458 -0.928 0.2317 -0.05399 0.4643 -1.036 -0.3234 0.5066 -1.249 -1.098 -0.9961 -0.5228 0.2983 0.2713 -0.6533 0.2989 0.09344 -1.484 -1.416 -1.002 -2.193 -0.145 -0.954 -0.6668 -1.033 0.3134 -0.4225 0.5467 -0.1094 1.174 -2.067 -1.57 -0.8992 -0.6244 2.275 1.533 -0.1243 -0.2323 -1.398 -1.304 -0.9186 0.6521 -1.162 -0.5556 0.7016 -1.292 -0.5946 -0.5692 -0.02816 -0.1362 -0.8463 -0.159 -0.6947 -0.6543 -0.357 0.5012 -1.647 -1.488 -2.172 0.4745 3.139 Missing[] 3.398 2.078 4.348 3.509 4.949 4.3 1.475 0.9043 -0.6913 0.0007212 -0.3397 -1.209 -1.242 -1.648 -1.582 -0.3881 -2.481 0.05963 0.7864 -1.184 -0.4842 -0.5577 0.9921 2.48 0.07328 -0.3312 0.1754 0.2939 4.487 0.3066 -0.2077 -0.2149 -0.3139 -0.8394 -0.529 1.457 1.859 0.3424
4.092 3.469 -0.5 -0.2825 -0.625 -0.6957 -0.5498 -0.07831 -0.3243 -0.039 0.3134 -0.3888 1.408 1.069 1.421 1.678 2.001 0.001328 0.6704 0.04716 -1.396 0.6255 0.5771 0.7873 0.3545 0.6055 -0.7378 2.441 -0.006875 -0.4146 -0.8772 0.4164 -1.192 0.7843 -2.049 0.7952 0.7869 0.9164 1.707 1.133 1.032 0.8836 -0.2421 0.1508 -1.419 1.716 -2.676 0.538 -0.4788 0.7458 0.7906 -0.06406 0.2275 -0.4913 0.9147 0.5996 0.7168 1.581 0.9319 1.591 -0.2851 0.6254 0.1984 -0.01809 -1.001 0.3022 -1.632 -1.579 -1.852 0.4893 -0.02672 1.054 0.3364 0.267 0.005452 0.6677 0.06056 -0.9433 -1.382 0 0.1497 -0.1102 3.417 2.241 2.989 0.7275 -0.2208 0.4432 0.1522 -1.098 0.08704 -1.017 -0.9348 -0.483 0.159 -0.05067 0.1905 0.07638 -1.723 0.7778 0.03728 -0.03493 0.4627 -0.2211 -0.6769 Missing[] -0.6378 -0.8284 -1.067 1.386 -0.86 0.3115 0.3695 0.1593 0.3079 -0.7967 -0.01872 -0.572 -0.265 -0.3382 -0.255 1.005 -0.6357 Missing[] -0.9428 0.3888 0.5873 2.644 2.389 0.5039 0.5659 0.3303 -0.8264 -0.8262 -0.0444 0.3461 -0.7245 -1.489 -1.476 -0.08896 -0.1819 0.001537 -0.7388 0.3496 2.202 -0.73 0.222 -0.05067 0.8876 -1.087 -0.6728 -0.6723 -0.416 0.4949 1.839 -0.06969 -0.4894 -0.2152 0.8177 1.045 1.033 -2.827 -1.575 -0.2468 0.2526 -0.6713 -0.4616 0.273 0.3237 -0.06633 0.2594 -0.3663 -1.073 -1.129 -0.7195 1.792 0.3273 -0.2779 -0.1007 -0.3417 0.2578 -0.1063 -0.2449 0.3398 0.3012 0.662 -0.8044 0.8405 -0.5899 1.033 0.004631 0.004084 -0.9217 -0.4065 -0.2048 -1.051 -1.093 -0.5573 Missing[] 0.1493 Missing[] 0.953 0.5571 0.8478 -0.661 1.454 0.02606 1.989 -0.4189 -0.118 Missing[] -0.3722 -0.5242 -1.368 -0.7974 -0.709 0.2583 -2.071 -1.722 -1.209 -1.895 -1.966 -0.6554 0.1915 0.1003 0 -0.1246 0.2629 -0.07554 Missing[] 0.1361 -0.551 -0.2903 0.08689 0.5226 0.5838 Missing[] 0.8901 Missing[] 0.002919 0.5398 -0.1542 1.096 0.5646 -1.008 1.193 -0.27 -0.9454 2.332 0.9756 1.026 2.177 -0.1775 -0.111 -0.1959 Missing[] 0.6922 0.2324 -1.002 -0.3323 -1.361 0.8482 0.4705 0.5487 -0.503 0.3227 2.02 -0.6624 -0.6359 0.2662 1.905 0.7118 0.08146 0.4171 -0.03044 1.193 0.9397 1.033 0.5818 0.6312 Missing[] -0.1001 Missing[] -0.8137 -0.0264 -0.5375 0.1284 0.475 -0.2928 -0.4831 0.2365 -0.751 0.1529 -0.1755 -1.14 -0.8363 Missing[] -0.3095 -0.8177 -0.8475 0.5387 -2.769 -0.5592 -0.9381 -0.2073 -0.206 0.6221 -1.364 -0.9864 1.948 0.2073 2.159 0.4963 0.7986 0.2066 0.01464 -0.3144 0.7844 0.3754 -0.3162 -0.09849 -0.9692 -0.765 -1.329 Missing[] -1.815 -1.632 -0.05724 0.3826 Missing[] -0.1461 -1.464 -0.9102 0.1008 Missing[] -0.4437 -0.7134 -0.4948 -0.5394 -0.7033 0.03357 -0.9881 -0.8182 1.125 1.08 -0.6215 -1.626 -0.2656 Missing[] -0.7425 -0.04236 -1.131 -0.6588 -0.2927 0.4835 -1.1 -0.4609 -1.565 -1.094 -2.296 -0.5591 0.02787 -0.3651 0.2483 -0.2874 -0.6096 -1.023 -0.5202 0.1783 -0.9216 -1.223 -0.6771 -0.2693 0.1404 -0.8154 -0.587 -0.8756 -0.8431 -1.96 -0.9008 -1.759 -1.448 -1.598 -1.122 -2.601 Missing[] 0.1264 -0.5246 0.04518 0.04343 0.1645 -0.6134 -0.1392 -0.2613 Missing[] -0.6867 -0.4528 -0.05292 Missing[] Missing[] -0.4817 -0.7391 -0.7481 -0.1248 0.1153 Missing[] 0.76 -0.6557 -0.8001 -3.249 -0.2704 0.1724 -0.2647 0.07828 -0.03431 0.5066 -0.5272 -0.09781 0.1651 0.8578 -1.573 Missing[] -0.4993 Missing[] -1.865 -1.591 -1.522 -0.2057 -0.8661 Missing[] -1.229 -0.6749 -0.8833 -0.8958 -0.08572 0.003152 -0.2955 -2.775 -0.6579 -1.553 -0.4549 Missing[] -1.305 -1.303 -0.2432 -0.6177 -1.157 Missing[] 0.1633 -0.8025 -0.03204 -0.3285 -0.9888 0.2031 -0.0665 0.1927 -1.094 -1.547 -1.563 -0.7753 -1.358 -1.337 -2.104 -1.845 -0.3973 -4.944 0.7228 -0.9794 0.03172 Missing[] Missing[] 0.2894 0.7041 0.205 1.695 -0.3943 1.294 0.2393 -0.1873 0.4233 -0.2699 -0.1511 0.1879 -0.4388 0.1696 -0.8076 -0.3868 -0.5086 -0.09994 0.1085 0.1443 -0.8594 -0.2928 -0.00146 0.07392 -0.2817
0.04558 -0.7724 0.9711 0.009477 0.003502 0.8218 0.4057 0.5462 0.2232 -0.02049 0.1846 0.6997 1.226 0.9792 1.282 1.667 2.053 1.378 -0.2731 1.747 0.9644 -1.937 0.7356 0.3938 -0.4443 0.476 Missing[] 0.3962 1.062 0.8399 0.8924 0.9289 -0.5051 0.1319 -0.3877 0.3017 1.856 0.8589 1.619 1.32 0.3569 0.8321 0.7232 1.176 -0.7762 Missing[] -0.6192 -0.3185 -1.159 -0.5782 -0.5512 -1.073 -1.329 -0.2982 0.2689 -0.2894 1.035 -0.06664 2.245 4.893 0.6516 2.193 2.325 0.7406 1.457 1.421 1.076 -0.1466 -0.00181 -0.06213 -0.2785 -0.5227 -0.0004124 -0.03045 0.1951 1.735 -0.2509 -1.826 -1.254 0.3838 0.939 0.1145 0.1691 Missing[] 3.618 4.479 -0.1484 0.5269 0.1411 0.2646 0.2075 -0.3925 -0.5893 -0.6705 -0.7774 -0.8926 -1.197 -1.63 -2.302 -0.8101 -0.8504 -0.8654 -0.1408 -0.2395 -0.08943 -0.6392 -0.7723 -1.871 -1.59 1.502 2.512 0.214 0.242 1.239 1.367 -1.21 -0.1135 -0.4465 -0.06645 -0.1797 0.8571 -1.168 0.6677 -0.06931 -0.3183 0.6973 -1.311 -0.7305 -1.328 0.07131 0.2002 -0.4632 0.2791 -0.6176 0.3821 -0.2503 0.1376 -0.1252 -0.3289 -0.08546 -0.0871 0.182 -0.1882 -0.04193 -0.6968 -0.04549 0.3745 -0.2452 -1.713 -1.063 -0.7073 -0.8465 -0.4505 1.246 -0.5048 -0.2638 1.446 0.6893 0.5352 0.1963 0.193 -4.38 -1.872 -1.397 0.5503 -0.0309 -0.01193 0.5643 0.1021 0.1622 0.1236 -1.138 -2.593 -0.6532 -0.1146 0.274 0.2928 1.258 0.3102 -0.3482 -0.9607 0.4957 -0.1704 -0.2438 -0.1786 0.8595 -0.5688 1.76 -0.3023 2.388 1.69 1.966 2.136 1.087 1.576 2.049 -0.0004124 -2.399 0.2088 -1.09 -0.9944 2.759 2.822 2.965 3.813 -0.02283 0.1277 0.8728 0.09552 0.3735 0.8355 0.4114 0.8927 -0.9057 -0.3647 -0.325 -0.06564 -0.6952 -0.5389 -0.4167 -0.7643 -0.5266 -0.7357 0.01257 -0.2694 -0.2825 -0.5421 0.1479 -0.1229 0.2207 0.1641 0.04684 0.4701 -1.773 -2.166 -2.837 1.176 -0.9885 1.095 -1.165 -1.15 -0.1612 -0.7512 -1.602 -1.589 -0.7061 -0.9395 -1.589 -1.74 -2.678 -2.331 Missing[] -0.4679 -1.246 -1.392 -1.469 -1.334 -1.857 -2.425 -1.833 -2.313 -1.013 -0.6001 -0.06309 -0.7895 -1.39 -1.853 -2.13 -1.564 -1.95 -0.6293 -0.09143 0.6679 -1.238 0.02723 -0.03711 -0.2365 -0.6691 -0.7258 0.09116 Missing[] -0.2541 Missing[] -0.4413 -0.6009 -1.512 -1.546 -0.6388 -1.166 -1.67 -0.04201 -1.325 -1.177 -0.6194 0.3158 0.1881 -0.4803 -0.5262 -0.9797 -0.1779 1.182 0.0187 -0.5937 -1.717 -1.026 -0.3452 0.7934 0.04507 -0.66 -1.615 -0.3496 0.2588 -2.207 -3.729 -1.463 -1.046 1.017 0.9999 3.498 -1.277 -1.383 -1.161 -0.8734 -1.016 -1.585 -2.171 -1.974 -0.7814 -0.5818 -1.233 Missing[] -1.296 -1.157 -1.235 -1.531 -1.671 -1.09 -1.281 -2.989 -1.792 -1.69 -0.9966 -1.715 -0.8314 -1.568 -0.714 -0.95 -0.534 -1.327 -0.243 -0.2656 -0.9298 -0.4038 -0.09316 -0.131 -0.0009991 -0.1735 -0.5874 -1.098 -1.179 -0.02229 -0.4251 -0.3052 -0.9616 -1.067 -1.129 -0.4215 0.1729 -0.7883 -0.1401 -0.3381 -0.6847 -0.6213 -0.7762 -1.88 -0.8576 -1.396 -1.007 -1.722 -2.131 -2.01 -1.868 -1.169 -0.6541 Missing[] 0.06489 -1.065 -1.659 -0.3561 -0.3711 -0.3512 -1.424 -0.6098 -1.774 -0.7135 -1.943 -1.021 -1.165 -0.8278 -0.5372 0.8604 -0.4241 -0.5925 -0.35 -0.1584 0.5702 0.3785 -0.2542 0.03485 0.9486 -1.362 -0.7008 -1.658 -1.03 -1.364 -1.335 -0.9157 0.0792 -0.2324 -0.05473 -1.617 -1.121 1.386 -0.384 -2.254 -3.029 -2.644 -0.7042 -1.223 -2.468 -0.1685 -2.018 -1.07 0.2486 1.445 1.611 0.09934 -2.052 -2.662 -1.011 0.06308 -3.962 -3.662 -0.3551 Missing[] -2.06 -1.373 -0.6856 -1.372 -1.054 -0.2968 -0.9023 -1.602 1.273 0.9124 -0.2529 -0.1171 -1.709 -1.919 -1.851 -2.393 -1.101 -2.875 -2.806 -0.3647 -2.413 0.2173 0.3203 0.8013 1.65 0.09323 -0.6627 -0.472 -0.7725 2.353 -0.3661 0.4729 -0.02412 -0.4684 0.8742 -0.04138 -0.2119 0.3019 2.09 1.02 0.8804 2.973 0.8016 1.504 1.515 1.444 -0.2589 0.7623 0.4494 0.4036 1.555
0.5292 -0.8623 -0.04521 0.4571 0.05113 -0.3275 -0.2367 0.1938 -0.01513 1.089 -0.02581 0.9194 0.4207 1.526 1.609 2.212 1.219 -1.174 0.005558 1.008 2.736 0.8277 2.04 1.788 1.032 0.8556 0.6154 2.055 1.069 0.9935 0.1988 1.343 0.2615 0.7525 -0.1701 1.06 0.307 2.049 1.902 1.672 1.109 1.083 1.954 0.07597 1.021 1.108 1.232 1.039 0.1364 0.5554 0.7147 2.16 2.186 1.562 -0.3618 -0.1982 1.754 0.867 1.941 4.572 3.521 3.245 1.912 2.323 2.411 1.282 1.611 0.116 -0.3863 0.9778 0.5264 0.79 0.9648 0.5993 0.4786 0.2362 1.766 3.005 2.741 0.4535 0.5567 0.5911 -0.7133 -1.268 -0.1935 -1.764 0.1094 0.3918 0.05942 0.3392 -0.5838 0.9011 0.7293 1.961 -0.06688 0.4606 0.5596 0.8571 1.553 0.1889 Missing[] 0.5292 1.525 0.4751 0.8692 0.2165 1.468 0.5087 0.5706 1.432 0.8261 -0.774 -0.4395 0.05849 0.3164 2.499 0.3464 0.3952 1.645 0.7909 0.5627 0.6431 1.044 0.5271 0.1667 0.09797 0.1399 0.3438 0.6516 0.3584 1.166 -0.3406 -0.2238 0.719 0.4917 0.4929 0.2178 -0.8887 -0.8881 -0.1578 0.5306 0.4473 -0.4856 -0.6993 -0.1053 -0.7169 -0.3829 -0.9075 -1.988 -1.443 -1.653 -1.091 0.09382 0.3121 -0.1989 -0.5065 -1.703 -2.642 -3.761 -4.31 -3.722 -3.463 -1.948 -2.209 -0.1973 -0.2693 0.5737 -0.8134 -0.7067 -0.2347 -0.6698 0.341 -1.222 -1.351 0.06576 -1.259 -0.5811 0.394 0.5142 -0.006109 0.1299 0.8248 1.408 0.2812 0.3514 0.3259 -0.7912 1.156 0.1069 0.6779 2.032 2.113 3.096 -1.088 1.381 -0.859 -0.2601 -0.2632 -0.1024 -0.1449 -0.9088 1.486 1.15 1.017 -0.8792 0.9501 0.8245 0.9045 0.9571 -0.2063 0.8891 0.3771 -0.6956 -1.824 0.02357 -1.035 -0.1919 0.04388 0.0727 -0.1871 0.2285 -0.1319 -0.6945 0.2114 0.4287 0.1909 0.6276 0.16 -0.2935 0.3549 0.04158 -0.1173 -2.149 -1.78 -1.644 -1.631 1.518 -0.04338 0.5392 0.2321 -9.25E-05 -0.2653 -0.7016 -0.1968 -0.5518 -0.3152 0.6611 2.004 1.919 0.4177 0.3319 0.1823 0.8829 2.571 0.4576 0.272 0.4295 -0.09675 -0.8715 -1.624 -1.43 -0.6459 -0.03763 -0.5509 0.8066 -0.6708 -0.5436 -0.2003 -0.9992 0.08283 0.7122 0.7193 1.489 0.3005 0.2384 0.4638 0.3369 0.2387 0.1909 -0.01631 -1.004 -0.1854 -1.243 -1.237 -0.7733 -1.434 -1.422 -0.7205 -2.979 -0.874 -1.623 -1.119 -0.764 -0.1381 -0.0236 -0.2853 0.2653 -0.03218 0.6649 -2.163 -0.1355 -0.6227 0.00132 0.9928 0.7921 -1.334 -0.9208 -0.2513 -0.8307 -0.2351 -0.6415 -1.261 -2.388 -3.812 -2.497 -1.402 0.6167 -0.3245 -1.645 -1.311 -0.3123 -1.648 -0.3488 -0.1565 -0.2654 -1.533 -2.041 -0.185 -0.3072 -9.25E-05 -1.427 -0.8721 -0.439 -0.8477 -0.9708 -0.6056 -1.001 -1.242 -1.36 -1.279 -1.724 -1.194 -1.402 -0.6593 -0.8507 -0.4594 -1.269 -0.6153 -1.683 -1.084 -0.5724 -0.6305 -0.7721 -1.45 -0.5468 -1.104 -0.5683 -1.393 -1.449 -0.9353 -1.737 -9.25E-05 0.3679 Missing[] -0.3807 Missing[] -0.7209 -0.2827 -1.228 -0.5055 -1.008 -0.8015 0.644 -0.8982 -2.039 -1.683 -0.8132 -0.9346 -1.505 -2.312 -0.987 -1.487 -1.396 -0.8852 -1.684 -1.649 -1.046 -1.227 -0.616 -0.9514 -1.113 -0.7412 -0.01287 -2.446 0.07865 -1.563 -1.39 -1.2 -0.9471 -1.227 -0.3611 -0.5065 -0.491 -1.82 -1.369 -1.358 -0.7939 0.1414 0.6595 -0.6169 -0.3393 -0.4133 -1.046 -0.718 -1.398 -0.9098 -1.66 -0.6333 -2.074 -4.902 -1.557 -1.529 -1.753 -1.6 -3.136 -3.169 Missing[] -0.8956 -1.742 -0.9306 -1.775 -1.92 -1.399 -1.099 -1.237 -1.378 -1.383 -2.276 -2.282 -1.174 -2.653 -2.755 Missing[] -0.319 -0.01471 -0.5663 -0.9661 -1.57 -0.8145 -0.9578 0.4441 Missing[] -1.156 -1.437 -1.204 0.4144 -1.648 -1.29 -1.223 -1.207 -2.345 -1.587 -1.971 -2.074 -0.9758 -0.9816 0.3789 -0.1651 0.2894 1.148 0.121 2.537 1.686 -0.2599 2.981 1.45 2.728 1.018 0.1538 -0.8156 -0.6098 -1.182 -0.7321 2.389 0.7512 1.085 0.2507 0.01512 0.3548 0.7432 0.4205 -0.6503 -0.2173 0.9067 0.8387 -0.4987
0.5313 -0.6208 -0.2923 0.1412 -0.3542 -0.8235 -0.7146 -0.5601 -0.3561 1.115 0.003053 0.3434 0.7267 1.26 1.147 1.7 1.64 -0.8175 0.5976 0.7304 2.988 0.3427 2.483 2.478 0.9385 0.7867 0.7424 1.929 0.8813 1.053 0.4269 1.345 0.1776 1.26 -0.26 0.8494 0.7411 2.282 2.38 2.082 1.522 1.668 1.759 -0.00297 1.887 1.663 0.5824 1.104 0.6525 0.6913 0.6031 2.17 2.014 1.476 -0.005605 0.152 1.744 0.984 2.085 5.227 3.63 2.639 1.941 2.341 2.736 1.332 1.483 0.05435 -0.671 0.9399 0.5715 0.6776 0.8999 0.6613 0.5171 -0.3576 2.033 3.782 3.503 0.1903 2.933 0.7962 0.4318 -1.513 -0.2245 -1.359 -0.08993 0.1736 0.09038 -0.04182 -0.4348 0.5002 0.2574 1.604 -0.5668 0.3066 0.4857 0.6382 1.288 -0.04753 -0.1785 0.01827 0.8269 0.7441 0.6053 0.4265 1.091 0.2968 0.3457 1.466 0.0783 -0.5173 -0.3552 0.1971 0.5336 1.694 0.3965 0.4442 1.407 1.16 0.2295 0.1495 0.914 -0.09662 -0.2752 0.04903 -0.005014 0.8422 -0.2182 0.417 1 -1.022 -0.3951 0.574 0.5428 0.5 0.4581 -1.011 -1.151 -0.7168 0.5245 0.4177 -0.3216 -0.6542 -9.87E-12 -1.558 -1.376 -1.19 -2.119 -1.365 -2.042 -1.028 -0.1299 0.004562 -0.1326 -0.4143 -1.162 -3.283 -4.421 -4.303 -4.332 -3.407 -1.537 -2.424 -0.1736 -0.2992 0.4078 -0.8601 -0.6808 -0.1442 -0.1773 0.3689 -1.358 -1.013 -0.1067 -0.4237 -0.5552 0.2131 0.8065 0.08395 0.076 0.8969 1.352 -0.2116 -0.1312 -0.1081 -0.4942 1.45 0.00375 0.2519 2.186 2.019 2.148 -1.584 1.626 -1.391 -0.4028 -0.6191 -0.0276 -0.4049 -1.298 1.27 0.8824 1.177 -1.099 1.034 0.9879 0.788 0.7531 -0.2387 0.8381 0.2838 -0.2472 -0.3681 -0.5204 -0.6768 -0.4329 0.03644 0.03276 -0.09901 0.2716 0.1121 -0.6875 0.1748 0.07326 0.1165 0.7141 -0.0157 0.1322 0.2745 -0.03157 -0.3298 -1.972 -1.872 -1.652 -1.605 1.371 -0.4513 0.6562 0.2101 -0.791 -0.707 -0.7355 0.1698 -0.7324 -0.5051 0.5973 2.005 0.7004 0.7118 0.476 -0.4144 0.8224 1.52 1.019 0.3657 0.2354 -0.07339 -0.4124 -1.649 -1.17 -0.7021 -0.1059 -0.4528 0.4778 -0.2245 -0.2956 0.3538 -0.8132 0.3878 0.6214 0.7263 1.249 0.1676 0.1279 0.2021 0.5138 0.4891 0.04044 0.1997 -0.3059 -0.6214 -0.9731 -0.9735 -0.6962 -1.463 -1.117 -0.9478 -3.359 -1.223 -1.857 -0.9058 -0.6639 0.2602 0.1675 -0.05222 1.143 0.1036 0.947 -2.352 -0.4921 -0.6607 -0.3263 0.2843 1.406 -0.8242 -0.7144 0.02676 -0.6523 -0.1639 -0.0922 -1.254 -1.77 -2.518 -2.278 -1.182 1.011 -0.3174 -2.028 -0.626 0.3069 -1.134 -0.7568 -1.39 -1.081 -1.085 -1.423 0.144 -0.09415 0.7515 -0.9129 -0.7045 -0.03951 -0.7842 -0.873 -0.4175 -0.7155 -1.097 -1.513 -1.613 -1.31 -1.05 -1.787 -0.8587 Missing[] -0.4763 -1.786 -0.7069 -1.416 -1.138 -0.4058 -1.639 -0.8422 -1.442 -0.5024 -1.021 -0.4487 -2.038 -1.705 -0.8512 -1.54 -0.07603 0.5032 0.1016 -0.6591 -0.9426 -0.04642 0.1456 -0.9385 0.04517 -2.165 -0.823 0.6144 -0.2861 -0.4046 -1.377 -0.7248 -0.3199 -2.115 -2.279 -2.159 -2.158 -1.846 -1.599 -2.269 -2.358 -1.038 -0.8684 -0.2915 -0.8603 -0.7935 -0.6752 0.214 -1.655 0.1037 -1.648 -0.9996 -1.193 -0.5971 -1.22 -0.6215 -0.5204 -0.1268 -1.441 -0.9466 -1.211 0.06118 0.3235 0.8295 -1.989 -0.5115 -0.32 -0.8873 -0.7591 -1.266 -1.193 -1.306 -0.7351 -1.745 -5.258 -1.644 -1.296 -1.746 -1.387 -2.644 -3.403 -2.28 -0.6825 -1.356 -0.6216 -1.454 -1.63 -1.208 -1.654 -1.794 -1.206 -0.4162 -2.94 -2.574 -1.13 -2.587 -1.894 -0.7443 0.1025 -0.305 -0.6181 -0.02383 -1.326 -1.188 -1.161 0.2608 -0.8186 -0.9695 -1.242 -0.7823 1.488 -1.046 -0.3117 -1.34 -1.759 -3.048 -2.486 -3.681 -3.695 Missing[] -3.707 0.422 -0.25 0.4189 0.8837 0.353 2.375 1.472 -0.1788 3.273 1.414 3.109 1.225 0.229 -0.4865 -0.7057 -0.8781 -0.6641 1.47 0.7148 1.139 0.178 0.2978 0.8156 0.9691 0.7556 -0.4988 0.533 0.0251 -0.1225 -0.3435
-1.306 -1.517 0.5559 -0.3228 0.3918 -0.9384 -0.5145 -1.232 -1.683 0.6723 0.2915 1.239 0.5199 Missing[] 0.5532 1.88 2.418 1.343 1.123 0.7595 3.412 1.386 1.619 1.434 1.977 0.01581 0.1456 0.3547 1.476 1.047 2.475 2.195 0.2707 1.221 1.474 0.4845 1.502 1.955 2.123 1.807 1.016 1.061 1.218 1.29 1.085 2.509 -0.3564 -2.779 -2.222 0.314 0.08819 1.559 1.169 0.09511 -0.9581 -0.9871 0.9071 -0.2388 1.215 4.63 3.095 1.758 1.761 0.8004 1.759 -0.405 0.9954 -0.6397 Missing[] -0.599 -0.3164 -0.6724 0.1435 0.3334 Missing[] 0.2434 -0.1311 2.143 2.281 0.8608 -1.903 1.075 4.738 4.357 2.092 3.583 3.848 3.072 1.765 -0.2154 0.6521 -0.4917 1.289 0.5573 1.023 0.8647 1.051 0.6933 1.603 1.24 0.8481 2.109 2.649 1.172 1.572 1.097 1.805 1.156 0.4608 2.006 2.189 0.4368 0.7598 1.841 0.8014 1.861 0.6886 Missing[] -0.2857 -0.3589 0.5025 0.4429 1.157 -0.9888 Missing[] 1.883 0.5438 0.03129 0.7123 0.3121 0.7979 0.5366 0.9704 -0.01338 0.7279 -0.006409 0.9955 0.1709 -0.01241 -1.572 -0.1816 0.9215 0.02255 0.55 -1.289 -0.2157 -1.494 -0.9864 -2.652 -1.257 -2.384 -0.4438 -0.2737 -0.2822 -0.01225 -0.4936 -2.155 -1.416 0.23 0.06105 0.1748 -0.6426 -2.655 -2.142 -0.6051 -0.607 0.1409 -1.205 -0.9886 -0.3935 -0.7261 -2.022 -1.785 -0.6971 -0.2333 -0.9775 0.1503 2.135 -0.005239 0.4681 -0.2899 0.559 0.9204 0.006996 -0.08066 0.262 -1.165 1.754 0.03795 2.325 0.9183 1.015 0.4186 -1.38 -3.426 1.906 1.001 0 0.6845 -0.5596 -0.9496 1.391 1.643 1.87 -1.695 -0.1178 0.5675 -0.04355 0.3779 0.2048 0.8113 -0.002058 -0.2089 -0.9919 -0.1879 0.08162 -0.7688 0.1189 -0.1051 -0.0279 -0.3586 0.1292 0 -0.6211 0.09447 0.0441 -0.1343 0.1621 -0.4007 0.09336 0.1021 -0.3383 0.2714 2.817 2.608 3.686 -0.03929 -0.5352 1.129 0.2792 0.4481 0.0558 -0.03442 -0.9711 -0.2553 0.3414 2.174 -1.149 -0.6675 -1.308 -0.958 -2.951 0.6428 -0.7057 -0.5532 -0.2927 0.005416 1.139 -0.7773 -1.176 -1.409 -0.4555 0.04574 -0.005593 -0.3041 0.2275 -1.676 -1.468 -0.3662 -0.5434 1.341 -0.1146 0.4943 -0.06122 0.2188 -1.015 -0.5451 -0.5209 -0.5251 -0.09465 -2.818 Missing[] -1.354 0.6502 -1.884 -1.738 -0.6055 -1.13 -3.271 -2.203 -1.113 -1.609 1.373 0.6603 0.07956 -0.1501 0.00551 0.4893 -1.054 -0.04315 0.905 0.0419 -0.4169 -0.9685 -1.516 0.8623 0.995 1.182 -0.7846 1.735 0 0.4356 -1.87 -2.837 -1.727 -0.4216 0.6352 -0.3763 -0.4921 -1.515 0.3266 -1.293 -0.5527 -0.9453 -0.6712 2.51 2.847 -1.43 -0.89 -0.173 -1.657 -0.6191 -0.3698 -0.8431 -0.5835 -0.8414 -1.329 -0.7675 -1.309 -1.509 -1.321 -1.673 Missing[] Missing[] -0.9577 -0.4762 -1.462 -0.6505 -0.7657 -1.066 -0.1361 0 -0.8421 -1.238 -1.374 -0.9904 -0.6358 -0.8179 -1.471 -0.7391 -0.7309 -0.5225 0.02725 -0.2148 0.3779 -2.137 -1.36 -0.4252 -1.056 -1.175 -2.903 -1.405 -0.1093 Missing[] -1.381 -0.8868 -1.319 -1.116 -1.621 -1.294 -1.16 -1.246 -0.1144 0 -2.109 -1.569 -1.782 -1.23 -0.8124 -1.174 -2.058 Missing[] -0.9356 0.9793 -0.3331 -1.65 -1.454 -1.458 0.383 -1.431 -0.6484 -0.4269 -0.2961 -1.173 -1.106 -1.789 -0.9047 -0.1414 -1.381 0.09778 -1.073 -0.6396 -1.147 -1.484 Missing[] -0.8366 -0.4489 0.04449 -1.541 -0.9182 -1.355 -0.7062 -1.801 -0.664 -1.855 -0.8262 0 -3.385 -3.046 -1.428 -1.219 -0.6482 0.3063 -2.035 -1.026 -1.083 -1.797 -2.537 -1.901 -1.411 -2.272 -2.291 -0.5123 -0.8855 -1.569 -1.829 -0.9228 1.321 -1.932 -0.999 -2.236 -0.3694 -0.6055 -2.148 -1.578 0.001095 -1.228 0.7444 -2.157 -0.3111 -0.4459 -0.6674 -0.7443 -0.9506 1.061 0.1516 0.4921 -0.1179 1.055 2.079 0.06603 -0.3546 -0.7489 -1.712 2.021 2.56 2.061 0.7073 -0.09738 2.118 0.7435 1.22 -2.723 0.6446 0.8364 1.291 -0.7915 0.1483 -1.333 -1.709 -1.601 1.379 -0.1289 -1.728 -0.9821 -0.6641
-0.3458 -0.3745 0.8996 -0.283 0.1749 -0.4257 -0.6268 -0.1013 -0.4222 0.455 0.5565 1.304 0.4773 -0.2777 -0.5481 0.4087 2.172 1.806 3.054 -0.4298 1.989 1.045 0.9511 0.9773 0.6665 0.8185 0.7433 0.6848 0.9661 0.3635 1.601 1.61 0.2994 1.644 1.461 0.1662 1.991 2.243 2.32 1.583 1.421 1.562 0.8267 1.15 0.09535 2.163 -0.9007 -1.956 -1.318 -0.3936 -0.3037 0.7252 0.3372 -0.65 -1.023 0.7701 -0.1645 0.04657 0.5408 6.03 4.794 2.704 2.149 0.5871 0.9903 -0.4868 0.9781 Missing[] -0.5133 0.6314 0.2698 0.1499 0.9507 0.1785 0.09797 1.004 -0.4065 1.274 1.334 0.6407 -0.6614 0.545 4.047 2.771 2.158 4.236 2.867 2.167 1.815 -0.7505 0.1661 0.4 1.008 0 0.859 0.4845 0.9675 0.758 0.871 0.9268 0.2542 0.9731 1.526 0.806 0.5081 0.09535 1.921 0.5166 1.283 0.9807 2.178 -0.578 -0.202 1.202 0.9662 1.031 0.0367 -1.241 -1.891 -1.638 -0.5853 0.13 0.1956 -1.694 -0.9338 1.37 0.5016 -0.842 -0.008092 0.08482 -0.1176 0.6179 0.4993 -0.6936 0.2051 -0.1461 0.7841 -0.2578 -0.4021 -1.082 -0.1576 -0.2669 -0.6407 -0.03842 -0.8533 -0.864 -0.589 -0.9297 -1.425 -1.686 -0.9708 -0.2553 -0.7531 0.5829 -0.01213 -0.5778 -1.549 -1.573 0.2827 -0.03923 -0.1935 -0.628 -1.305 -2.237 -0.7797 -0.4572 -0.2199 -0.7152 -1.084 -0.2258 -0.7434 -1.117 -1.88 -1.126 -0.08758 -0.4874 0.1448 1.702 -0.6083 0.3549 -0.2512 0.2258 -0.2429 -0.3228 -0.3849 -0.2139 -0.9383 1.433 -0.3408 1.567 0.3637 -0.2245 1.207 -0.7385 -1.024 1.77 -0.3167 -0.5103 -0.102 0.01109 -0.6299 0.5406 0.4539 0.9998 0.1418 0.07319 0.3855 0.3467 0.2483 0.344 -0.1965 0.1273 0.3661 -1.455 -0.1513 0.5144 -0.6801 -0.6386 -0.1074 0.1398 -0.4856 -0.1981 -0.149 -0.1538 0.3289 0.2253 Missing[] -0.1315 -0.06772 -0.2416 0.1832 -0.6559 -0.9745 2.95 2.97 2.901 -0.6106 -0.6644 0.8169 1.745 1.092 0.392 1.571 0.1286 -0.6036 0.1288 0.506 -0.4198 -1.117 -0.4375 -0.6485 -1.317 0.5248 -0.164 -0.3635 -0.5496 0.4951 0.1663 0.5634 0.04482 -1.636 0.9406 0.1956 0.6411 -0.2925 0.4204 0.8494 -0.7854 -0.185 -0.6153 0.9308 0.2576 0.2495 0.0293 -0.4251 -0.6723 -0.06616 0.115 Missing[] -0.3092 -1.473 -0.4039 -0.4493 -0.2906 -0.6574 -0.9678 -0.1902 -0.4671 -3.536 -1.298 -2.208 -0.456 0.3029 -0.1542 -0.4947 -0.4494 -1.027 Missing[] -0.7487 1.23 1.334 -0.2254 0.6017 -0.1309 -0.8666 0.8192 0.8581 0.8176 0.5836 2.493 0.16 0.6213 -1.683 -3.425 -1.874 -0.7233 0.09818 0.5284 0.03015 -0.8732 Missing[] -0.3202 -1.339 -1.42 -1.088 1.626 0.963 -0.1783 0.06167 -1.396 -0.2011 0.8942 -0.3458 0.2872 -0.4075 -0.1487 -0.3731 -1.278 -1.322 -1.71 -0.3283 -0.6564 -1.286 -0.09274 -0.1802 0.04248 -0.9604 -0.2088 -1.908 -0.3835 -0.6147 -1.809 -0.9558 -0.6326 -0.2865 -0.8115 -0.7311 -2.459 -1.74 Missing[] -0.2456 -0.4147 -0.3575 -0.9761 0.3486 -1.067 0 0.5651 -0.6633 -0.3896 -2.793 -0.9662 -0.5177 -0.5092 -0.9574 -0.4351 -0.3301 -0.3866 -1.411 -0.5197 -2.614 -2.201 -1.455 -0.5446 -2.445 -1.687 -0.3626 -0.4146 -0.4139 -0.2127 -0.07322 -0.2654 -1.113 1.68 -0.2169 -0.4016 -0.6687 -0.2999 0.5387 -0.5261 0.1919 -0.5688 -0.3914 -1.177 0.1216 -0.551 0 0.4733 -1.431 -0.1886 -0.536 -0.5918 -1.193 -0.533 -0.7423 -0.7939 -0.9161 -0.1695 -1.636 0.3248 -0.186 -0.2545 -1.099 -0.2079 -3.02 -0.6046 0.888 -0.7257 -0.9941 -1.369 -1.114 Missing[] -0.2512 -1.767 0.7339 0.5875 -0.7494 -3.498 -2.706 -1.381 -1.367 -1.949 Missing[] -2.238 -0.8708 -1.634 -0.5378 -0.8357 -1.181 -1.205 -1.456 -0.1189 -0.1528 -1.322 -1.591 -0.14 -1.217 -0.7729 -1.088 -0.8983 -1.814 -1.854 -2.678 -2.139 1.217 Missing[] -0.6715 -0.9762 0.9841 0.041 -0.7939 -0.4499 -0.1978 -1.222 1.294 2.383 2.548 0.2473 0.06143 1.897 -0.6509 1.32 -1.186 Missing[] 0.9561 1.116 0.07535 0.3813 -0.7799 -1.035 -1.143 0.8807 0.3568 -1.314 -0.56 -0.02242
0.2982 1.079 0.1888 -0.1099 -0.06938 0.6344 0.6363 1.107 0.4249 0.5981 0.7706 0.3773 -0.6335 0.02479 0.0002087 0.1308 -0.5568 -1.732 Missing[] 0.4253 0.1367 -0.1303 1.46 1.798 0.3483 0.6466 0.8284 0.05486 0.2382 -0.3615 -0.2596 0.6666 -0.3165 -0.2405 1.83 0.7693 0.764 1.237 1.626 1.035 1.017 1.101 1.67 0.884 2.537 1.055 -2.073 1.501 0.4114 -0.7429 -0.4118 -0.2687 -0.1282 2.698 -0.5447 1.088 -0.3867 -0.06723 0.4911 6.228 0.9876 1.618 1.382 0.3131 0.4734 0.3778 1.33 0.8561 0.4438 2.168 2.199 1.658 1.8 2.379 2.053 0.0002087 -0.07232 2.42 2.241 -0.2205 1.599 -2.444 0.8417 -0.3636 0.2655 2.242 0.1319 0.2368 0.1814 -0.4027 -0.6188 0.4091 0.2713 -0.1699 -0.0429 0.3306 0.4646 0.4711 1.498 -0.1064 -0.2359 0.4462 1.37 1.254 1.534 1.18 0.8733 0.4467 1.42 1.599 2.085 0.1016 0.06959 0.1056 0.4598 -0.007093 0.0002087 1.017 2.021 1.769 0.8437 0.4241 0.8326 0.5719 0.5063 0.213 -0.2525 0.865 0.3821 -0.7771 0.2163 0.7309 -0.1018 0.7413 0.1408 -0.03139 0.2836 1.127 1.036 -0.3878 -0.04128 -0.4308 -0.7916 0.2128 -0.3517 -0.8579 0.3241 -0.2455 -0.4192 -0.4627 0.2685 0.1658 0.09827 -0.4934 -0.1904 -0.5497 1.336 -0.5911 1.206 1.589 1.472 -1.951 -1.056 1.269 0.2263 -0.2811 -0.09531 -0.09481 0.0002087 0.1096 0.08806 -0.09594 -0.5797 0.4747 -0.5089 -0.7581 0.668 -0.2785 0.3865 0.3152 -0.3791 0.8788 1.638 0.7415 1.055 0.4041 -0.1386 -0.123 0.2707 1.8 2.714 3.506 1.47 1.56 -0.04068 2.384 1.564 0.5298 0.214 0.7462 -0.6758 -0.1028 -0.0902 0.0557 -0.7057 -0.9497 -0.2191 0.4523 0.2192 -0.363 0.06167 0.1879 -0.5736 -0.545 -0.4566 -0.118 0.4635 0.4169 0.6127 0.5849 0.5045 0.7751 -0.529 0.08749 0.4823 0.297 -0.2504 -0.008734 0.2146 -0.4608 -0.3455 0.02156 1.785 3.672 3.81 4.151 1.426 -0.5429 1.697 1.766 2.259 1.037 1.112 1.956 0.1434 -0.03352 0.9152 0.6364 3.813 0.1264 0.06041 2.186 0.4363 0.8681 0.1435 0.2462 0.232 1.001 1.055 1.324 -0.2366 1.875 -0.1258 -0.1714 0.8488 -0.1835 0.4404 -0.1163 -0.4966 0.481 -0.4241 -0.03071 -0.6796 0.8675 0.7629 -0.4142 -0.5113 -0.5535 -0.6143 -0.2069 -0.1146 -0.03063 -0.3552 -1.115 -0.5813 Missing[] -0.4251 0.2495 -1.871 -0.582 -0.5014 -0.9969 -0.08902 -0.4874 1.367 1.345 -1.055 -0.1278 0.2739 0.9807 1.002 -1.031 0.3708 0.05577 -0.4266 -0.914 0.8214 -1.493 0.05913 -0.6184 -0.236 0.1244 -0.1705 -0.3822 -0.1151 0.2604 0.5774 0.9855 -0.9131 0.2439 1.018 -1.526 -1.449 -1.735 -1.345 -1.289 -1.117 -0.1722 -0.1312 -0.4444 -0.798 Missing[] -0.459 Missing[] -0.3741 0.1334 -0.2708 -0.01567 0.5583 0.4023 0.2505 0.2836 0.1482 0.3887 -0.1741 -0.6314 -1.022 -0.2422 -0.06723 -0.2994 -0.4134 0.03382 0.05031 0.1965 -0.04343 -0.2867 -0.9833 -0.1778 -0.3919 -0.9813 0.02933 -0.1191 0.07853 0.005042 -0.4998 -1.34 -0.986 -0.6312 -0.6289 -0.5125 -1.606 -0.6795 -0.828 -0.3611 -1.423 -1.133 -0.5518 -0.3975 -1.066 -2.091 -2.225 -2.49 -1.675 -1.262 -2.176 -1.192 -0.1865 -0.5375 -0.7884 -0.9494 0.2176 -2.002 -0.3367 -0.9697 -0.1864 1.882 -0.2066 0.0002087 -0.8442 -0.5442 -0.7696 -1.83 -0.8004 0.00856 -0.1189 -0.2742 0.3281 -0.7836 -0.09863 0.3372 0.1159 0.1126 -0.8464 0.306 -0.09219 0.0002087 Missing[] -0.1028 4.114 0.4159 -0.7619 -0.6814 -2.361 -0.7532 -1.635 -1.356 -1.829 0.1404 0.1874 -0.2487 -0.5052 -1.464 -0.5271 0.0002087 0.9267 0.9371 -0.1314 -0.6607 -0.3522 -0.5671 -1.592 -0.9592 -0.4367 -0.6008 -0.7323 -1.281 -0.162 -2.04 1.182 1.019 1.474 0.05452 -0.5784 -0.4629 -0.02693 1.878 1.962 -0.6948 -0.5497 -0.5884 -1.393 -1.327 -1.881 -1.548 -0.6705 -3.833 -0.36 0.6469 -0.5346 -1.315 -1.52 -0.04462 -0.8859 -1.386 2.613 0.8608 -0.1466 0.273 0.07644 -0.7676 0.01224 0.7224 0.3417 Missing[] 0.08299 -0.147 0.679 -0.1474 1.778 1.561 1.702 -0.3168 -0.7714 -0.01043 0.1693 -0.5201
-0.1074 4.059 -2.82E-11 0.3413 -0.6264 0.2677 0.1045 -1.254 -0.7339 0.2824 -0.4201 0.8256 2.544 0.395 0.2512 -2.68E-11 0.7401 -0.1333 -1.804 1.095 1.297 1.253 0.5904 0.6636 -0.1549 0.6689 0.1816 4.064 0.3345 -0.0292 1.565 1.221 -0.5428 1.086 0.9562 0.4095 1.056 1.834 2.44 1.244 0.9837 1.349 2.48 1.842 -0.2653 -0.3134 0.8076 0.7141 0.4887 0.5613 0.4598 0.9468 1.033 0.1842 -0.2737 1.271 2.835 0.8822 0.3945 5.406 3.294 3.016 -0.2394 2.221 -0.4224 -0.4072 -1.41 0.5598 0.965 1.205 0.8486 1.124 1.009 0.8978 0.1125 1.817 0.4789 -1.668 -1.286 -0.4384 -1.263 0.1734 -0.07407 -0.6745 -0.1013 -0.08234 -1.219 -0.4372 0.1375 1.876 -0.5806 0.8383 0.1815 2.85 2.344 1.606 1.695 1.803 0.8513 0.4681 0.1616 0.05442 0.08504 -0.3157 -0.7116 -0.8329 0.2276 -0.4221 1.221 0.2786 -1.109 0.5708 0.6268 0.7298 -0.6511 -1.512 0.2496 0.3344 1.219 1.079 0.1624 0.4749 1.146 -0.2488 Missing[] 1.193 0.2937 0.07084 0.8804 0.09115 0.9524 0.4996 0.2621 0.8297 0.646 1.837 2.013 2.476 2.593 -0.7896 0.03235 0.7031 -0.4314 1.233 0.7534 -0.3726 0.1563 0.008681 -1.394 -0.01458 -0.3115 -1.387 -0.9695 -0.7259 -0.2981 -0.5428 -0.8741 1.286 0.5011 1.011 0.6999 -2.682 -1.367 -0.8189 -0.4401 0.8299 -0.2889 -0.3223 -0.3458 -0.1978 -0.6838 0.0386 -0.5031 -1.563 0.765 -0.2044 1.108 0.8522 1.105 1.626 1.799 1.978 0.4675 0.01355 -0.01293 -0.7555 -5.4E-12 2.151 0.9191 0.5121 -1.78 -1.184 -0.5004 0.3698 -1.211 Missing[] -0.8638 -0.572 0.6178 -0.6556 -1.411 -0.5572 -0.05848 -0.1134 -0.8515 1.019 -1.795 -0.6815 -0.4335 -0.8697 -0.0738 -0.1753 -0.8537 -1.113 -0.199 -0.7947 -0.6852 -0.4372 -0.7451 -0.7771 -0.6555 -0.5164 -0.4477 -0.1422 0.08562 -0.09265 0.04132 -0.1191 -0.6308 -0.2353 0.001774 -0.2826 0.8435 1.224 1.572 1.632 0.2638 -1.564 -0.2892 -1.788 -2.633 -2.168 -1.021 -1.45 -0.9244 -0.6456 0.3199 -0.5509 0.9766 -1.275 -1.382 1.916 1.332 0.3253 0.006766 0.4833 0.4231 -1.067 -1.7 -0.4613 0.5526 -0.6549 -2.059 -1.497 -1.518 0.1589 0.1382 -0.3441 -0.1031 -0.5019 0.3434 -1.435 -0.5547 -0.2548 -0.5305 0.003432 0.01557 0.2632 -0.5043 -4.92E-11 0.3776 0.9415 -0.604 -1.223 -0.134 -0.974 0.2861 -0.04955 -0.8895 -0.6908 -1.569 -0.9586 0.5532 -1.622 -0.2834 -0.09607 1.586 -0.5064 -1.154 -1.838 -0.7975 -0.251 0.208 -5.4E-12 2.116 -0.6356 0.6823 0.9449 0.197 -0.596 -0.02365 0.2786 -0.7233 -0.907 -0.5409 -0.8074 -0.4747 0.4177 -0.932 0.6307 0.8871 0.4251 1.706 1.797 1.894 -1.233 -1.693 0.1171 -2.59E-11 -0.6278 0.07985 0.2185 -0.118 -0.3359 0.04547 -0.2104 -0.4515 -0.8654 -0.162 -0.7179 -0.452 -0.5747 -0.1852 -0.004209 -1.475 -0.3362 -0.4501 Missing[] -3.57E-11 -0.6152 -0.3926 -0.53 -0.6446 -0.8103 -1.068 -0.585 -0.0231 -2.072 -0.6275 -0.8371 -0.9819 0.4411 0.4108 0.4443 -0.007033 -0.6519 -0.6547 -0.7341 -1.079 -1.258 -1.117 -1.42 -0.4538 -0.4747 1.438 1.194 -0.9607 -0.6097 -0.5044 -0.7076 -0.6604 -0.6252 -0.1222 0.2857 -1.288 -1.346 -0.6173 -0.9023 -0.4142 -0.5638 -1.009 -0.4852 -0.4045 -1.516 0.1259 -1.701 -0.3994 -2.146 -0.5649 -0.0352 -0.1198 -0.9173 0.4362 -1.239 -1.609 -0.8895 -0.06167 -1.173 -0.4599 -2.823 -0.7969 -0.3154 -0.5472 -0.4047 -1.219 -0.4086 -0.1118 0.1314 -1.02 0.3921 -0.1057 -0.4702 -0.8337 -0.925 -1.012 0.6839 -1.558 -0.2563 -0.5838 1.476 -1.538 -0.8352 -0.0234 -1.243 1.245 1.066 -0.04718 -2.003 -1.421 -0.5037 -0.6292 0.5348 -0.1631 -0.4092 0.4545 0.1417 -0.6123 0.1533 -2.896 -0.4886 -0.5516 -0.4248 -1.003 -1.093 -0.7141 0.04053 -0.1551 0.3975 1.502 1.384 2.219 1.51 2.159 1.939 1.294 0.2817 -0.1601 -0.6639 0.01707 -0.6728 -0.6668 -1.298 -0.7015 0.2473 1.021 1.916 -0.2542 0.9026 1.746 0.5017 0.2305 -1.468 -1.248 -0.4108 -0.3128 0.2153 -0.8424 -0.09116 -1.145 -0.9479 -1.205 -0.3414 -0.7189 -0.4362 -0.5766 0.6314
