# Supplementary material for: Shape complexity in cluster analysis
Source: PLoS One. 2023 May 26;18(5):e0286312. doi: 10.1371/journal.pone.0286312 (PMC10218739; doi:10.1371/journal.pone.0286312)
Supplement: S1 File — (GZ) [file pone.0286312.s001.gz › scompl-suppinfo/BC-DR3/BC-DR3-noMVnoDups]

0.344099690472212 -18.8388074022701 1.10424066308263
-4.62275629410278 -17.9356555242408 13.5567271327869
-2.81701567304752 -17.1704118439045 2.21838850016485
-1.85591352785956 -21.4821968780739 2.42000697848617
-2.26711626628348 -14.6349683171505 7.1068485855139
1.66043143093745 -19.5550881369764 8.65048356771966
-10.0145989113062 -10.0886912929987 1.63878147730015
-10.1538628374888 -8.70343864107038 1.92740528325094
-1.88831056447709 -3.03310486870582 -7.57012342333351
-5.83020671988121 -1.28923873471902 -8.53887615980502
-5.5671667844483 -6.96265220477599 -0.253033978295708
-1.41467917741719 -8.5756183646944 1.27492304705805
-6.62002777067162 -5.28536426980484 -7.24802074713232
-2.23319364149421 -2.33847115951158 -5.47333654233284
-2.09547181671525 -2.9567228903313 -8.0714898501004
-11.161301519586 0.211567255556582 11.2457055190449
-26.1404713557831 9.79846840679522 6.76968985752707
-21.7395829549453 7.59106165030465 9.08909640173966
-20.6820501555196 8.62986754184691 7.8192897167411
-11.527223019633 1.74341599291705 -3.5587830119455
-14.8372552348772 6.50301677668466 0.0346479004195632
-16.5311299892179 5.09906127929929 -1.46639836128256
-16.6906370566691 4.98195851364342 -1.19024653085274
-15.4803321752344 1.96013977649928 -1.50568237068442
-11.7613057917503 10.1557916148113 -3.43851244129139
-11.0962578271172 8.10145805625801 -2.03510058392514
6.26719099413801 -8.95703041065346 -5.57463597093474
5.88167619998238 -10.2765760169218 -6.65906161640839
2.52260039096434 4.52201268099567 -6.75461612579149
10.0328318434185 -3.14265436056918 -6.10073206932638
9.41048411489414 -1.9010211340846 -6.13863156765276
4.2049991200121 0.465427287875105 -8.90958652088335
-0.452154260355344 -1.33783482997576 -7.79895858189581
2.4849256089848 -2.17135828164531 -8.70322727354121
10.2129937257135 -3.49623186282204 -6.59158676814736
4.24858757746795 3.89008864237961 -6.81283527304261
-1.70174479776448 7.49540874535179 -3.48169383868382
6.33861514195097 4.63709768359169 -4.63687544094574
5.5248809356422 0.71023365769253 -3.11833422126242
6.54794114385403 -0.758868289360994 -4.82743906720824
1.26433286782168 6.50067211131509 2.61095360956095
0.484709949580385 5.37506533126647 -0.125722637151746
-0.685358475692422 1.69906348746263 -2.99748481822338
3.26272022795715 -0.257176508077987 -5.88054608968009
4.30104615817974 5.71991990237252 -1.54947234652296
-0.221475329448911 5.43498671513515 -2.42790658547953
0.437145386164 6.86651569750985 -2.26245616643491
5.7159116371129 6.04736095386184 -2.09016876783803
8.04503290223088 5.35445566122686 -4.17545979646719
6.68578679665917 1.75864483894016 10.596098001452
0.809626413074569 4.80142886868631 2.03579534344103
4.5940780974818 8.53600055813614 9.12470247714687
9.30461562167087 5.98641197574479 10.0934882201979
8.03239369575353 -3.11823779718685 0.525841945922275
9.11225786672288 3.7920132079101 0.120956587733821
13.0672740914691 0.483858322733678 15.0979867174694
18.2614666147102 5.91576006541875 9.13054437373364
17.7428656741405 7.6670381385087 9.54016378155457
17.1869285646978 6.41636534737442 7.31144569585385
13.4092440928782 7.85530059157612 6.8725542121788
11.2653521790683 7.34645833514726 -1.97530070158026
9.42355317298137 4.21402434769675 2.02557064900342
