# Supplementary material for: Shape complexity in cluster analysis
Source: PLoS One. 2023 May 26;18(5):e0286312. doi: 10.1371/journal.pone.0286312 (PMC10218739; doi:10.1371/journal.pone.0286312)
Supplement: S1 File — (GZ) [file pone.0286312.s001.gz › scompl-suppinfo/BC-DR3/BC-DR3-alphas]

0.9236806871357485 0.8695509336651377 1.1792773927113973
1.0311820887791716 0.9730747047563005 0.9948815421633327
1.027123566552642 0.9691238244057614 1.002903891349804
1.0288453827286201 0.9707993925506533 0.9995127435609362
1.0285743091785102 0.9705355436036551 1.0000478244204511
0.9715345546719819 0.9154036759510775 1.1037013723062357
1.0287296859528907 0.9706867767522986 0.999741175948429
1.0297085747608299 0.9716397202889079 0.9978058653115176
1.0332693588953514 0.9751085117189681 0.9907158149295591
0.6234982170773845 0.581647348867202 1.507626059373601
1.025152154375422 0.9672063861035167 1.006764696694792
1.0287233371086026 0.9706805970430364 0.9997537089215282
1.0286267894756702 0.9705866235553713 0.9999442668917565
1.0261217018265119 0.9681492465963154 1.0048689670519673
1.0287068739721914 0.9706645727326056 0.9997862064820172
1.0216834590834738 0.963835281715327 1.0135014719472017
0.971738676104275 0.9156000975573011 1.1033587178972684
1.0286231082146036 0.9705830405163773 0.9999515315329636
1.0285059338040534 0.9704689939052965 1.000182721995826
1.017924070083092 0.9601853290629715 1.0207226476300921
1.0270193894751836 0.9690224718048349 1.003108493747239
1.028735975974205 0.9706928992135382 0.9997287590508492
0.9477051535149069 0.8925398816348388 1.1424655380384803
1.0287314949012023 0.9706885375403476 0.99973760506493
1.030938928337298 0.9728379528410509 0.9953651933207519
1.0147872887088363 0.9571426398002397 1.0266862856300485
0.8805625935646882 0.8283835147239811 1.2403186169220952
1.0272651146529803 0.9692615381421354 1.002625788535325
1.0285791278079734 0.9705402336214152 1.0000383166994107
1.0319406017341493 0.973813635814215 0.9933709529999674
1.0278892823310384 0.9698688675594637 1.0013980254009338
1.0264295367902116 0.9684486730231939 1.0042657181256447
1.0287927925862934 0.9707482024418775 0.9996165880127507
1.028665424353277 0.9706242280264739 0.999868019303849
0.3810602040736445 0.3440698152615827 1.6542095040309017
0.8625186463616984 0.811171861652558 1.2641447402116102
1.0286898248430985 0.9706479780477322 0.999819859113189
0.8775535592560714 0.825512989389133 1.2443585045630372
1.0287657524149325 0.9707218823361505 0.9996699749756255
1.026775689853058 0.9687853938347969 1.0035868588668282
0.9412709470386029 0.8863778264100104 1.1525377893866664
1.0286207312498967 0.9705807269814873 0.9999562222588648
0.8975706459194719 0.8446127900204 1.2169618751558349
1.0261680433754403 0.9681943295589576 1.0047780683710645
0.9142815021763915 0.8605692137193601 1.1931093723286461
1.013306850848257 0.9557074654811418 1.0294816494148753
1.006111619591014 0.9487397095838258 1.0428961465028221
1.036511784125699 0.9782705174766018 0.9841900819228919
1.0257388527201334 0.9677769068736434 1.0056181445915733
1.0287298153433775 0.9706869027338348 0.9997409205796525
0.72775228935795 0.6823139191029953 1.4159181901332525
1.028088810690239 0.9700630373456108 1.001005045614208
1.0277257098309294 0.9697096974053735 1.001720007296278
1.0064340474780322 0.9490516999045435 1.0423010062325329
1.0287126100919228 0.9706701559756088 0.9997748837725644
1.0328625455750533 0.9747116711344465 0.9915304061649362
0.6287927588099033 0.5867881477223381 1.5034291922725203
1.0122089211926528 0.9546434531473739 1.031546906383488
0.8986210019730754 0.8456153558318736 1.2154896062999956
1.021719620205267 0.9638704108415199 1.0134316118930875
1.0263168726556684 0.9683390882705828 1.004486481553015
0.9483533262810354 0.893160912636335 1.1414418751944924
0.9237818791826832 0.869647687433571 1.1791267732199302
0.7868847639197639 0.7389756858227636 1.354521060788805
1.0287028764943154 0.9706606817233866 0.9997940971911001
0.9835279791280126 0.9269421144389397 1.0832594634498542
0.9223867582440781 0.8683140574180119 1.181199968823474
0.9735484716190782 0.9173397689998373 1.1003141015208138
0.9026974952150085 0.84950678107558 1.2097419088114139
0.8668206841597415 0.815275149914165 1.2585501017110512
1.021062359950789 0.9632322191773769 1.014699634887243
0.9864247114453382 0.9297325053893033 1.0782224989297986
1.0594015223215838 1.0006928873669387 0.9360995227452976
1.0268117817308475 0.9688205831820078 1.0035159676279557
1.0292492044016315 0.9711924910782384 0.9987147933992302
0.9640090955643382 0.9081753016887594 1.1162007373146745
0.9810081324384952 0.9245155932957282 1.0876092877147152
1.0287060101953749 0.9706637319768604 0.9997879115038611
1.028722306819438 0.9706795942090308 0.9997557427244589
1.0287253757013164 0.9706825813930997 0.9997496846131161
1.038223085730834 0.9799406669202254 0.9807186719808012
0.9756076372166907 0.9193198077090252 1.0968322005858746
1.0287283032085268 0.9706854308102775 0.9997439056925338
1.028147609052015 0.970120258622242 1.000889193654404
1.0287494826933181 0.9707060460014793 0.9997020950652131
1.0286377138893175 0.9705972565708597 0.9999227080097723
1.028445650494501 0.970410321326476 1.0003016309962456
1.028564136742124 0.9705256426737855 1.0000678954015705
0.9883860605926643 0.9316227299912803 1.0747893208480939
1.0496343634694358 0.9911024326825768 0.9570703810611946
1.0257432999557448 0.9677814261452176 1.0056091848523476
0.9951033195996135 0.9381011944007018 1.0628901790591672
1.0285530866305526 0.9705148875603167 1.000089697376922
0.7066100444906603 0.6619877903951047 1.4361317524536479
0.23884408292641793 0.20720788263446693 1.7029440382546186
1.028696961262114 0.9706549241618619 0.9998057730957499
1.0287126866783491 0.9706702305209501 0.9997747325946469
1.0518395200764221 0.9932645806175062 0.9523965019478572
1.0306443096162845 0.9725509149861156 0.995950365428063
0.9271982717744525 0.8729138431456517 1.1740207801304539
1.0368738838053828 0.9786238731396998 0.9834573012115463
1.0287363572798136 0.970693270279458 0.9997280063912759
0.9000751404600633 0.8470033725814374 1.213445520025044
0.9912356558068588 0.934370082217844 1.069768397417775
1.0284123197776045 0.9703778816277925 1.0003673664697728
1.0177469988087062 0.9600134833642231 1.0210608004301813
0.9934677935056256 0.9365234944694439 1.0658074345952784
1.0182327615983753 0.9604848966126834 1.0201327406068
1.0287226330096826 0.9706799117069114 0.9997550988218056
1.0322178450414257 0.9740837656059387 0.9928179228354029
1.0312608590135162 0.9731514344663729 0.994724833973508
1.0285903106522922 0.9705511180309264 1.0000162510397694
1.0287820918297994 0.9707377866397464 0.9996377156460181
1.0287244292424849 0.9706816600752166 0.9997515530273505
1.0062784057176757 0.9489011007183609 1.0425883559525335
1.028704295581377 0.9706620629853581 0.9997912960668744
1.0287785099184072 0.9707343001346022 0.99964478763281
0.8693898960843671 0.8177260311266198 1.2551833951922287
1.0296563475713914 0.9715888685210967 0.9979092732399562
1.02677863914031 0.9687882619697958 1.00358107174394
1.0290027499821186 0.9709525754174193 0.9992019051626104
1.0278579241265327 0.9698383532940648 1.0014597640679497
1.0286852630618033 0.9706435378031263 0.9998288632131995
1.0266678020200806 0.9686802018210285 1.0037987317853794
0.9885684414838719 0.9317985095269824 1.0744691593719338
1.0287303554789515 0.9706874283967456 0.999739854402595
1.0325234839759678 0.974381586287731 0.9922076972643114
0.9911739767727475 0.9343107481397567 1.0698773638527574
1.028731833161314 0.9706888667077224 0.9997369373592984
1.025742806893415 0.9677807586565433 1.0056103678289556
0.9108271027603498 0.8572696161980298 1.1981163567921116
0.7467967403448021 0.7005905210035825 1.3969493760159315
1.0285870564165938 0.9705479506254393 1.0000226723165866
0.8110500673899543 0.7620613468238246 1.3272001702623952
1.0286107186473974 0.9705709815004768 0.9999759806699332
1.0284915140547108 0.970454959341458 1.000211166964568
1.015184716205901 0.9575279587322133 1.0259338186403884
1.0286997710851196 0.9706576590871081 0.9998002268969037
1.0287217006528764 0.9706790041956727 0.99975693930111
0.6400901240678385 0.5977461830480437 1.4943172801507956
0.9897480481437918 0.932935663043029 1.0723944472833964
0.8927587665909648 0.8400203555125929 1.2236615673558797
1.0287121461124473 0.9706697043616304 0.999775799643635
1.0286881933180294 0.9706463900151712 0.9998230794259089
1.0287272558364366 0.9706844113483697 0.9997459732443148
1.0289396475105663 0.970891149982645 0.9993265658856401
0.977849463874326 0.9214762023787828 1.0930196863349748
0.8745154577605702 0.822614883916457 1.248409976585059
1.0287219996871348 0.9706792952611376 0.9997563490057966
0.8781585598889203 0.8260901291944726 1.2435484076401848
0.31709030830488294 0.281729582441195 1.679310030565298
1.028711640850193 0.9706692124866051 0.9997767970840772
1.024794696682228 0.9668587786303583 1.00746212427681
1.028700325444805 0.9706581986703381 0.999799132661642
1.0286734434655016 0.9706320333200887 0.9998521921003508
1.028494758237413 0.9704581169241325 1.0002047674147634
1.0340016513808703 0.9758223626234861 0.9892478463721155
0.7136622241309332 0.668772329589118 1.4294858866374396
1.0195130631924252 0.961727622739886 1.017680258156347
1.0287220909751056 0.9706793841165359 0.9997561688025032
1.0285833249644465 0.9705443188395695 1.0000300350121847
0.9875384594933961 0.9308057843274588 1.076275357567017
1.0284247764874677 0.9703900052832605 1.0003427999187133
1.0287244692660795 0.9706816990326868 0.9997514740173209
0.6976880541783667 0.653396908763433 1.4444043265981885
1.0286456290386454 0.9706049606104219 0.9999070873269793
1.030362160226011 0.9722761418474007 0.9965103770838056
1.0289538923337644 0.9709050161249264 0.9992984271003148
0.9407510100185258 0.885880069439142 1.1533447195883009
0.9938319316686591 0.936874857569176 1.0651589519489248
1.040756891006117 0.9824152754969926 0.9755436024566839
1.0476512118368106 0.9891594518268709 0.9612442587232455
0.8917779015136461 0.8390843308066455 1.225018228505221
1.032456115988197 0.9743159346604255 0.9923422865347173
0.920567141396109 0.8665750189662893 1.1838935267026947
1.0287096772949222 0.9706673012634811 0.999780673019536
1.0287294150624224 0.9706865131176555 0.9997417107613193
1.0175781871332688 0.9598496982340855 1.0213829790475066
1.0287259194561693 0.9706831105777373 0.9997486113077172
1.0287288896709728 0.9706860017267188 0.9997427479059516
1.0257377728427393 0.9677758623515499 1.0056202150580313
0.801001649028774 0.7524620310901196 1.338729715100874
0.9118214344471166 0.8582193104014224 1.196679280449305
1.0287573244900445 0.9707136789384101 0.9996866137256305
1.0309089774466025 0.9728086876723628 0.9954245648129425
1.018404362341399 0.9606514360301649 1.0198045768799107
1.0196913616195318 0.9619007201543001 1.0173379900732242
1.028724170182206 0.9706814079171596 0.9997520644199095
0.9261891274545371 0.8719489860601266 1.1755333562729688
1.0015027912616565 0.9442828324952883 1.05134300022808
0.9952219744592681 0.938216381060658 1.062677403112357
1.028699808747875 0.9706576957423219 0.9998001525581899
1.032807651155035 0.9746585197259245 0.9916397390241936
0.6752929471716914 0.6317996048106119 1.4645165396447513
1.0287976636558425 0.9707529438032116 0.9996069703178591
1.0246292260534549 0.9666979621192282 1.0077847000267648
1.0287972239268266 0.9707525157207614 0.9996078385777588
0.9711756777748126 0.9150590058740355 1.1043028917660647
1.0286898182296866 0.9706479716106157 0.999819872166739
0.5521052917291919 0.5120548467875281 1.5598011350177763
1.0284611709229052 0.9704254269345365 1.0002710190485433
1.0324413857902601 0.9743015848771956 0.9923716700395211
1.0334777592807025 0.975311650547841 0.9902983920936417
0.7674916807622416 0.720415270588697 1.3754847719673786
0.8177492940528518 0.7684576257829555 1.3193782511065206
0.9593017268078078 0.9036575963491118 1.1238964127422895
1.0057171436247374 0.9483580678855518 1.0436235007217076
0.9672173776353752 0.911256033686869 1.1109018796530323
0.9787712704367242 0.9223631278184057 1.0914453998488507
1.0285700702692615 0.9705314178320551 1.0000561881916352
0.9817042674296611 0.9251856858149428 1.0864106858101088
1.0393410776677314 0.9810323219786996 0.9784404478356249
1.0246727476922717 0.9667402778209028 1.007699967839605
1.0287005986886064 0.9706584646292171 0.9997985933157291
1.0290237556287958 0.9709730230378533 0.9991604025128255
1.0285542136896566 0.9705159845292958 1.0000874737117103
1.0287358843925356 0.9706928100724765 0.9997289398356849
1.0279656366525225 0.9699431702583962 1.0012476704933986
0.9000866201605752 0.8470143546655887 1.2134293383710548
1.0284859150156462 0.9704495098926167 1.0002222115268484
0.9024400476308848 0.8492609972121521 1.2101064908102666
1.023428682411819 0.9655310010465927 1.0101208093164362
1.0251721315289504 0.9672258558582489 1.006725506032621
0.9597231033425687 0.9040618724282359 1.123211332116787
0.9582682117572878 0.9026661349709266 1.1255736153776557
0.8979841579895894 0.8450074613003818 1.216382704158675
1.0285771366550867 0.9705382956078054 1.0000422455039557
1.0287427503953834 0.9706994929606803 0.9997153857760022
0.7387993943721025 0.6929195289161417 1.4050046197073083
1.028718788693698 0.9706761698368164 0.9997626874941271
0.9602053269765499 0.9045245838679623 1.1224263934071892
1.0287281190337223 0.9706852516243313 0.999744269178014
0.8817095686209483 0.829477736326232 1.2387715372693822
1.024301829148373 0.9663796861874424 1.0084226981967166
1.0286414797203633 0.9706009220047089 0.9999152760950202
1.0283414133538749 0.9703088717637973 1.0005071869515871
0.9167682122760725 0.8629449142697584 1.1894797731001407
0.860272669433555 0.809029573321608 1.2670446257907741
1.028583233739582 0.9705442299837064 1.000030215125545
1.0272102077906877 0.9692081179872183 1.0027336799060846
1.0424319489941747 0.9840524201391356 0.9720990022583115
1.0124947394457238 0.9549204112882308 1.0310098984518117
0.8982588085766606 0.8452696805739791 1.2159976480010048
1.028678074942543 0.9706365413875467 0.999843050767451
0.9212712525956758 0.8672479471687966 1.1828526049748405
0.9177562629749193 0.8638889365913167 1.1880317114153671
1.0286253595770516 0.9705852318398115 0.9999470886599537
0.9904499982449936 0.9336125707744916 1.07115655660392
1.004817879529021 0.9474881587683828 1.0452785510983431
1.0237750134564887 0.9658675759240031 1.0094480227425735
1.0287060171987776 0.9706637387181329 0.9997878977536458
0.953654353913982 0.8982415024266385 1.1330073156521017
1.0214220195012909 0.9635813310210065 1.0140063767939433
1.018063752679374 0.9603208766736779 1.0204558635617502
0.9241877335685923 0.8700356290764092 1.1785223982498072
0.986268894549761 0.9295823694270896 1.0784944534957774
1.028780896100423 0.9707366228123395 0.9996400763726989
0.7462216466992089 0.7000390635517832 1.3975330290356933
1.0287155058830444 0.970672582433139 0.9997695463968871
1.028711098040238 0.9706686841435674 0.999777868561316
1.028627465284042 0.9705872813379426 0.9999429332183105
1.02775468558782 0.9697378919360315 1.001662985286622
1.028726526681055 0.9706837016222069 0.9997474126256191
1.033296134181707 0.9751346793952471 0.9906623925181639
0.950495189730268 0.8952133090671008 1.1380474626308672
1.0275255583364886 0.9695149426299191 1.0021137721033264
0.9623578104450835 0.9065902267126217 1.1189109015738021
1.0258227822010673 0.9678584500105483 1.0054539473620951
0.9858599503818033 0.929188355035765 1.0792076534339423
1.0289103719149073 0.9708626526706182 0.9993843927814124
1.0304593036469218 0.97237057285786 0.996317865696286
1.028808823159836 0.9707638062105042 0.9995849358617412
1.0287176688761221 0.9706750798596264 0.9997648979966178
1.0269951718029142 0.968998911577466 1.0031560469260576
1.0287139691332712 0.9706714787975287 0.9997722010883636
1.0567334712023884 0.9980695241257994 0.9418978692032871
1.0276377600052748 0.9696240670417551 1.0018931100044761
0.9777510175627406 0.9213815143516197 1.0931875850592385
0.9836890886709234 0.9270967412247507 1.08298083080865
0.9340014858976671 0.8794206844726243 1.1637269821180307
1.0051116620563767 0.947772329884721 1.0447383201496565
1.0286225038791779 0.9705824523140448 0.9999527241106316
1.028610713424098 0.9705709764553867 0.999975990914137
1.0330136140112065 0.9748592518519765 0.9912276793708729
1.02865710083373 0.9706161265244211 0.999884446837347
0.9126414169100121 0.859002559525846 1.1954916397695945
1.0286595267466996 0.9706184877403473 0.9998796590148313
1.028651436150252 0.9706106129029272 0.9998956266207739
0.9540402239193558 0.8986114341677531 1.1323889541240402
1.0288702724269978 0.9708236199764299 0.9994635903625325
1.0086042886746451 0.9511521790644584 1.038280780305284
1.0287255189971376 0.9706827207900306 0.9997494018254335
1.028672274424264 0.9706308954548417 0.9998544994270971
0.9951539349714905 0.9381506942152037 1.062799097060508
1.0286382805444336 0.9705978081094596 0.9999215897080749
1.0287264666982596 0.9706836432375382 0.9997475310345125
1.0191898311617458 0.9614138235461248 1.0183003230634455
0.8881766743349284 0.8356479469050555 1.2299734566278397
1.013448021181681 0.9558442970826744 1.0292156198441957
0.9343151950652057 0.8797208346378408 1.1632481981551925
1.0287194508456454 0.9706768143439494 0.9997613804138916
0.9389122894819745 0.8841199696241915 1.156190120804023
1.0285486841779465 0.9705106026353909 1.000098383259598
1.0281646567775826 0.9701368491976734 1.0008556002221993
1.028708229611109 0.9706658921634672 0.9997835306428777
1.0287191719199087 0.9706765428505224 0.9997619310114049
1.0284233591237952 0.9703886258326152 1.0003455952067408
1.028341794616111 0.9703092428296801 1.0005064352151094
1.0177315580195534 0.9599985192026288 1.0210902691320887
1.0287014034741795 0.9706592480074884 0.9997970046636195
1.0554661740114235 0.9968243935352623 0.9446334124788365
1.028657095875447 0.9706161217049412 0.9998844566129272
0.9356446803409039 0.8809928725925088 1.161215475902451
1.028660808233525 0.9706197350457303 0.9998771297945633
0.9563787380359583 0.9008538378531992 1.1286284406326503
1.0287518250528636 0.9707083260422972 0.9996974707464771
1.028728760069805 0.9706858755780433 0.9997430037442347
1.0284111378453713 0.9703767313024948 1.0003696973675151
1.0256827817561913 0.9677223845026213 1.0057277657175252
0.8791978534343748 0.8270816032452385 1.2421542812475868
1.0231574001379475 0.9652673595678424 1.0106474844023419
1.0285758754430703 0.9705370680915271 1.0000447339480267
0.9439914775416088 0.8889826322919223 1.1482987287389446
1.0406865386565471 0.9823465732679362 0.9756878282778236
1.0217487834934456 0.9638987408979525 1.0133752636638302
1.0365237106463894 0.9782821532219235 0.9841660931019751
0.9636284951984839 0.9078099261227869 1.1168264242485109
1.028853367148617 0.9708071645244576 0.9994969761091375
0.7978864139410327 0.7494874036249927 1.3422540380095653
1.028723872767032 0.9706811184273998 0.9997526515225049
1.0281367579509746 0.9701096985033205 1.000910575441687
0.905937008455891 0.8525997710120695 1.205135684898112
0.8721000447314176 0.8203108599627467 1.2516116030979199
1.028776215919477 0.9707320672297858 0.9996493167728704
1.0286761006686251 0.9706346196826635 0.9998469475212686
1.018647890593185 0.9608876689483051 1.0193387364049546
1.0284436538286994 0.9704083780245353 1.000305569054619
1.0287178311385736 0.970675237880602 0.9997645776090828
1.0165221066609897 0.9588251111559627 1.0233949459707072
0.6114922867564095 0.5699828884357877 1.5169695746282328
1.035727663933095 0.9775055192561651 0.985774899866756
1.0210225604921 0.9631933513388784 1.0147768725134552
0.9477139005176458 0.8925483012734864 1.1424517033876584
0.95025222810994 0.8949803804851001 1.138433499782136
1.0286918925998987 0.9706499906085042 0.9998157778207093
1.0287173085720165 0.9706747291598853 0.9997656092293975
1.0287543339205008 0.9707107679931646 0.9996925178259612
1.0287548721630313 0.9707112919059485 0.9996914552009882
1.0286003879350245 0.9705609263968362 0.9999963662463295
0.9964440123289569 0.9393959245305943 1.0604879194491181
1.0212728810021559 0.9634379997197853 1.0142923263203505
1.0273765835991875 0.969369991967454 1.0024066977310577
1.0287229013786359 0.9706801729243063 0.9997545690586519
1.0287221803016748 0.9706794710637037 0.9997559924698729
1.0287254733079958 0.9706826763933121 0.9997494919660638
1.029188597167417 0.9711334901479213 0.9988346169027714
1.0288758940384304 0.9708290919178081 0.9994524883218925
1.0286886594317075 0.9706468436276878 0.9998221594888101
1.0285698658527733 0.9705312188345401 1.000056591596238
1.0192367147853443 0.9614593454606518 1.0182104135562209
1.028667319853832 0.9706260729796624 0.9998642782214611
1.020271974355515 0.962464458458394 1.0162220547451362
1.028728045193859 0.9706851797506705 0.9997444149485777
0.9271581834616671 0.8728755196593527 1.1740809324099277
1.0287019507975605 0.9706597806951998 0.9997959244168858
1.031181644304066 0.973073679648175 0.994882933960874
1.0282153493618076 0.9701861832349079 1.0007556970688778
0.9969721965189207 0.9399060466670422 1.0595391549449693
1.0287279939656662 0.9706851298874518 0.9997445160752476
0.7153860293112614 0.6704300554886053 1.4278467601763745
1.0730154954944098 1.0141237648530612 0.9056443609012326
1.0287923996252621 0.9707478199600039 0.9996173638925522
1.0284526751721017 0.970417158222351 1.0002877759882174
0.9071889357753234 0.8537951525715584 1.203346205901917
1.0287223817122912 0.9706796671061818 0.9997555948844008
1.0286577106017991 0.9706167200270093 0.9998832433928371
1.0286811031833947 0.9706394888258444 0.9998370738523762
1.0289298549655852 0.9708816178274845 0.9993459092222595
1.0287218475149662 0.9706791472252043 0.9997566493092804
1.0245231323317552 0.9665942614063687 1.0079924717021436
1.040604881927282 0.9822668101509245 0.9758552128489837
1.0287226524370974 0.9706799306166363 0.9997550604717401
1.0431040235095157 0.9847094956183269 0.9707117004445346
1.0286860359251202 0.9706442900618324 0.999827337751575
1.0259115618257793 0.9679448786267844 1.005280199903724
1.0260988661088446 0.9681270460996687 1.0049135406520495
1.0282609069576694 0.9702305204619568 1.0006659004887934
1.0284550453211954 0.9704194650530221 1.0002831011436855
0.9866712849723218 0.9299701125018075 1.077791907201768
1.028677538922982 0.9706360195661273 0.9998441087996038
1.0286362577749566 0.9705958392898174 0.9999255816397107
0.9980147129958391 0.9409126028754491 1.0576625674052182
0.9980267760835007 0.940924275027144 1.057640800513804
1.028616666471951 0.9705767706117958 0.9999642435364818
1.0287310505089597 0.9706881049122303 0.9997384823512833
0.9148727774653185 0.861134087365688 1.1922482531029008
1.0284213360685797 0.9703866568376838 1.000349585070069
0.6783884963372834 0.6347892089121189 1.46179058298525
1.0277785716576644 0.9697611357969047 1.0016159698662668
1.0343943727203448 0.9762052602790982 0.988459210738096
0.980359082754391 0.9238912014571554 1.0887245368856446
1.0480409323480824 0.9895410999519254 0.9604264421700717
0.7405212356218933 0.6945719765856798 1.403281179577272
0.7172850900379281 0.6722558647931404 1.42603441468677
1.0286608041169336 0.9706197310560594 0.9998771379550935
0.9749666422231086 0.9187033584113613 1.0979181144905712
0.829169175106179 0.7793574336505632 1.3057872989083494
1.0284626701513855 0.9704268861191664 1.0002680619138218
0.9974033357382418 0.9403223676436888 1.0587636410490031
1.012739264837207 0.9551573572091677 1.030550178292647
0.808044973149586 0.7591915447422614 1.3306733332425693
0.9882258771755512 0.931468141593217 1.0750705637423574
1.0287094319974612 0.9706670625135685 0.9997811572016254
1.0130572036641459 0.9554655032210236 1.0299518310406324
1.0287298314926492 0.9706869183840584 0.999740888757285
1.0294601470778941 0.9713978511301733 0.998297574028844
1.0169932248086535 0.9592821402889745 1.022498193649739
1.0287156261048809 0.9706730916088414 0.999768930290684
1.0287272749561363 0.9706844300152928 0.9997459353355616
1.0284028929409732 0.9703687068212181 1.0003859570641367
0.893605430985933 0.8408283456523925 1.222488066454221
1.0287249042912254 0.9706821224642681 0.9997506152712199
0.9708832900094393 0.9147779948548148 1.104792676371615
1.0284158969228847 0.9703813631022129 1.000360311921673
0.9619529729517613 0.9062016824941399 1.1195735749717493
1.0286151505053083 0.9705752950771769 0.9999672351133029
0.9122644545660776 0.8586424553316457 1.1960379170477402
1.0225369533074744 0.9646644680952561 1.01185041553439
0.870803166587064 0.8190738138119255 1.2533235546416075
1.0281856459643743 0.9701572758525332 1.000814237313694
0.8054278164756431 0.756691902047282 1.333680395682953
1.0240164281019075 0.9661022599567358 1.0089782527993563
1.0287340158564908 0.9706909912417588 0.9997326285661636
1.0287235896105513 0.9706808428132533 0.9997532104688912
1.0284188729033559 0.9703842595143871 1.0003544428454727
1.0288637384511476 0.9708172597481696 0.9994764943903396
1.028722214490683 0.9706795044210201 0.9997559248971261
0.9985193404457312 0.9414001779194651 1.056752020017798
1.0287300025469266 0.9706870849472933 0.9997405510399002
1.0207688946222597 0.962947157947748 1.015265302817113
1.028722478652617 0.9706797614631029 0.9997554035242959
1.0287083933567494 0.9706660515405787 0.9997832074241277
0.7493531308110553 0.7030411721363278 1.3943467989128362
1.0273434657937175 0.9693377696660607 1.0024717983685596
1.0286930396862488 0.9706511071132269 0.9998135136731401
1.0279518345405043 0.9699297390093877 1.0012748517730465
1.0286047754573928 0.9705651968352274 0.9999877084268307
1.0284242881897507 0.9703895300215991 1.0003437629692031
1.0287011103067467 0.970658962613352 0.9997975834392133
0.961657779870683 0.9059183773143176 1.120056342045681
0.8846301285821458 0.8322641025169583 1.234814180010392
1.028655349499498 0.9706144218248651 0.9998879033381899
1.0304342291638913 0.9723463250346439 0.9963673637604827
0.8824478339541264 0.8301820571859293 1.2377736353861233
0.915837600974374 0.862055814130066 1.1908405738752736
1.0286213100951855 0.9705812903351526 0.9999550799560656
1.0286680045834873 0.9706267394630425 0.9998629267506988
1.0342710659248808 0.9760850103482508 0.9887072806222995
1.0286619520634812 0.9706208483331314 0.9998748723695453
0.9382606430316148 0.8834962933183974 1.1571954902772497
0.9454881568924731 0.8904162091031952 1.1459542408506664
0.8853241634664253 0.8329262739218428 1.2338699126363912
1.0287358115246896 0.9706927390747148 0.9997290837299144
1.028728391764293 0.9706855170878069 0.9997437307944363
1.028340041350399 0.9703075362965207 1.000509892307807
1.0360803698559513 0.9778493057157448 0.9850627224224127
0.9162019476135399 0.862403893335671 1.1903081601253598
1.027544638308949 0.9695335077331263 1.0020762459494796
0.8926094727898279 0.8398778824662305 1.22386825514595
1.0287280609871816 0.9706851951245745 0.9997443837641202
1.027813514916885 0.969795116543192 1.001547247946456
0.9071832888607708 0.8537898075167514 1.203354255824988
1.0258775496647372 0.9679118003950374 1.0053467582920457
0.6653063623068762 0.62215074410068 1.4731924165784496
1.007128879651953 0.9497240839836295 1.041016610860676
1.0287811980048052 0.9707369166328143 0.9996394803833404
1.0287444378774742 0.9707011356667744 0.9997120542543799
1.0288626883256602 0.9708162376678356 0.9994785681484045
0.9165128066141747 0.862700909495694 1.1898535320080845
0.900500278308045 0.8474092354372963 1.2128466937630153
1.0063350979301326 0.9489559505625921 1.0424837047090685
1.0513236099320873 0.9927585841875842 0.9534931364369242
1.0197578196894763 0.9619652406744968 1.0172103958611618
1.0287219599785118 0.9706792566108384 0.9997564273905682
1.0286574036676337 0.9706164212618889 0.9998838491990056
1.0286041504148713 0.9705645884853956 0.9999889418090914
1.02868940320054 0.9706475676450566 0.9998206913551196
1.028725299162006 0.9706825068126986 0.9997498357862167
1.0284425910417274 0.9704073436136849 1.00030766524501
1.0412411049184958 0.9828884713370628 0.9745497653496115
1.0287221709095906 0.9706794619209292 0.9997560110114592
0.845430367732512 0.7948720961735234 1.2858560780846098
0.9213382157704314 0.8673119472385612 1.1827535189864078
0.73807764209821 0.6922268942810181 1.4057251981581038
1.0370778618075494 0.978822888985274 0.9830438759750876
1.0286501114908078 0.9706093230307643 0.999898241686504
1.0286888675465464 0.9706470462703 0.99982174863209
1.028722461759689 0.9706797450986162 0.9997554367974465
1.0287088957076158 0.9706665405069163 0.9997822158167792
0.6451052695584734 0.6026046515828913 1.4902036187175092
1.0287984659198959 0.9707537247082222 0.9996053862698312
1.037984826865059 0.9797081030587612 0.9812031043575447
1.0287012193926364 0.9706590687897924 0.9997973681206567
1.028723478401511 0.9706807345708341 0.9997534300072923
1.0331728141515406 0.9750144090477162 0.9909091177939624
0.8963367476316454 0.843435077514009 1.2186868772963495
1.0287235920796391 0.9706808452197285 0.9997532056045605
0.6569676295963189 0.6140885767712952 1.4803002308754338
1.0353506217711161 0.9771377558318137 0.98653526176689
1.0287153208845992 0.9706727945242334 0.9997695327833394
1.0283146119499837 0.970282787594124 1.0005600287141552
1.0120301650242898 0.954470203577448 1.0318825396166682
1.028783506238058 0.9707391633838727 0.999634923068822
1.0285537820708328 0.9705155644571394 1.0000883252355948
1.028713784199886 0.9706712987124461 0.9997725662246434
1.0288083551555756 0.9707633504653999 0.9995858601124457
1.028711205696934 0.9706687890087078 0.9997776559721605
1.0287145275228158 0.9706720222267601 0.9997710989335062
1.0256600845706814 0.9677003127231574 1.005772151385359
0.8947805442773159 0.8419498355151905 1.2208555410298159
1.0286878673169246 0.9706460727045583 0.9998237228866843
0.9322071876925676 0.8777040818695133 1.1664584467936598
0.887977775314447 0.835458158019165 1.2302459883927415
1.051125333002627 0.9925641291833239 0.953914033758686
0.9250936626620807 0.8709016613531932 1.1771711932919844
1.0141397143958868 0.9565147978817993 1.0279105576829952
1.028717755998445 0.9706751646618527 0.9997647260199288
1.0288150295925804 0.9707698473841702 0.9995726809161652
1.0234032760926481 0.9655063109247417 1.0101701553432243
1.0223720921501493 0.9645042852715497 1.0121696439509276
1.0126284856579508 0.9550499953781622 1.0307584859523158
1.0286219571272912 0.9705819201306004 0.9999538031028486
1.05133887344367 0.9927735441884449 0.9534606773056695
0.8949753932957029 0.8421357965570332 1.2205844434227986
0.9007487005206211 0.8476463676491436 1.21249636839459
0.9567490056300634 0.9012089370578189 1.128030936478858
0.9928290730740307 0.9359072428049872 1.0669433277350349
1.0061582487596314 0.9487848259513854 1.0428104749444596
1.0286608271537419 0.9706197534287851 0.9998770925260368
1.0287959176242227 0.970751244225848 0.999610417739064
1.0409553033944745 0.9826091471269671 0.9751365649580748
1.0286016440130523 0.9705621489576665 0.9999938876651733
1.028834371248204 0.9707886741896922 0.9995344882497197
1.0286992310426324 0.9706571335154002 0.9998012927902254
1.03399484917637 0.9758157151907415 0.9892618224835403
0.9942425793564179 0.9372711390910384 1.0644268530741237
1.0286681544590368 0.9706268853383352 0.9998626309753226
0.564744437571616 0.5244130377590861 1.551146260318651
1.0288185510826053 0.9707732751567054 0.9995657274425523
1.0286757369032995 0.9706342656663917 0.9998476654646612
1.0248014334732707 0.9668653910902747 1.0074490343147766
1.0286731958902378 0.9706317923498435 0.9998526807372571
0.887072008701216 0.8345939551423969 1.2314853873458536
1.028387044334785 0.9703532820435541 1.0004172107039522
1.028606069415024 0.9705664562712197 0.9999851550789867
0.884109310874125 0.8317672256316411 1.2355217866786177
1.028720636984573 0.9706779688727761 0.9997590389831456
1.0253255753785808 0.9673752476206887 1.006425669868586
1.0287606723914053 0.9707169376739067 0.9996800041062902
1.0023632517566843 0.9451144598821879 1.0497745325841694
1.0286467958452516 0.9706060963480752 0.9999047845515296
0.8929506413851399 0.8402034628688296 1.223395804141736
1.028667991024594 0.9706267262640167 0.9998629535380664
1.0287330334408586 0.9706900350833002 0.9997345678504824
0.882915808043392 0.8306285523925446 1.2371402336693027
0.9682299272715598 0.9122284666638439 1.1092204616807262
1.0430287098991728 0.9846358801762705 0.9708672917598753
1.0137577051697704 0.9561444784911808 1.028631642197082
0.9996024957511731 0.9424458519984207 1.054794138919275
1.0285821080347013 0.9705431343142299 1.0000324362869604
1.02871621378452 0.9706736635486568 0.9997677703116401
1.0474189082032874 0.9889318598241899 0.9617314671412095
0.8983769500140889 0.8453821504265199 1.2158321743559946
0.9940739942493718 0.9371082835359044 1.064727645427129
1.0306105575006295 0.9725180450685462 0.9960173871600532
0.8281998789359333 0.7784325037248315 1.3069539477080463
1.027439457742162 0.9694311530015743 1.0022833592758154
1.028705637960251 0.9706633695854952 0.9997886463398502
0.9114988629753409 0.8579112154074704 1.1971458498721677
1.0286816832961088 0.9706400535420932 0.9998359287807078
0.7754446033665555 0.7280297731913713 1.3669887770070042
0.9873881721190381 0.9306609458795865 1.0765384645345422
1.0287469755610552 0.9707036057427547 0.9997070444848479
1.0289238175174726 0.9708757409049611 0.9993578347551666
1.028752434761505 0.9707089195058722 0.9996962670665849
0.9163400681357733 0.8625358920547033 1.1901061827411044
1.0355967816618725 0.9773778535212632 0.9860389376215752
1.0287265537886225 0.9706837280074119 0.9997473591140912
1.0287380807719364 0.9706949478558179 0.9997246040372193
1.0310286491098402 0.9729252466886081 0.9951868155726085
1.0286586707643333 0.9706176545746392 0.9998813483241586
1.0286815817857466 0.970639954722019 0.9998361291757311
1.0287292066588645 0.9706863102675534 0.9997421221546121
1.011782977742146 0.9542307826515016 1.0323464085459682
1.0286698726777848 0.9706285578056546 0.9998592396924304
1.0286559998742113 0.9706150548550041 0.9998866197666856
1.0288199399243927 0.9707746270089896 0.9995629850264707
0.9089521280574203 0.8554789254137674 1.2008171618025807
1.0287180745588855 0.9706754748107814 0.9997640971129371
1.0154965488619674 0.9578303438026744 1.0253427703267328
1.0113282739437666 0.9537902173461853 1.0331985983459397
1.028662939177063 0.9706218090422456 0.9998729242689127
1.0287208433596198 0.9706781697472108 0.9997586315989315
0.9908007620473096 0.9339508271720074 1.0705371093424683
1.0283103115564316 0.9702786023133448 1.0005685069676828
0.718359115819768 0.6732885088025492 1.425006236892622
1.0287304683849794 0.9706875383742258 0.9997396314407326
0.8764684429109556 0.8244778606707227 1.2458087035529135
0.9934953962787268 0.9365501393670183 1.0657583005597746
1.0285391993469921 0.9705013710549231 1.0001170960580008
1.028713185532321 0.9706707160006347 0.9997737479659287
1.0272781052532114 0.969274176766437 1.0026002602391826
1.021965473355735 0.96410923673055 1.012956508154976
1.0281982085922274 0.9701695017822283 1.0007894792111207
0.7160244271080357 0.6710438950093456 1.4272383151423973
0.9759567272010701 0.919655495675615 1.0962400451530738
1.0287227010919406 0.9706799780559242 0.9997549643412432
0.5124255201804646 0.4731695023337316 1.5854118419507772
0.6505673037511658 0.6078944930666536 1.4856737423163906
1.0287370407123726 0.9706939355262109 0.9997266571864115
1.0287378124537419 0.9706946866843302 0.999725133727287
1.0344389608318476 0.9762487102580093 0.9883699726013325
1.0252463983795246 0.9672982641727133 1.0065803118097925
1.028717884844404 0.9706752900746963 0.9997644716788762
0.9497143782509481 0.8944648812451701 1.1392871501591673
0.9390008909637602 0.884205629728561 1.156052655818966
1.0287185662438136 0.9706759533155905 0.9997631266074476
1.042780948604375 0.9843936396996052 0.9713790815889602
1.0282956976607986 0.9702643796126056 1.0005973175514125
1.0177436262362591 0.9600102199911463 1.0210673265217574
1.0287570802199488 0.9707134412198679 0.9996870959738785
1.028520683286812 0.9704833494372728 1.0001536251782415
0.9345241474716156 0.8799207109188149 1.1629291313065804
1.0254659875017507 0.9675115627237937 1.0061515272578934
1.0280418530410085 0.9700173398568834 1.0010975524416064
1.0120966825771855 0.9545346795516232 1.0317576818474834
1.028787204515427 0.9707427631883164 0.9996276212162438
1.0278371298899514 0.9698181182681636 1.0015007014078248
0.841741231859296 0.7913528188005313 1.2904388539455713
1.025782884082927 0.9678197308877874 1.005531978864078
1.0287239884417267 0.970681231100454 0.9997524230939243
0.95140829881207 0.896088434532758 1.136594812547788
1.0239880235748293 0.966074980330766 1.0090330433922583
0.9561318458865922 0.9006170528182811 1.1290264917862052
1.0307058500918516 0.9726108512584233 0.9958280894273568
0.9877961330585309 0.931053966461975 1.0758240149099128
0.8776941431424627 0.8256470999254086 1.2441703497539909
0.8963657837561869 0.843462787771222 1.218646355610719
1.0287574007910503 0.9707137532500164 0.9996864631024563
0.6859697382103757 0.6421022667405346 1.4550430225004136
1.0287240406006035 0.9706812817885861 0.9997523202162968
0.9870549830426545 0.9303395307196548 1.0771215428774905
1.0284119174560806 0.9703774898661731 1.000368160132447
1.0209931198400184 0.9631647520773755 1.0148338242175574
1.0288112036126245 0.9707661230963468 0.9995802357022779
1.0122748427580992 0.954707330241383 1.0314230756518004
1.0516825586864456 0.9931106179559648 0.9527303376558556
1.0285397246594743 0.9705018823787173 1.000116059663092
0.9814061231688954 0.9248987535045903 1.086924246355731
1.0286889922219293 0.9706471676221089 0.999821502547659
1.0287103090035075 0.9706679161345335 0.9997794260727074
1.0529432011059587 0.9943472533097539 0.9500442911206199
0.9920149652483579 0.935121888803387 1.0683882074980868
1.0286537958966744 0.9706129097281825 0.9998909694518799
0.998954280718641 0.941820306093583 1.0559663139048971
1.026446859376105 0.9684656585638967 1.0042316267205813
0.957303404328028 0.9017406521663801 1.1271353021527606
1.0337110189629568 0.9755390137576417 0.9898311545709069
1.028721127808229 0.9706784466162802 0.9997580700985453
1.0287160501992307 0.9706735043222678 0.9997680932243939
0.9262546002568159 0.8720115842999949 1.1754353317982664
1.027573739560987 0.9695618236850198 1.002019005791424
1.0241122757506818 0.9661954198439373 1.008791746747363
1.0287370405751066 0.9706939354497146 0.999726657421248
0.9531148292987391 0.8977241891467372 1.1338709813771644
0.9732594968322313 0.9170619512843821 1.100801221698196
1.0286508139740345 0.9706100072755899 0.9998968545473675
1.0164392520731023 0.9587447393540204 1.0235525263485676
0.9982491352293499 0.941139200013746 1.0572396466100658
0.9755812865863212 0.9192942361477332 1.0968770498568305
0.735554036838863 0.6898021129245976 1.4082376589016437
1.0281081978736908 0.9700819042493678 1.0009668490433492
1.0287280254330713 0.9706851604997294 0.9997444539763941
1.028723422319187 0.9706806799830835 0.9997535407143623
1.0544655381890424 0.995841543206866 0.9467851126885591
1.0286612059698268 0.9706201221932877 0.9998763448442671
1.0287124635768679 0.9706700132848076 0.9997751730717314
1.0286933322772207 0.970651391984926 0.9998129360658142
1.0540393471351917 0.9954232965339717 0.9476990711227878
1.0288239249555569 0.9707785059427831 0.9995551161285244
0.9899244783789097 0.9331058517808811 1.0720834958508454
1.0288063068778843 0.9707613568943505 0.9995899043270335
1.027470512204506 0.9694613824707045 1.0022220237993371
0.9853934014569854 0.9287391325798316 1.0800201307994017
1.0287040798778018 0.9706618530335857 0.9997917218382784
1.0227432797991491 0.964864947083126 1.0114506763436697
1.0329849502027295 0.9748313109856637 0.991285029817207
1.028458532666332 0.9704228591435194 1.0002762228153053
0.9676550538928569 0.9116761430889019 1.1101758018727597
0.9775377613147906 0.9211763200961346 1.093551147805509
0.7539019398594318 0.7074015778890936 1.3896815761499395
1.028718765909429 0.9706761476595598 0.999762732471929
1.028806054924365 0.9707611116366485 0.9995904018255115
1.0287262635481533 0.9706834455814275 0.9997479319768918
1.0288005947522216 0.9707557968061429 0.9996011829254489
1.055804996707971 0.9971572293259846 0.9439032095328268
0.7458207417140333 0.6996566968213078 1.397938456387412
0.9349153389008068 0.8802949743276147 1.162331308950971
1.0286752291161647 0.9706337714394632 0.9998486676531751
1.0573386563130929 0.9986643374347399 0.9405873298187389
1.0286832988443397 0.9706416259403047 0.9998327401499995
1.028670833602728 0.9706294930521989 0.9998573431795701
1.028710215779845 0.9706678253946089 0.9997796100896607
1.0287240431347924 0.970681284255914 0.9997523152116851
0.9959006750598044 0.938871368454203 1.061462386966565
1.0287127904720197 0.970670331471606 0.9997745277905266
1.0078227152590586 0.9503956213779233 1.0397314737660408
1.0285992175985743 0.9705597873026783 0.999998675580682
1.0286519849609914 0.9706111470517358 0.9998945434661071
0.245540370492894 0.21347167434553121 1.7012171439051158
1.0287237442467123 0.9706809933318638 0.99975290522385
1.0287066811758068 0.970664384996319 0.9997865871257609
1.0287082038863207 0.9706658671979093 0.999783581350152
1.0301453406578878 0.9720649995369502 0.9969404601173233
0.4580950092635489 0.4197706683963378 1.616768860584862
1.0286956093551785 0.9706536082934291 0.9998084415419463
1.042347683275085 0.9839691826141769 0.9722740733703962
0.9191494104611618 0.8652201416231673 1.1859841780716647
1.0287157395041062 0.9706732019080533 0.9997687065258873
1.0397982104886683 0.9814787875813221 0.977506558031984
1.049052379745014 0.9905320964568914 0.9582981537568356
1.028828046239439 0.9707825174935834 0.9995469779986978
0.8931184008207385 0.840363577662329 1.2231633701454259
1.029358885201689 0.9712992671686282 0.9984978929613813
1.0287478807627004 0.9707044868260201 0.9997052574716634
1.0321947316768194 0.9740612426506813 0.9928640496653637
1.028224778631552 0.9701953598719691 1.0007371124844937
1.0185894578872354 0.9608310807846638 1.0194504167549787
0.9658521742051928 0.9099449575309754 1.1131620801490452
0.8834180540639973 0.8311076886890503 1.2364597212675132
1.0287598365138024 0.9707161240854685 0.9996816544208733
0.8953555589543059 0.8424986228670709 1.2200553765497653
1.0286951433554055 0.9706531547074151 0.9998093613739021
0.8757872356110128 0.8238280817347933 1.2467173437140553
1.0282215303835402 0.9701921986034978 1.0007435147111385
1.0287584302546646 0.9707147552157441 0.9996844307556122
1.0290490834213288 0.9709976782351805 0.9991103565495778
0.9012614690639602 0.8481358694467789 1.2117727969191967
1.028701661099889 0.9706594987230207 0.9997964962441998
1.0286776652443517 0.970636142537563 0.9998438594781395
1.0287162800401621 0.9706737280952388 0.9997676393621424
1.028533900724926 0.9704962138953928 1.0001275495934896
0.738489776496072 0.6926223019941402 1.405313917303093
1.0284738095945867 0.9704377278928962 1.0002460898373018
1.0171624575736478 0.9594463302638703 1.0221757550678336
1.028722917906033 0.9706801890115533 0.9997545364327586
0.8724990261338169 0.820691436154869 1.2510839375613332
1.0373839590937608 0.9791215828283232 0.9824232554495107
1.0289794961535126 0.9709299403551962 0.9992478463361198
1.028823016048801 0.9707776211985535 0.9995569108353445
1.0286889303086681 0.9706471073593342 0.999821624752009
0.9252609203054414 0.8710615721403495 1.1769213968819323
1.0094584890280394 0.9519792594646403 1.0366914233090223
1.00541855726726 0.9480692084029333 1.0441735057860901
1.0287382428328837 0.9706951055958466 0.9997242841153962
1.029297361264898 0.9712393722559709 0.9986195690904558
1.0303431098090894 0.9722575775677923 0.9965484584950028
1.0286555589071746 0.9706146257154536 0.9998874899933453
1.0301497732400982 0.9720693185610365 0.9969316356023026
1.028722212475403 0.9706795023843408 0.9997559289482167
1.028595124530186 0.9705558034523709 1.000006752253417
0.4960529739836903 0.4570917486859345 1.5953051683890223
1.0271561866372994 0.9691555600640525 1.002839812684557
0.9101832149343302 0.8566546622073389 1.199045171169366
0.9521181279330335 0.8967687998118166 1.1354632497888262
1.0291339674089344 0.9710803090495492 0.998942603599617
1.0284605916776104 0.9704248631963439 1.0002721615288634
1.0286261808182708 0.9705860311412716 0.9999454680083026
1.0268644494817558 0.9688717025738374 1.0034126904613287
1.0264721405909214 0.968490042186547 1.00418224659178
1.0292733095782272 0.9712159575795324 0.998667130229046
1.028727415775101 0.9706845669254093 0.9997456576390978
0.9757270907840105 0.919434683259758 1.0966296130206181
1.0097297205085365 0.9522419040687996 1.0361859136592735
1.0287570721303505 0.9707134332610059 0.9996871120183429
0.9127490781708151 0.8591053754896372 1.1953355487885409
1.016571513897528 0.9588730375890938 1.0233009600892884
1.0286132235626229 0.9705734195426291 0.9999710376516568
1.0287333687767073 0.9706903614026403 0.9997339059537041
1.01985213212392 0.9620568084049098 1.0170291667475806
1.0288227051679604 0.970777318608017 0.9995575247675074
1.0280541247373733 0.9700292822375213 1.0010733783654733
1.0286571527669321 0.9706161770126435 0.9998843443946847
0.9880314083239815 0.931280812833486 1.0754115416049679
1.028216459494764 0.9701872636355212 1.000753509075155
1.0291646480569785 0.9711101761618179 0.9988819590375573
1.0287448087751434 0.9707014965952981 0.9997113221279068
1.0287221858483833 0.9706794764615667 0.9997559815221865
1.027641320560519 0.9696275822237536 1.0018860587003233
1.0288408774727897 0.97079500723492 0.9995216403570063
1.0286053587026058 0.970565764584137 0.9999865574719071
0.8867354473335823 0.83427280408285 1.2319452887884328
1.026682642996925 0.96869487842001 1.0037694095971719
1.025935338135357 0.9679680014053107 1.005233667975659
1.0287229251918422 0.9706801961029523 0.9997545220507867
1.0578350302790018 0.9991522779078038 0.9395103907581872
0.9101040880743517 0.8565790763527109 1.1991592200058352
1.0169153280103531 0.9592065713811508 1.0226465513946703
1.0285860280320822 0.970546949678922 1.0000247014964112
0.9974518679196265 0.9403690966673581 1.058676406296276
0.6278131199238388 0.5858372471482944 1.504209229571186
0.9372774502443265 0.8825553204385105 1.1587092352823527
1.0286613072250688 0.9706202206822427 0.9998761450655708
1.0288551335829106 0.970808883969987 0.9994934875697026
1.028709994486233 0.9706676100001627 0.9997800469085262
0.9809533663652733 0.9244629614143258 1.087703418259868
1.0285859685183625 0.9705468917018033 1.000024818988067
1.051014942242879 0.9924558899498105 0.9541482633526892
1.0287187425143438 0.9706761248862307 0.999762778654254
1.0526324487824104 0.9940424904405845 0.9507074038460838
0.9193892157632954 0.865449375995451 1.1856309954697746
1.0286816411361428 0.9706400125062538 0.9998360119940678
1.0287524912935426 0.970708974456813 0.9996961555226188
1.0304401325879537 0.9723520704814785 0.9963556956595926
1.0286049619011484 0.9705653783345054 0.9999873405085543
0.9747460417217881 0.9184910025300177 1.0982915981730694
0.9084768637913824 0.8550251607410458 1.2014997986643103
1.0277650561736886 0.9697479842044284 1.0016425711776118
1.0292162914304646 0.9711604500213248 0.9987798673448907
0.5315648574671824 0.4919415514840211 1.5733506641054602
1.036855925207459 0.9786064300641137 0.983493772915958
1.0257502900654794 0.9677880362519042 1.0055957308954537
0.9145269455152815 0.8608036821810128 1.1927520688601665
1.0287320134206601 0.9706890422408203 0.9997365814417438
0.9291420424486683 0.8747725791438667 1.1710969215804166
1.0287064238046455 0.9706641343964242 0.9997870952599482
1.0090225858438715 0.9515571860397587 1.0375029363642074
1.0503616940238025 0.9918153898846722 0.9555325971436663
1.027926711052608 0.9699052906122528 1.0013243259436901
1.0272445008900546 0.9692414829186429 1.002666296350361
1.0327490521037694 0.9746014033064294 0.9917569632408826
1.02587318460655 0.9679075556782396 1.005355250990167
0.9945722278384833 0.9375892706221008 1.063838551283992
1.0287340363962576 0.9706910113150794 0.9997325879392066
1.0278062902800114 0.9697881083446835 1.0015614099660082
0.6348122927373603 0.5926276037929763 1.4986013066467776
1.0277103935164382 0.9696947936754498 1.0017501481845799
1.0287165440441477 0.9706739850069636 0.9997671183873119
0.9738308528099187 0.9176112533148183 1.0998377417797243
1.021779033113642 0.9639281297854478 1.0133168274605564
1.0287237138589393 0.9706809637549454 0.9997529652057131
1.028719657214167 0.9706770152127131 0.9997609730416812
1.0364572595397425 0.9782173166661345 0.9843003761736807
1.028641869279897 0.9706013011156713 0.9999145073396968
1.0286888668770402 0.9706470455303374 0.9998217500370947
1.0287869870515427 0.9707425515061825 0.9996280505754667
1.028678764379533 0.9706372124276018 0.9998416899198553
1.0287163307709901 0.9706737774180445 0.9997675393814583
1.0042719781614393 0.9469600925567776 1.0462812639651626
1.0335645240207865 0.9753962224887301 0.9901245591843434
1.027659487447424 0.9696452186270459 1.0018503524535562
1.0287076717266204 0.9706653491404574 0.9997846318637508
1.0493648244982443 0.9908381504732626 0.9576394022173139
1.0286027637673383 0.9705632388302688 0.9999916780721417
0.7931211742189395 0.7449398449303238 1.3475991357063921
1.0286287034603798 0.9705884865237935 0.999940489747393
1.0287201594976962 0.9706775041103921 0.9997599815407944
0.9313608492449279 0.8768946444316371 1.1677425900663059
1.023583963926169 0.9656822736803938 1.0098186150920911
1.028726609934302 0.9706837827374768 0.9997472481990527
0.9178191818379701 0.863949164852468 1.1879393255617512
1.0398062404901893 0.9814866334930322 0.9774901383309376
1.0229002812525965 0.965017502376063 1.0111462510382676
1.0286883487567813 0.9706465413102784 0.9998227726208267
1.034679739208184 0.9764834799264902 0.9878860289241502
0.9401446177385567 0.8852993468357176 1.1542846986380548
0.7445228741358189 0.6984099715184532 1.399253090192273
1.0287362459124836 0.9706931619589112 0.999728226162385
0.9301936944078321 0.8757782991916904 1.1695093271104062
1.0214855420755815 0.9636430482920586 1.0138833082823702
1.0286861136014147 0.9706443657398659 0.9998271843582701
0.8438438738033974 0.7933586386602561 1.2878313505220593
1.0351713517669707 0.9769629085405636 0.9868964784654652
1.028317135041099 0.9702852430442582 1.000555056956984
1.027365479715248 0.9693591882048136 1.0024285256848036
0.9531524484600148 0.8977602973270622 1.1338107690114734
1.028736808503308 0.9706937095605442 0.9997271155602881
1.0287222425594704 0.970679531661505 0.9997558695738417
0.9748208542657383 0.9185631071960612 1.0981648876130823
1.0278647615541294 0.9698450067180316 1.0014463028595264
0.9795239709564013 0.9230873614896985 1.0901571049151195
1.0287834596260554 0.9707391180250213 0.999635015096403
1.0287691929159815 0.9707252312745167 0.9996631824227152
0.9894968553395146 0.9326932551816435 1.0728370170338588
1.0239322464690859 0.9660204257948638 1.0091420452438582
1.0286877326263602 0.9706459416045512 0.9998239887390306
1.0086898311438355 0.9512350236070091 1.0381217468952508
0.8984080434385977 0.8454120801105525 1.2157884021946996
1.028736404505778 0.970693316149627 0.9997279132797888
1.0286761000439801 0.970634619084811 0.9998469487354247
1.0287200244422214 0.970677372654203 0.9997602481394192
0.9612749838597219 0.9055510169549676 1.120681828692268
1.028495937385638 0.9704592644799046 1.000202441491463
1.0503659966762549 0.9918196006168362 0.9555234967676669
1.0286884400835261 0.970646630202441 0.9998225923601106
1.0281977579147012 0.9701690631167096 1.0007903674840617
1.0286549228393556 0.9706140065537181 0.9998887453775865
1.052279395122353 0.9936960911633071 0.9514600112607234
1.0347753630636687 0.9765767416088806 0.987693552021979
0.7670272606642551 0.7199723895367182 1.3759756321414083
0.9336752299621603 0.879108532122443 1.1642245308630028
0.607021189864355 0.5656337285715594 1.5203894123314676
0.672883059569088 0.6294725187786699 1.4666263110549538
0.9593846268195837 0.9037371613734221 1.123761668046427
1.0285842661245623 0.9705452348128976 1.000028178003377
0.9939882215323236 0.9370256644895381 1.0648804250430293
1.028455060348972 0.9704194796686872 1.0002830715128506
1.0287663677220196 0.9707224812926938 0.9996687601795469
0.9618328675833578 0.9060863887536257 1.1197700619592068
1.021988007408222 0.9641312472733318 1.0129123608740644
0.9746096639653844 0.9183601072259011 1.0985220600399683
0.9394891876964 0.8846721685505615 1.1552987592526343
0.9741277045285096 0.9178966702797019 1.099336580990147
1.0287100177842348 0.9706676326764315 0.9997800009193195
1.0287261883629968 0.9706833723200672 0.9997480804755197
1.0286655671221252 0.9706243669882638 0.9998677375201617
0.8994723581662848 0.8464280145158003 1.2142936648363292
0.8601045752030161 0.8088691930416364 1.2672611220643213
1.0286713907613896 0.9706300354173345 0.9998562434579976
1.0281111873766535 0.9700848132322376 1.000960967017892
1.0287257176893159 0.9706829141992669 0.9997490095744428
1.02871015174967 0.97066776314517 0.9997797364150346
0.9762145997710623 0.919903567410743 1.0958022302157406
1.0287338424544592 0.9706908225404485 0.9997329707954791
0.8839935416764533 0.8316567413192452 1.2356789563496615
1.027267572580485 0.969263929374698 1.0026209585577102
1.0289672332995188 0.9709180025423509 0.9992720723674027
1.0386210508935294 0.9803292247272374 0.9799086303270761
1.0286845976453172 0.9706428901970445 0.9998301765266403
0.9911838433867677 0.9343197693972447 1.0698603447618056
1.028610787681316 0.9705710486454717 0.9999758444555699
1.0287394809063222 0.9706963106824683 0.9997218400235622
1.0286237600260522 0.9705836749590538 0.9999502451454702
1.0286089801264675 0.9705692893361272 0.999979411330372
0.9150107593011416 0.8612652462918893 1.192047602249232
1.0287301042160653 0.9706871839079788 0.9997403503365526
1.0159340406275208 0.958254696958257 1.0245125479233836
1.0287209899899032 0.9706783125517985 0.9997583420657942
0.974241488722737 0.9180059326240374 1.099144502164004
1.0029887011698306 0.945719246804785 1.0486318624722788
0.937541649286383 0.8828081404382898 1.1583028305279213
1.008233697320286 0.9507934434202558 1.0389690272330154
1.0108201781547714 0.9532980284337038 1.0341496226249767
0.9555983117616406 0.9001053548283715 1.129885931802335
1.0095451057535592 0.95206313383341 1.0365300164600793
0.9764185245896202 0.9200994873206818 1.0954559775907984
0.9703901770985713 0.9143041227144447 1.1056178707553685
1.0287952522566772 0.9707505966224379 0.999611731523803
1.0531780838718345 0.9945779118385865 0.9495425334683342
1.0126067369806675 0.955028943786314 1.0307993562255782
1.028798001630559 0.9707532727993824 0.9996063029954684
0.9877413532844217 0.9310013182981944 1.0759198689737202
1.0287656707859292 0.9707218029520138 0.9996701360806315
1.028491059617792 0.970454517050521 1.0002120633994462
0.9116222708261471 0.8580290855851999 1.1969673862389554
1.0284519428877024 0.9704164455621199 1.0002892202863474
1.032677310681047 0.9745315005808434 0.9919001594839306
1.0286616633684773 0.9706205673309468 0.999875442157722
0.853741876786525 0.8028003584091717 1.2753966409759632
1.0251025033789178 0.9671581952798605 1.0068614180781934
0.9950918387339265 0.9380907624900331 1.062910134432855
1.0286745718592336 0.970633131700761 0.9998499649010294
0.8509816073982326 0.8001674862382465 1.278891191557224
0.8314395066029695 0.7815238895941178 1.3030459536011716
0.631739037839266 0.5896458344207218 1.50107414142953
0.9866460095458254 0.9299457420931656 1.0778360583943354
0.9070057668677849 0.8536202544207602 1.2036083328961242
0.918988921366775 0.8650668337790283 1.186220361159392
1.0286902911823104 0.9706484319556004 0.9998189386471924
1.0281897688742387 0.9701612881139454 1.000806112253337
1.0286848295527315 0.9706431159221451 0.9998297187926525
1.0282970529330047 0.9702656986026337 1.0005946457544437
1.027644522124586 0.9696306972274906 1.0018797600927978
0.7302395461082366 0.6847029552963733 1.4134822492749863
1.0287270483046065 0.9706842093459577 0.9997463829223381
1.0221503132094751 0.96428892299622 1.0125984446946779
1.0287258237031793 0.970683017456484 0.9997488002474525
1.0287483598788245 0.9707049531064932 0.999704311671456
0.9734671277236961 0.9172615655293623 1.1004512583550616
1.0234399749527447 0.9655419060414288 1.0100987304953595
1.0226617302884395 0.9647857004954469 1.0116086703432785
0.9452404179664268 0.8901789468333505 1.1463428796220154
1.0287174649579869 0.9706748813778947 0.9997653005269541
1.0286602597804033 0.9706192011643056 0.9998782123426717
0.9999372890875152 0.9427699884500833 1.054187031395772
1.039628127752799 0.9813128195565494 0.9778543835456998
1.0286890334230183 0.9706472077210732 0.9998214212301806
1.0164105204149707 0.9587168690823844 1.0236071617218396
1.0287193665057746 0.9706767323313478 0.99976154681623
