# Supplementary material for: Shape complexity in cluster analysis
Source: PLoS One. 2023 May 26;18(5):e0286312. doi: 10.1371/journal.pone.0286312 (PMC10218739; doi:10.1371/journal.pone.0286312)
Supplement: S1 File — (GZ) [file pone.0286312.s001.gz › scompl-suppinfo/BCW-Diag-10/BCW-Diag-10-noMV-std]

3.5240488262120775 4.301035768166949 24.298981038754903 351.914129181653 0.014064128137673618 0.052812757932512194 0.07971980870789348 0.038802844859153605 0.027414281336035715 0.007060362795084459
