# Supplementary material for: Shape complexity in cluster analysis
Source: PLoS One. 2023 May 26;18(5):e0286312. doi: 10.1371/journal.pone.0286312 (PMC10218739; doi:10.1371/journal.pone.0286312)
Supplement: S1 File — (GZ) [file pone.0286312.s001.gz › scompl-suppinfo/BCW-Diag-10/BCW-Diag-10-alphas]

0.7526373437597735 1.6986244083976425 0.7627193055235004 0.7721959267559432 0.9926674002178179 0.9679535026321069 0.9337855596325048 0.8798853250305334 0.9849539222137402 0.9119070348185062
0.7526371898282481 1.6986243968655386 0.7627194410454982 0.7721959811253502 0.9926676518622591 0.9679531538960814 0.9337857271969121 0.8798853134487162 0.9849540055799157 0.9119068697232146
0.7526373291945858 1.698624426101195 0.7627194126122467 0.7721959134433078 0.9926673366042044 0.9679534248186686 0.9337855437061998 0.879885362538853 0.9849541061510656 0.911906868849096
0.7526373179508727 1.698624403212892 0.7627192821713991 0.7721960479239345 0.9926675930714 0.9679535470817153 0.933785599495281 0.8798853267561237 0.9849538523849494 0.9119067585516895
0.7526373209527161 1.6986243829568644 0.7627193789908926 0.7721958675525799 0.9926675813563557 0.9679534078412441 0.9337854697612359 0.8798852799703089 0.9849540058262334 0.9119070383036643
0.7526373733744712 1.6986244378162016 0.7627193993172451 0.7721959026588574 0.9926675157403752 0.9679535610267249 0.9337856110250052 0.879885420590145 0.9849537648363821 0.9119067349703587
0.7526371322140994 1.6986243760267987 0.7627193344154313 0.7721960806953188 0.9926674960715275 0.9679533771749064 0.9337853400547137 0.8798853537578291 0.9849541389206283 0.9119071069058522
0.7526371906560169 1.698624347975856 0.7627193264265324 0.7721959843494869 0.9926674897212291 0.9679536843765483 0.9337856275392186 0.8798853299492843 0.9849539729675462 0.9119067880232952
0.7526372746006318 1.6986243870407964 0.7627194157977606 0.7721959298280903 0.9926675684269429 0.9679535652669753 0.9337855269859291 0.8798852911398201 0.9849539573784516 0.9119068154071683
0.7526373081077313 1.698624412148858 0.7627194103193923 0.772195922819785 0.9926674708065434 0.9679534817358751 0.9337856609936962 0.879885289402095 0.9849539265990555 0.9119068441326947
0.7526372781596063 1.6986244222819287 0.7627194134822574 0.7721960209106029 0.9926675475517864 0.9679534296035094 0.9337854115619492 0.879885267244161 0.9849540081399406 0.9119069247831041
0.7526373555930682 1.6986244104206454 0.76271936217612 0.7721959048109326 0.9926675762427596 0.967953656650926 0.9337854770536979 0.8798854434450059 0.9849537868380506 0.9119067539122369
0.7526376743101675 1.698624393297834 0.7627192066839413 0.7721957129784693 0.9926674949049177 0.9679534764888896 0.9337858621750034 0.8798852578797455 0.984953977187655 0.9119066740702383
0.7526373096040919 1.6986243892749127 0.762719345334942 0.772195965086442 0.9926675426179453 0.9679535094605433 0.933785473082969 0.8798853055414467 0.9849540328380534 0.9119068585648149
0.7526372567866855 1.6986243712846996 0.7627194749900278 0.7721958292274933 0.9926674451288926 0.967953760560732 0.9337855926688489 0.8798852736125964 0.9849539241953501 0.9119068075670153
0.7526372964119904 1.6986244299988738 0.7627194783928357 0.7721959439872942 0.9926674044925714 0.9679534769746148 0.933785799471214 0.8798852716865974 0.9849539759899515 0.91190664485917
0.7526372703583033 1.6986243924183362 0.7627194145762906 0.7721959345263605 0.9926673933853392 0.9679536443810961 0.933785530894685 0.8798852657427193 0.9849540269855239 0.9119068578487662
0.7526372825500226 1.6986244108683757 0.7627194444756367 0.7721958998148598 0.9926675762749297 0.967953453637617 0.9337856228814403 0.8798853079582821 0.9849538287564117 0.9119069003323038
0.7526373564566314 1.698624416156621 0.762719359135749 0.7721959184386014 0.99266731619539 0.9679537112837163 0.9337855846994771 0.8798854352075579 0.9849539687092547 0.911906659884366
0.7526373216145913 1.6986244045207062 0.7627193687035537 0.772195973045194 0.992667547947359 0.9679535557042829 0.9337855780054934 0.8798853123909739 0.9849539328554935 0.9119067330195042
0.7526373105492298 1.6986244324170678 0.7627194550938609 0.7721959470555153 0.9926673872858343 0.9679536730646571 0.9337855353009421 0.8798852472045074 0.984953878928586 0.911906855108228
0.7526372647509353 1.6986244163961814 0.7627194262492935 0.7721959916925669 0.9926674469119653 0.967953578658213 0.9337854381248007 0.8798852689668591 0.9849539806046826 0.9119069130822695
0.7526373386512218 1.6986244701580508 0.7627194569184726 0.7721959855425723 0.9926674526087148 0.9679534602333418 0.9337856156758186 0.8798853219130184 0.9849538152961242 0.9119067966556191
0.7526373483482945 1.6986244533928134 0.7627194061846729 0.7721959595833512 0.9926674195986995 0.967953613110325 0.9337856009245132 0.8798852918304367 0.9849537194396415 0.9119069056331264
0.7526373134938177 1.6986244320034474 0.7627194552569145 0.7721959833209695 0.9926675588189873 0.9679534615868062 0.9337856046305104 0.8798852970687275 0.9849539467383132 0.9119066680215109
0.7526373613639489 1.6986244551279557 0.7627194290918008 0.7721960118315929 0.992667467814392 0.9679534756852776 0.9337856720624255 0.879885135558325 0.9849538607893366 0.9119068468829988
0.7526372652616504 1.698624421046463 0.7627194726735135 0.7721959813223374 0.9926675541910926 0.9679535346342975 0.933785647770383 0.8798851863944593 0.9849538387948564 0.9119068220978219
0.7526373239017513 1.6986245091190226 0.7627194387284095 0.7721960692090515 0.9926673230181128 0.9679533471287216 0.9337856294819649 0.8798853316407779 0.9849538139235583 0.9119069197281127
0.7526372672163011 1.6986243769829237 0.7627193987415207 0.772195952046842 0.9926675330691671 0.9679536015539643 0.9337855661792748 0.87988526552054 0.9849540193779636 0.911906753275755
0.7526371866215343 1.6986243541867068 0.7627193700430398 0.7721959414626746 0.9926675598513116 0.9679535885897587 0.933785603535147 0.8798853777470618 0.9849539460555721 0.9119068124726714
0.7526372255620256 1.6986243908322005 0.7627194575201305 0.7721959230612742 0.9926676069973743 0.9679535302608662 0.9337856380738013 0.8798853379563125 0.9849538577172245 0.9119067635093806
0.7526373285759261 1.6986244581724066 0.7627193883208672 0.7721959924734139 0.9926674404324511 0.9679535041249704 0.9337856121223171 0.8798853205660822 0.9849537280839478 0.9119069446148166
0.7526372268060608 1.6986243985497438 0.7627193501888175 0.7721960290038762 0.9926674032087747 0.9679535147042067 0.9337857584726819 0.8798852190895942 0.9849539171084913 0.9119069138050407
0.7526372836309493 1.6986244293904842 0.7627193928684953 0.7721959982414341 0.9926674887975847 0.9679535119757904 0.9337855127053432 0.8798853787377335 0.984953883841576 0.9119068430942386
0.7526373122725385 1.6986244203066356 0.7627194242817691 0.7721959174700475 0.9926674087022198 0.9679534897166845 0.9337855843205859 0.8798853729633836 0.9849540144724763 0.911906780460879
0.7526373605177819 1.6986243983586948 0.7627192892727223 0.7721958601390053 0.9926674687325936 0.96795350210728 0.9337857904733056 0.8798854337717472 0.9849537719036151 0.9119068567249015
0.752637365827509 1.6986243908644496 0.7627193768747288 0.7721958333717592 0.9926674468944467 0.9679536050576137 0.9337855404297165 0.8798852938234382 0.9849539527293635 0.9119069259330255
0.7526373384523167 1.6986244199626446 0.7627194502235777 0.7721958680702761 0.9926674104429316 0.9679536259209859 0.9337856137038423 0.8798853590233745 0.9849539111101532 0.9119067281540056
0.7526373553353817 1.698624430114539 0.7627193722097482 0.7721959640574146 0.9926674568757674 0.9679534994909443 0.9337856731596758 0.8798852632238873 0.9849538773172961 0.911906830978466
0.7526372963094311 1.6986244497924157 0.7627194338703146 0.7721959754200193 0.9926672808264525 0.9679536843929547 0.9337856110512628 0.8798853734559108 0.984953850392179 0.9119067635548267
0.7526372895425208 1.69862438369714 0.7627193890147779 0.7721959080003976 0.9926674572020893 0.9679536081656307 0.9337854907529236 0.8798852371991442 0.9849539884382577 0.911906981318465
0.7526372683366327 1.698624381680257 0.762719415378835 0.7721959212227532 0.9926675309801318 0.9679535219419964 0.933785532253818 0.8798852532170491 0.9849540219856451 0.9119068863583776
0.7526373410593429 1.6986244391148213 0.7627194503495756 0.7721959140220426 0.9926674302739793 0.9679535068538139 0.9337857479313879 0.8798853456772926 0.9849538765657295 0.9119066688411078
0.75263730410308 1.6986244143248115 0.7627194039063487 0.7721959551606795 0.9926674294998736 0.967953630108487 0.9337855632312091 0.8798852542061236 0.9849538971790917 0.9119068746865732
0.7526373343406509 1.6986244284805174 0.7627194960609432 0.7721958453347258 0.9926674623182958 0.9679536330273182 0.9337855876259884 0.8798853578882534 0.9849538308697294 0.9119067470359868
0.7526357458543544 1.6986244342513557 0.7627202299754761 0.7721967392187002 0.9926675146777044 0.9679529946860519 0.9337853884265201 0.8798853295757274 0.9849539221437866 0.9119074299423581
0.7526372784523574 1.6986243391642115 0.762719325609607 0.7721958548254786 0.9926677784548111 0.9679534884794148 0.9337857046347418 0.8798853374946258 0.9849538018645486 0.9119068345603739
0.7526373139081933 1.6986244332065676 0.7627194620560558 0.7721959035036647 0.992667371614624 0.9679535036009753 0.9337857276366499 0.8798852861881109 0.9849539096706762 0.9119068111084505
0.7526372878826667 1.6986244158123824 0.762719402193678 0.7721959173120397 0.9926674726512991 0.9679535365134471 0.9337856439337671 0.879885448391105 0.9849538482839936 0.9119067539390423
0.7526372550043728 1.6986243595306345 0.7627193359483666 0.7721958980249375 0.9926675074301075 0.9679535360468028 0.9337856241843133 0.8798854813440147 0.9849540373096142 0.9119067045705287
0.7526372668761595 1.698624424782474 0.7627194174992408 0.7721959621552045 0.9926674316397354 0.9679534590381358 0.9337855524560682 0.8798854152545916 0.9849539678671747 0.9119068271540983
0.7526373151060505 1.69862442558097 0.7627194491265584 0.7721958994657164 0.9926674744924374 0.9679534702645336 0.9337856113502969 0.8798853872172655 0.9849539345425283 0.9119067566866764
0.7526371832637039 1.6986243966519106 0.7627194174914419 0.7721960096601382 0.9926673503812137 0.9679533963997505 0.9337857258413406 0.8798852488067784 0.9849541131443751 0.9119068894333117
0.7526373214167641 1.698624369333187 0.7627193059393985 0.7721959029227263 0.9926675789917955 0.9679535447019293 0.9337856382859694 0.879885310102367 0.9849538907065101 0.9119068745009713
0.7526372131575693 1.69862439055904 0.7627194263752508 0.7721960120421677 0.9926676469400562 0.967953376648499 0.9337855643473477 0.8798852580618987 0.9849540080808628 0.9119068347142418
0.7526373131013264 1.698624439460878 0.7627194795793457 0.7721959767064255 0.9926673754777297 0.9679536054587434 0.9337855216620341 0.8798852557908449 0.9849540195083115 0.9119067327702457
0.7526372835469891 1.6986244076787393 0.7627193577636375 0.7721960695778949 0.9926675053564077 0.9679535749803959 0.9337855352677358 0.8798850909778457 0.9849539374466829 0.9119069642792546
0.752637262127991 1.6986244458868867 0.7627194559396525 0.7721960282010681 0.9926675324192404 0.967953479472343 0.9337855727932899 0.8798853588538912 0.9849538494987786 0.9119067337453872
0.7526372701532639 1.6986244087835185 0.7627194836258193 0.7721958880708187 0.9926676092858822 0.9679535150762723 0.9337854194885852 0.8798853107155443 0.9849538625995115 0.911906959565526
0.7526372976334326 1.6986244078437254 0.7627194315577266 0.7721958524690282 0.9926674236523167 0.9679535067734084 0.9337855883809745 0.87988543757646 0.9849539586968229 0.9119068240459001
0.7526373268979578 1.6986244782026927 0.7627194939079662 0.7721959731977905 0.9926674518768858 0.967953490589974 0.9337854858152569 0.8798852608866401 0.9849537659101576 0.911906984658047
0.7526373009931518 1.6986244028992477 0.7627194226375353 0.7721959202474524 0.9926674274162267 0.9679534909345467 0.9337856141312305 0.8798851532942307 0.984954003721562 0.9119069925712497
0.7526372346615711 1.698624381957644 0.7627193538128733 0.7721959509116492 0.9926675108450623 0.9679536342008227 0.9337855794879755 0.8798853578200126 0.9849538281579501 0.9119069028224968
0.752637320005151 1.698624420804045 0.7627193794463475 0.7721960020643919 0.9926674380476651 0.967953537521038 0.9337855744336042 0.8798853302341945 0.9849540206744257 0.9119067009571604
0.7526371706018328 1.698624314205547 0.762719361804333 0.7721958298159698 0.9926684083313155 0.9679511926095236 0.9337842898274136 0.8798851748247419 0.9849552827143436 0.9119088126080215
0.7526371882535589 1.6986243217155181 0.7627193328979688 0.7721959678116773 0.9926677118722377 0.9679535424581474 0.9337855697884584 0.8798852141810144 0.9849540014711031 0.9119068963726664
0.752637305542423 1.6986243865053177 0.7627193174458499 0.7721960120117333 0.9926674641108966 0.9679536372070084 0.9337853772299295 0.8798851942565677 0.9849540472907554 0.9119069903829973
0.7526374976861288 1.6986244393911838 0.7627194161936253 0.772195783321466 0.9926675444426082 0.9679532737941133 0.9337857229982475 0.8798852758502029 0.984953932653897 0.9119068337005223
0.7526373004550196 1.6986243709294402 0.762719366284219 0.7721959722530812 0.9926675777696501 0.9679534657016148 0.9337855186513313 0.8798851528299323 0.9849541416754799 0.9119068680051675
0.7526372260893046 1.6986243967874395 0.7627193520135719 0.7721959686443394 0.9926674729378763 0.9679535441833371 0.9337857280447779 0.8798853308765985 0.9849537659918343 0.911906946583011
0.7526373191444709 1.6986243945263568 0.7627193880140388 0.7721959107180182 0.9926675107563632 0.9679535206369778 0.9337855239176475 0.8798852733845715 0.9849539887484692 0.9119069006437448
0.7526372970533327 1.69862438987542 0.762719401906947 0.7721958839089895 0.9926674667986168 0.9679536235806719 0.933785463265352 0.8798854034832104 0.9849539963521712 0.9119068055975825
0.7526372837995784 1.6986244147840732 0.7627194432511752 0.772195939659918 0.9926675637889477 0.9679535483544158 0.9337856225441048 0.8798852987321893 0.984953818333263 0.9119067928480405
0.7526373354505064 1.6986244216624782 0.7627194349230358 0.7721958997437953 0.9926675628565528 0.9679534577564368 0.9337857303744571 0.8798852310489705 0.9849537906685971 0.9119068601140262
0.7526372751581347 1.6986244815799454 0.7627194984791353 0.7721959831168922 0.9926674710983541 0.967953419521332 0.9337856296762439 0.8798854782486415 0.9849537301049878 0.9119067449886916
0.7526372794075447 1.6986243927328495 0.7627193959378501 0.7721959207814945 0.9926674272728679 0.9679535510587478 0.9337857440297483 0.8798852573422753 0.9849539370853575 0.9119068261101259
0.7526372750358428 1.698624349644267 0.7627193366852274 0.7721958768133075 0.9926675180859584 0.9679535310248687 0.9337857912723648 0.8798852366190314 0.9849539545154404 0.9119068719992656
0.752637263460035 1.698624412814311 0.7627193914716093 0.7721958981699835 0.9926673126282566 0.9679534451487048 0.9337855846902395 0.8798854140696529 0.9849539965366912 0.9119070096932475
0.7526373405459105 1.6986244271722588 0.7627193157487567 0.7721959481057485 0.9926673825170161 0.9679535723614712 0.9337857232313409 0.8798854191884234 0.9849537841205028 0.9119068119256534
0.7526372533965532 1.6986243696333583 0.7627193575151726 0.7721958835732131 0.9926675696557781 0.9679535108022823 0.93378546560516 0.8798854185162162 0.9849539359834372 0.9119069727771545
0.7526372129883365 1.6986243793149636 0.7627193667484395 0.7721959215477818 0.9926673602990517 0.9679535102611683 0.9337858394530943 0.8798853917702777 0.9849539603507309 0.9119067933591675
0.7526373268769919 1.6986244349507231 0.7627193790231783 0.7721960519639515 0.9926674485427126 0.9679534425947373 0.9337856607394144 0.8798851489020345 0.9849539756687684 0.9119068515824837
0.7526373524087239 1.6986244303597198 0.7627193833424554 0.7721959646947696 0.992667420413011 0.9679535087861673 0.9337855586982026 0.8798852700741205 0.9849539670349148 0.9119068665961568
0.7526373125205323 1.6986243783130857 0.762719408031626 0.7721958734754807 0.9926677028936634 0.9679534397868128 0.9337856125717342 0.8798852218517674 0.9849538769748717 0.911906907443763
0.7526373044518301 1.6986243707508362 0.7627194218871234 0.7721958705683872 0.9926676113824975 0.9679536124286386 0.9337855506229881 0.8798852090421425 0.9849539286000781 0.9119068554538035
0.7526372826334555 1.6986244164374678 0.7627194217748244 0.7721959492954604 0.992667421075387 0.9679535387809503 0.9337857378531866 0.8798853071935024 0.9849539055869935 0.911906745567476
0.7393196012656186 1.7447409125276336 0.8244476938103148 0.8074598532502587 1.1792508047879988 0.8869520146186247 0.960578095676958 0.9114093846274772 0.39738540067064215 0.9944704265915296
0.7526373489247378 1.6986244257849645 0.7627193958032638 0.7721959312221714 0.9926675159829418 0.9679533928154588 0.9337856681756903 0.8798852894304047 0.9849539133532352 0.9119068421844804
0.7526372813947739 1.6986243783337045 0.7627193442633573 0.7721959421426232 0.9926674565355483 0.9679535959190436 0.933785516585886 0.8798853030117032 0.9849540169200908 0.9119068995756957
0.7526372353385187 1.6986244143349043 0.7627194245694209 0.7721959583459227 0.9926673559118309 0.9679535374737348 0.9337856210297755 0.879885385116487 0.9849539772597956 0.9119068178681845
0.7526372970142614 1.698624416386409 0.7627193597215309 0.7721959020616731 0.9926673988105889 0.9679536375690222 0.9337856517447403 0.8798854714075003 0.9849537458180646 0.9119068473957195
0.7526373851926271 1.6986244943257969 0.7627194435561498 0.7721959607570612 0.99266734047569 0.9679534045920325 0.933785768961683 0.8798853560861098 0.9849537745041076 0.9119067806419092
0.7526372858474778 1.698624395399621 0.7627193681269893 0.7721958934981671 0.9926673390372206 0.9679534915518586 0.9337858324230017 0.8798852765351358 0.9849539330498144 0.9119069167354635
0.7526372384316982 1.698624407212305 0.7627193537191559 0.7721959991767714 0.9926673775801126 0.9679535416148695 0.9337855982047053 0.8798853742212156 0.9849539430955307 0.9119068960729019
0.7526372894409448 1.69862436425143 0.7627193144513142 0.7721958606651828 0.9926675455127308 0.9679536072101075 0.9337855912982903 0.879885399702316 0.9849538277599122 0.9119069387484454
0.7526372676076264 1.6986244072502845 0.7627193913096665 0.7721959424100148 0.9926674000949336 0.967953529485765 0.9337856078755661 0.8798853298447273 0.9849539438024154 0.9119069090419126
0.7526374222322915 1.698624400187432 0.7627192711850459 0.7721959133960522 0.9926674795054533 0.967953464653015 0.933785606783158 0.8798852609929975 0.9849539775814881 0.9119069330926722
0.7526372697841188 1.6986243390839675 0.7627193628340173 0.7721959140510996 0.9926676575639304 0.967953372099786 0.9337857152667326 0.8798851400282743 0.9849541243231025 0.911906847056148
0.7526372466792455 1.6986244577567216 0.7627194687545381 0.772196029914892 0.992667355022801 0.9679535479186531 0.9337856063580633 0.8798853501850047 0.9849538721604275 0.911906782184378
0.7526373292368141 1.69862440506222 0.7627193309169357 0.7721959757960449 0.9926675727302638 0.9679536161260779 0.9337855786637254 0.8798853493420424 0.9849538080698933 0.9119067623271381
0.752637556136819 1.6986243817991906 0.7627194332793026 0.772195575027781 0.9926674444607037 0.9679534773309645 0.9337857814333815 0.8798852480917589 0.9849540867541129 0.9119067481026435
0.7526372727974002 1.6986243569925978 0.7627193218472126 0.7721958631049197 0.9926676361283939 0.9679535519614426 0.9337856564258054 0.879885459463706 0.9849538214001488 0.9119068002690026
0.7526373087495551 1.6986244024129502 0.7627193526478847 0.772195928687474 0.9926673941998878 0.9679533059818671 0.9337857034876019 0.8798853651273001 0.9849541343949306 0.9119068339043587
0.7526373140040628 1.6986244160364234 0.7627193794765039 0.7721959076453256 0.9926673382102934 0.9679534995341341 0.9337855955204304 0.8798853746313052 0.9849539962808564 0.9119069056507216
0.7526371377407536 1.6986243397218403 0.762719402920813 0.772195908059489 0.9926675282776913 0.9679534859216915 0.9337857481671523 0.8798853824798544 0.984954023001899 0.9119067881187588
0.7526373337205223 1.698624416346768 0.7627194102912696 0.7721959289980131 0.9926674233817462 0.9679536063832864 0.9337856163743349 0.8798852449639836 0.9849539187069809 0.9119068263454027
0.7526372144983039 1.6986244557635977 0.762719512834726 0.7721959741581956 0.9926674022068861 0.9679534396802013 0.9337856044945374 0.8798853475967829 0.9849538199856676 0.911906947085794
0.7526373491973543 1.6986244190935154 0.762719382684946 0.7721959377058114 0.9926675146403738 0.9679535578837528 0.9337856892614154 0.879885281842002 0.9849538191090896 0.9119067737059521
0.7526373260917698 1.6986244164274367 0.7627194357121558 0.7721959040856573 0.9926675268949471 0.9679534667311724 0.9337855879962192 0.8798852313469496 0.9849539007864856 0.9119069294661775
0.7526372395974644 1.6986244019408223 0.7627194616352573 0.7721959291231469 0.9926673754631073 0.9679536422076642 0.9337855716134278 0.8798852801426921 0.9849539795980173 0.9119068480886476
0.7526373694002936 1.6986244432868887 0.7627194422802673 0.7721959017764607 0.9926675007245833 0.9679532687234184 0.9337856053792192 0.8798852963487951 0.9849539941911575 0.9119068973744627
0.7526372287070663 1.698624424410175 0.7627194959331407 0.7721959569434125 0.9926675792288073 0.9679534771765645 0.9337855003363508 0.8798853719523395 0.984953868568494 0.911906820683778
0.7526372582885956 1.6986243647702053 0.7627193692002495 0.7721958607907287 0.9926673494308476 0.9679536758155238 0.9337856591094562 0.8798853157930285 0.984953975401115 0.9119069102822741
0.7526372188699639 1.698624367817893 0.7627193805031306 0.7721959257779462 0.9926675129145545 0.9679537357961635 0.9337856679914467 0.8798852797000719 0.9849537718763826 0.9119068765948019
0.7526372786749542 1.698624345301021 0.7627193691432259 0.7721958937036885 0.9926676115587808 0.9679536435976975 0.9337854558396738 0.87988524951047 0.9849540333898168 0.91190686022166
0.7526373037953246 1.6986244166549693 0.7627193853083153 0.7721959693078206 0.9926674075202461 0.9679535406167692 0.933785693193453 0.8798852949172725 0.9849539365796599 0.91190677814953
0.7526372822169937 1.6986244319952386 0.7627194754087316 0.7721959331476118 0.9926676010032113 0.9679534308837341 0.9337856446362431 0.8798852346735164 0.9849537415161647 0.9119069470452636
0.7526373174536245 1.6986244075029762 0.7627194043259563 0.772195884400948 0.9926673727530342 0.9679535383230933 0.9337857039056068 0.8798852725029018 0.9849539364660679 0.9119068909616184
0.7526371917313116 1.6986243401085752 0.7627193893779466 0.7721959407818844 0.9926675781357015 0.9679535838991017 0.933785600902755 0.8798852719539896 0.98495405721164 0.9119067887022205
0.7526373076617534 1.69862437800088 0.7627193661074632 0.7721959147070214 0.9926676158297538 0.9679535567092534 0.9337855528777028 0.8798852927926498 0.984953916046337 0.911906833359474
0.7526372192126689 1.6986244462724909 0.7627195946666587 0.7721958857404921 0.9926673380738457 0.9679534736686368 0.9337856528531314 0.8798852724598143 0.9849539076025234 0.9119069293653568
0.7526373169031301 1.6986244212361814 0.7627194567774208 0.7721959889836428 0.9926674487730214 0.9679535609130268 0.9337855407912757 0.8798851604549027 0.9849540623316851 0.9119067658709188
0.7526373657997554 1.6986244193394173 0.7627193682870927 0.7721958553383983 0.992667507251733 0.9679534276666838 0.9337857001706109 0.8798853651827033 0.98495379045128 0.9119069269496642
0.752637250690626 1.6986243424035457 0.7627193968369893 0.7721958807170118 0.9926676303300535 0.9679534746318024 0.9337856095648921 0.8798852650039557 0.9849540949467824 0.9119067966033376
0.7526372829022719 1.6986242999584793 0.7627192647833102 0.7721957900858946 0.9926676798661753 0.9679535681814533 0.9337856273465636 0.8798853708858364 0.984953954532296 0.911906914381831
0.7526383642854325 1.6986245120166685 0.7627192491051287 0.7721952098949326 0.9926674239642233 0.9679533653356109 0.9337856877852755 0.8798851946924572 0.9849538837515978 0.9119068098134911
0.7526373138960513 1.6986244283321263 0.7627194174416934 0.7721959705764443 0.9926676297677072 0.9679534487472563 0.9337856560670962 0.8798852372028569 0.9849537505732849 0.9119068703195055
0.7526372715960298 1.6986243880638585 0.7627193247189926 0.7721959504157598 0.9926673931348744 0.967953441861879 0.9337858185131909 0.8798852387363838 0.9849539459477447 0.9119069609020253
0.7526373359634124 1.6986244170650804 0.7627193668580828 0.772195963029433 0.9926673704645678 0.9679537008176858 0.9337855611275971 0.8798853151881791 0.9849539232987007 0.9119067719161239
0.7526372595280072 1.698624399093504 0.7627194133830338 0.7721958808710501 0.9926674385776681 0.9679535110362752 0.9337857097485224 0.8798852786551205 0.984953827340637 0.9119070131240619
0.7526372965506788 1.6986244003727324 0.762719365194076 0.7721959121307926 0.9926675539626253 0.9679534114628692 0.9337856333209412 0.8798854257446981 0.9849539053473412 0.9119068261659793
0.7526373397835353 1.698624458728374 0.7627194169868502 0.7721959583310974 0.9926673544524441 0.9679535319858639 0.9337855624052757 0.879885353701771 0.984953849185916 0.9119068914191025
0.7526372944623964 1.6986243819674356 0.7627193881614374 0.772195841917261 0.9926674587852788 0.9679535041812867 0.9337857261461443 0.8798853248322112 0.9849539184098972 0.9119068958483066
0.7526373087226674 1.698624451562226 0.7627195274203059 0.7721959087458022 0.9926673933804812 0.9679535428692698 0.9337855587472765 0.8798852130701204 0.9849538678084215 0.9119069454208366
0.7526373560036276 1.6986244147672556 0.7627194629094554 0.7721958436452628 0.9926675022161487 0.9679536110336299 0.9337855612540764 0.8798852605051247 0.9849538585549483 0.9119068548501609
0.752637311721671 1.6986244135849116 0.7627194201033589 0.7721959376087573 0.9926673643621166 0.9679535507929452 0.9337856067997335 0.8798852735477714 0.9849540523796307 0.9119067952684669
0.7526372708051154 1.698624315883638 0.7627193748712443 0.772195779349133 0.9926676035338924 0.9679534444364173 0.933785628017872 0.8798852936610886 0.9849541620775459 0.9119068757861485
0.7526372864668691 1.6986243699727577 0.7627192948876691 0.7721959631711814 0.9926675160797094 0.9679535149788858 0.9337856254982451 0.8798852339749778 0.9849539639186629 0.9119069678522541
0.7526371716927086 1.6986243779173165 0.7627193968861674 0.7721959948667955 0.9926675171425532 0.9679534587818505 0.9337855144945797 0.8798853611469442 0.984954048747432 0.9119068934629331
0.7526373280595055 1.698624419784342 0.7627194547390829 0.7721958714491824 0.9926675874669738 0.9679533170455008 0.933785589640259 0.8798853364759696 0.9849539473297585 0.9119068728524738
0.752637399313119 1.6986244832119561 0.7627194571182366 0.7721959032672301 0.9926672348157372 0.9679534939394634 0.9337855622407013 0.8798853972429466 0.9849539417440052 0.9119068385395486
0.7526372940303268 1.6986243955071538 0.7627194123834031 0.7721959262877426 0.9926674932026127 0.9679534868743707 0.933785747004441 0.8798852391870744 0.9849539678496025 0.9119067680487272
0.7526374018784769 1.6986244229632614 0.7627193845841083 0.7721959040081614 0.9926675856854628 0.9679535723523587 0.9337855434885581 0.8798853932722648 0.9849538555264689 0.9119066596889288
0.7526373339520549 1.6986243890413752 0.7627193281289506 0.7721959064266024 0.9926675233525765 0.9679536608675053 0.9337856226669295 0.8798854281266918 0.9849538433260082 0.9119066964808118
0.7526373122682114 1.6986244283605674 0.7627194686947191 0.7721959919121473 0.992667391641435 0.9679535459310625 0.9337855061362418 0.879885276477369 0.9849541619691586 0.9119066380188402
0.7526374927891852 1.698624409314114 0.7627194622260003 0.7721956839711547 0.9926674791831104 0.9679535821535086 0.9337856160241254 0.8798852105269379 0.9849539082673163 0.9119068820855913
0.7526373373951986 1.6986244302899736 0.7627193715015037 0.7721959926492586 0.9926675529790976 0.9679533937184496 0.9337854741423247 0.8798853198127045 0.9849539542832352 0.9119068955652881
0.7526372611312312 1.6986243681957809 0.7627193830219463 0.7721958997633922 0.9926675240974202 0.9679534299872578 0.9337856462176074 0.8798852633005997 0.9849540478782806 0.91190691335984
0.752637257006472 1.6986243607058784 0.7627193754196001 0.7721958667758059 0.9926675873000904 0.9679535489915095 0.9337856991668109 0.8798852644795306 0.984953834516527 0.9119069449897264
0.7526372239569465 1.6986243473009182 0.7627193788826477 0.7721958698057377 0.9926675759866517 0.967953626856725 0.9337856272202777 0.8798851980411783 0.9849538247245663 0.9119070698088554
0.752637281933089 1.6986244327119198 0.7627194672855628 0.7721959554780291 0.9926675554747542 0.967953641228154 0.933785568239184 0.8798852985588436 0.9849537048620669 0.9119068163248414
0.7526373546269451 1.698624456494997 0.7627194227135865 0.7721959459938513 0.9926674528565473 0.9679533972693947 0.9337855708446055 0.8798852887114761 0.984953854472147 0.9119069731903868
0.7526373166243517 1.6986244048089174 0.7627193807134733 0.7721959057972368 0.9926673882853464 0.9679534278739672 0.933785574389698 0.879885324763119 0.9849540816209233 0.9119069240923285
0.752637227105879 1.698624353507144 0.7627193926018442 0.7721958914790277 0.9926673975083276 0.9679536116024708 0.9337857447769051 0.8798853292682415 0.9849540910400044 0.9119067016553056
0.7526372905791866 1.6986244313695609 0.7627194268520354 0.7721959223602032 0.9926675938320424 0.9679536166536973 0.9337856705875217 0.8798853540312864 0.984953543822861 0.9119068734748713
0.7526373896534045 1.6986244597675775 0.7627194371828175 0.7721959204105302 0.9926674602397777 0.9679534453214554 0.9337856370841576 0.879885336037446 0.9849538476801594 0.9119067825750661
0.7526373228522577 1.6986243911983891 0.7627193868614006 0.7721958975703325 0.9926674239672634 0.9679534371480333 0.9337855591277341 0.8798852115327797 0.9849541133000045 0.9119069880310213
0.752637277296121 1.6986243468903277 0.7627192545413898 0.772195978189219 0.9926677000288164 0.9679535210342067 0.933785731475268 0.8798853368581676 0.9849538862948893 0.9119067088169988
0.7526373192862538 1.6986243666942944 0.7627193620168216 0.7721959165459226 0.992667620251802 0.9679535379729202 0.93378555492123 0.8798852180601001 0.9849540108580837 0.9119068293553767
0.7526372817294587 1.6986244177066114 0.7627194870435205 0.7721958879355417 0.9926673503652633 0.9679536068765981 0.9337856437161821 0.8798852124244788 0.9849539216913054 0.9119069164686037
0.7526373079100248 1.6986243589411407 0.7627193509440063 0.7721958852292271 0.9926675492438759 0.9679536482517994 0.9337855355572077 0.8798853009282637 0.984953991991226 0.9119068094400251
0.7526372699507934 1.6986244489997608 0.7627193452915854 0.7721960810309444 0.9926674248303877 0.9679535496813158 0.9337856248867054 0.8798854227034912 0.9849537778304671 0.9119067743723092
0.752637398611812 1.6986244298996398 0.7627194370818974 0.7721958896779625 0.992667347796258 0.9679536662567463 0.9337855505338527 0.8798852340868791 0.9849539929637754 0.9119067748901951
0.7526370668378336 1.6986243440007478 0.7627195075717519 0.7721958884993866 0.9926674765083583 0.9679534798130481 0.9337856307607538 0.8798853652948756 0.9849541007156826 0.9119068834742786
0.7526372893493348 1.6986243937253664 0.7627194029065079 0.7721959164647743 0.992667545131041 0.9679537167590507 0.9337855826508765 0.8798852213983136 0.9849537361984024 0.9119069266425643
0.7526372645008883 1.6986243915896693 0.7627194291310784 0.7721959337199572 0.9926674130139406 0.9679534123632082 0.933785560109863 0.8798852936088032 0.9849542130263222 0.9119068198607186
0.7526372009478889 1.6986243486816865 0.7627194291569501 0.772195927107974 0.9926677516493125 0.967953403830499 0.9337857440630726 0.8798852773031346 0.984953977910484 0.9119066795811636
0.7526372424780717 1.6986244248002664 0.7627194719123538 0.7721959734698662 0.992667609200073 0.9679534724263963 0.9337855680737799 0.879885331891623 0.9849538096037618 0.9119068200648396
0.7526373324120846 1.6986243947131523 0.7627194502222834 0.7721958674544371 0.9926675790751242 0.9679535925236432 0.9337855640475305 0.8798853811510093 0.9849539786595214 0.911906589126166
0.7526373001497049 1.6986243839150228 0.762719406274735 0.7721958796876879 0.9926674887867583 0.9679536738970436 0.9337856184996776 0.8798852718035907 0.9849538848448264 0.911906825236749
0.7526372440968156 1.6986244149354344 0.7627194835362914 0.7721959285006714 0.9926675270597373 0.9679535000740704 0.9337856199516729 0.8798853037933452 0.9849538687886117 0.91190683557271
0.7526372996707971 1.698624412960195 0.7627194509338877 0.7721958752768006 0.9926674732392973 0.9679535611376462 0.9337858149606949 0.8798853727528828 0.9849538196726269 0.9119066463375742
0.7526372969400404 1.6986244510205588 0.7627194235811726 0.7721960477440615 0.9926674538344956 0.9679533510837345 0.9337856981589829 0.8798852494429212 0.9849539562464186 0.9119067896791292
0.752637281544934 1.6986243637804785 0.7627193746535834 0.7721958803441055 0.9926676107002216 0.9679533868195056 0.933785747709591 0.8798852343634865 0.9849539684333011 0.9119068895380017
0.7526372695194772 1.698624451203256 0.7627194920544572 0.7721959579877358 0.9926673801433104 0.9679534203575707 0.9337856544267861 0.8798853905784656 0.9849539582972416 0.9119067437819763
0.7526373080806141 1.6986243595917756 0.7627193923807686 0.7721958522464439 0.9926675807653683 0.9679534694560059 0.9337855219984391 0.8798853115016073 0.9849541249430113 0.9119068169032419
0.7526372714420002 1.6986243493283795 0.7627194234797067 0.7721958373632131 0.9926676437812406 0.9679535726831984 0.9337856192933702 0.8798851960358978 0.9849539291193541 0.9119068979757695
0.7526373008450644 1.6986243693086758 0.7627192275259463 0.7721959666380965 0.9926674530976733 0.9679535973174852 0.9337857157235182 0.8798853497678815 0.984953887196923 0.9119068705224986
0.7526372364206753 1.698624393339111 0.7627193432740602 0.7721959746730237 0.99266747266806 0.9679535037690521 0.933785618066849 0.8798853565758012 0.9849538917831381 0.9119069418235531
0.7526372624488712 1.6986243236065213 0.7627192406981451 0.7721958104865241 0.9926675341347669 0.9679536535352968 0.9337857263192091 0.8798854509707823 0.9849537888888902 0.9119069583827633
0.7526372587044112 1.698624417923215 0.7627194265587811 0.7721959536854341 0.9926675461083091 0.9679534166170018 0.9337857336398284 0.8798853948300337 0.984953852776947 0.9119067251872984
0.7526372308816432 1.6986243900643583 0.7627194681517748 0.7721958910702303 0.992667432239505 0.9679536635461172 0.9337856258970686 0.8798853106324601 0.9849539132158665 0.9119068064420868
0.7526373596310424 1.6986243799962093 0.7627193854673081 0.7721958426903276 0.9926674744932599 0.9679536174061467 0.933785500123876 0.8798852864993946 0.9849540412001593 0.9119068458509512
0.7526373494160654 1.6986244505730497 0.7627193869284565 0.7721959789482191 0.9926673766047902 0.9679536562020548 0.9337856465237381 0.8798853008437577 0.984953747135787 0.911906825456633
0.7526372863930001 1.6986243912673953 0.762719403226254 0.7721959259929974 0.9926675605200806 0.9679534501895215 0.9337855490844366 0.8798853006487107 0.9849540076466394 0.9119068562230412
0.7526373021900233 1.6986244096431642 0.7627193836650382 0.7721959509484368 0.9926674904037506 0.96795352903557 0.9337857370771785 0.8798853128013782 0.9849538624495813 0.9119067494322771
0.7526373302505569 1.6986244514059858 0.7627193973986084 0.7721960503725582 0.9926674015513701 0.9679536263066555 0.9337856488470717 0.8798852253281447 0.9849538299702478 0.9119067561100279
0.7526371962394924 1.6986243646793593 0.7627194176085321 0.7721959188213126 0.9926674611667762 0.9679535633569691 0.9337857327254904 0.8798853198977963 0.9849540027484107 0.9119067609033138
0.7526372599633302 1.6986243767231848 0.7627193624162114 0.7721959089487604 0.9926674294904784 0.9679535044610471 0.9337856360693605 0.8798853364546692 0.9849540273453413 0.9119068937874988
0.7526372298828286 1.698624355669086 0.7627193419675735 0.772195967091218 0.9926674533064045 0.967953494293777 0.9337854341328865 0.879885278412963 0.984954227947128 0.9119069567048287
0.7526373742146776 1.6986244625040576 0.7627194367011462 0.772195988747919 0.9926674479657015 0.967953445326858 0.9337857126466195 0.8798851318480688 0.984953829352977 0.9119068855577096
0.7526373543723456 1.69862447456981 0.7627193875441993 0.7721960254994596 0.9926674613414811 0.9679534361770897 0.9337857046812098 0.8798853180601942 0.9849537215170342 0.9119068295672953
0.7526372934761157 1.6986243744578582 0.7627193119997389 0.772195928617276 0.9926675283528794 0.9679536725086402 0.933785564656054 0.8798852422285458 0.9849537947659321 0.9119070251491493
0.7526371893382494 1.698624374957399 0.7627194191145802 0.7721958695351692 0.9926674736200994 0.967953567144124 0.9337856619172369 0.8798853953993906 0.9849538339552881 0.9119069523238355
0.7526372720163242 1.698624446851881 0.7627194347400297 0.772196006328031 0.9926675061696055 0.9679535465919358 0.9337855462877532 0.8798854502621356 0.984953798717846 0.9119067111790761
0.7526374280199664 1.6986243666037395 0.7627190452999518 0.7721960153058665 0.9926675138400272 0.967953528192942 0.9337855201790182 0.8798853403883978 0.9849539517368616 0.9119070286871749
0.7526371998240562 1.6986243853201217 0.7627194899886153 0.7721959285998334 0.9926675782225973 0.9679533171247493 0.9337855396550773 0.8798851500286785 0.9849540650667818 0.91190707879603
0.7526372548776773 1.6986244144288631 0.7627194173397653 0.7721960115564994 0.9926674231661423 0.9679536323264565 0.9337856433126476 0.879885308771154 0.9849539336362767 0.9119066866348947
0.7526372559290129 1.698624343869589 0.7627193251012921 0.7721959409506194 0.9926675967136004 0.9679536460158984 0.9337856474342702 0.8798852703311298 0.9849539541263468 0.9119067614239905
0.7526372976104521 1.6986244294874315 0.7627195088187027 0.7721959635511878 0.9926675296159138 0.967953484157413 0.933785358197987 0.8798851578093559 0.9849540357625274 0.9119069561300944
0.7526372098458538 1.6986243924810218 0.7627194447510391 0.7721959961916831 0.9926676772727447 0.9679534396382444 0.933785511523518 0.8798852668087113 0.9849539299126459 0.9119068621308595
0.7526372297865386 1.6986244394254517 0.7627194616754608 0.7721959601493065 0.9926672931256302 0.9679535468151463 0.9337857184664461 0.8798853302194329 0.984953842375339 0.9119069004079182
0.7526373218734459 1.6986244055775739 0.7627193379527555 0.7721959236943114 0.9926674417051233 0.9679535473179156 0.9337857163532782 0.8798853227117465 0.9849538311540982 0.9119068811195471
0.7526373664291047 1.6986243985867011 0.7627194026674072 0.7721958595530587 0.9926674905128146 0.9679535186375787 0.9337856816563248 0.8798853103852218 0.9849539865529 0.9119067144497728
0.7526372014441853 1.6986244112738056 0.7627195348008409 0.7721958820435273 0.9926673011732619 0.9679536664074312 0.9337855222647572 0.879885280897236 0.984953951458181 0.9119069762651677
0.7526371415287912 1.6986243380915813 0.7627194510924064 0.772195959747718 0.9926677291078073 0.9679535634582935 0.9337854342553021 0.8798851881338415 0.9849539971241906 0.9119069399691788
0.7526371940415623 1.69862433772407 0.7627193867394638 0.7721958456263853 0.9926674392426214 0.9679536736843588 0.9337856136253229 0.8798853722269997 0.9849539988001411 0.9119068832155968
0.7526372834246703 1.6986244384511633 0.7627194108793577 0.7721960043008075 0.9926673338099107 0.9679535303843578 0.9337856666680331 0.8798852900249906 0.9849539292323656 0.9119068342786266
0.752637245958895 1.6986243696832792 0.762719421059571 0.7721958733604486 0.9926675945768978 0.9679536255779883 0.9337855059511799 0.879885302691136 0.9849538590516411 0.9119069389067128
0.7526373457799993 1.6986244010582454 0.762719299420673 0.7721959120198829 0.9926675034329915 0.9679534211681129 0.9337856589253913 0.8798853403130884 0.9849538704595513 0.9119069780039253
0.7526372695436168 1.6986243805918722 0.7627194329672922 0.7721959218820512 0.9926675280553418 0.9679537884167256 0.9337855177720814 0.8798852139151696 0.9849538626356815 0.9119068173082152
0.752637310763266 1.6986244253105078 0.7627194833026596 0.7721959336725039 0.9926674876355371 0.9679536050971624 0.9337855129403911 0.879885200586453 0.984953904632252 0.9119068589388
0.7526372255983141 1.698624395354003 0.762719428924338 0.7721959748954725 0.9926674519234656 0.9679535360069629 0.9337857428965304 0.8798852285141601 0.9849539470233478 0.9119067996288515
0.7526373237739266 1.6986243654812718 0.7627193265376301 0.772195823715384 0.9926675562464502 0.967953484507978 0.9337855269888471 0.8798854479948157 0.9849539747469338 0.9119069083570723
0.7526372791787159 1.6986244363975394 0.7627193911130664 0.7721960030659866 0.9926673656543311 0.9679535109848225 0.9337855579023028 0.8798853839925947 0.9849539451576931 0.9119068486212037
0.7526372824085481 1.6986244637845407 0.7627194965948636 0.7721959530943301 0.9926674166490754 0.9679534818093922 0.9337856165547155 0.8798853375695346 0.984953781241016 0.9119068862341672
0.7526372695980048 1.6986244073846601 0.762719343971694 0.7721960119771824 0.9926672591608008 0.967953761286848 0.9337855727768646 0.8798852891714829 0.9849539550577322 0.9119068582449973
0.7526373512207974 1.6986244409056448 0.7627193916531336 0.7721958993618542 0.9926674290500788 0.967953445641955 0.9337855796555476 0.8798854958267464 0.9849538882167307 0.9119067997889527
0.752637162715024 1.6986243705920037 0.7627194146338442 0.7721959250370503 0.9926674508547064 0.9679535423082053 0.9337856128427382 0.8798853680153514 0.9849539611123956 0.9119069296477272
0.7526373558988506 1.6986244149275738 0.7627193933835841 0.7721959081130939 0.9926675370974106 0.9679534606501112 0.9337855701491328 0.8798853209349371 0.9849539386512159 0.911906825911247
0.7526372862275537 1.6986243808087365 0.7627193028436673 0.7721959493935672 0.9926673796180625 0.9679536541610377 0.9337856417198226 0.8798853960065028 0.9849539716083308 0.9119067724584413
0.7526374337748764 1.6986244679000864 0.7627194090746102 0.7721959238972264 0.9926674144877989 0.9679532958263031 0.9337855980908332 0.8798852965505006 0.9849539914089942 0.9119068828316439
0.7526372225983878 1.6986243020877563 0.7627193716680695 0.7721958115422639 0.9926676746910097 0.9679535355968868 0.9337855461305181 0.8798852840122864 0.9849540942389496 0.9119069089048257
0.7526373165137159 1.6986244061840707 0.7627193668456284 0.7721959379950202 0.9926676238145955 0.9679535533893071 0.933785656712976 0.8798853106824404 0.984953718894809 0.9119068373913859
0.75263734004474 1.6986244674470659 0.7627194640595837 0.7721959631758518 0.992667525009345 0.9679533158605368 0.9337856262189654 0.8798853506681934 0.984953853464595 0.9119068081891449
0.7526372657104385 1.6986243380483401 0.7627193386214614 0.7721958035504944 0.9926674882759419 0.9679536638078865 0.9337858153504875 0.8798853413836383 0.9849538499955124 0.9119068403709444
0.7526373867642289 1.6986244243273843 0.7627193686492004 0.7721959888586519 0.992667347801076 0.9679535572996923 0.9337853874777279 0.8798852665581867 0.9849542165757376 0.9119067780598863
0.752637295753297 1.698624459697737 0.7627193977566157 0.7721960579521515 0.9926674405865348 0.9679536309377329 0.9337855231340196 0.8798853061503027 0.9849537177893236 0.9119068868960556
0.7526370297240115 1.6986243963678156 0.7627195592453221 0.7721960076814233 0.9926675581987702 0.9679534266073837 0.9337856020584382 0.8798854465144156 0.9849539323568218 0.9119067727653362
0.7526373452622899 1.698624437474757 0.7627194818955172 0.7721958309318977 0.992667538413599 0.9679535600761817 0.9337856044625411 0.8798853876257571 0.9849536983449836 0.9119068371556587
0.752637228126911 1.6986243355117892 0.7627193836862618 0.7721958432809649 0.9926676449397807 0.96795362943642 0.9337857727758955 0.8798853388201763 0.9849538357511851 0.9119067321835138
0.7526372399065235 1.6986244421799286 0.7627194783774315 0.7721960162522803 0.9926673903974214 0.9679534403804104 0.9337856285639909 0.8798853063551525 0.9849539979430535 0.9119067796468424
0.7526372504349716 1.698624396504358 0.7627194282805382 0.772195916042123 0.9926674658640439 0.9679537266601531 0.9337856299029229 0.8798853027618829 0.984953775750983 0.9119068388724335
0.7526372902064399 1.698624358717651 0.7627193328435622 0.7721958274008688 0.992667455324272 0.9679536607341218 0.9337857563569228 0.8798854325643127 0.9849538694017801 0.9119067568589999
0.7526372170102855 1.6986244072459296 0.7627194751421617 0.7721959652090462 0.9926675094384754 0.9679535076573146 0.9337856211657201 0.8798852675460729 0.9849539243956 0.9119068330168387
0.752637184848113 1.698624344706945 0.7627194008363031 0.7721958909334944 0.9926674632912001 0.9679535773740426 0.9337855804175271 0.8798854331141893 0.9849541321714341 0.9119067348697678
0.752637247910882 1.6986243922653226 0.762719377295482 0.7721958915989482 0.9926674267124636 0.9679536210936628 0.933785801859809 0.8798853936930897 0.9849537501645333 0.9119068306667995
0.7526374113105608 1.6986244088098894 0.7627193438048776 0.7721959385784598 0.9926676582502695 0.9679535282683563 0.9337854891878319 0.8798852839656467 0.9849539026615646 0.9119067610335542
0.7526373142018836 1.6986243863604302 0.7627194411232414 0.7721958930919114 0.9926675991394394 0.967953506526685 0.9337855018844866 0.8798852083463952 0.9849540229390079 0.911906857595731
0.7644098883579598 1.7111933191714905 0.7738683089607075 0.7669059038636291 0.9393692162555004 1.0645449631561024 0.9577451606047361 0.9631886661072131 0.9343035418221309 0.7529118890458065
0.7526372630216551 1.6986244045484424 0.762719352700098 0.7721959598090741 0.9926673544756893 0.9679536982225707 0.9337855915653093 0.8798853636983744 0.9849538418162788 0.9119069001945442
0.752637274111916 1.6986243188633865 0.7627193311742935 0.7721958630732648 0.9926675507389029 0.9679537440996464 0.93378566672171 0.8798851976859515 0.9849539945445213 0.9119068064941478
0.7526373548011661 1.69862450301743 0.7627195214710207 0.7721960324223991 0.9926674438035916 0.9679533807016376 0.9337855477878054 0.879885231716787 0.9849538762259363 0.911906813173043
0.7526371964980435 1.6986243452242158 0.7627194451186193 0.7721958931763799 0.9926675942023545 0.9679536953194922 0.9337856718898291 0.8798852298691756 0.9849539074882282 0.9119067627955159
0.7526373542431095 1.6986243955528937 0.7627193433258083 0.7721958941826736 0.9926676345398034 0.9679533928075982 0.9337856833330169 0.8798853676421786 0.984953885368782 0.9119067795485544
0.7526372796245072 1.6986244239838828 0.7627194833987195 0.7721959608888276 0.9926673782407909 0.9679536969528575 0.9337855610630712 0.8798852301208767 0.9849539461162702 0.9119067630030709
0.7526371422170957 1.698624305798575 0.7627192862437038 0.7721960536837681 0.9926676061547389 0.9679534291718661 0.9337856419930215 0.8798851250601845 0.9849542407102612 0.9119069193009536
0.7526373182498481 1.698624363154242 0.7627194298773204 0.7721957979977411 0.9926674741966143 0.9679534379349122 0.9337855912493139 0.8798853282745086 0.9849542196464991 0.9119067765472927
0.7526372245224952 1.6986243730288686 0.7627193906036261 0.7721959441791887 0.9926675339687002 0.967953520276165 0.9337858022354935 0.8798852664140434 0.984953901390823 0.9119067795122222
0.752637390751932 1.6986244463015305 0.762719365501812 0.7721959580039919 0.9926675046087463 0.9679534195524621 0.933785590504439 0.87988528323121 0.9849538417683743 0.9119069189279445
0.7526372984221893 1.6986243492632593 0.7627193553043949 0.7721958769778144 0.9926676817614731 0.9679534920869434 0.9337855490899761 0.8798852578962031 0.9849539957377319 0.9119068837705406
0.7526372803904474 1.6986244609048726 0.7627194011152605 0.7721960093615423 0.9926672482849892 0.9679535381507474 0.933785665906615 0.8798853311221937 0.9849538245253712 0.9119069579238068
0.7526372231234446 1.6986244035044047 0.762719477046668 0.7721958911175909 0.9926675358236202 0.9679535019002582 0.9337856915387105 0.8798853279245895 0.9849537980397255 0.9119068796370774
0.7526373913925742 1.6986244274270674 0.7627193691090058 0.7721958729990329 0.9926673476742922 0.9679534763353506 0.9337857193391472 0.8798853296505745 0.9849539413012485 0.9119068488968992
0.7526373277297681 1.698624411800653 0.7627193521522171 0.7721959255338627 0.9926674076463359 0.9679536302093342 0.9337856405448731 0.8798853017080096 0.984953815868229 0.9119069147442929
0.7526373339965553 1.6986244054533663 0.7627194081033181 0.7721959262390639 0.9926673992979755 0.967953487836271 0.9337856192754885 0.8798852598764647 0.9849541263775421 0.9119067609747336
0.7526373143300672 1.6986244044153596 0.7627193805753321 0.7721959420646987 0.9926674628742014 0.9679536249392544 0.9337855311793182 0.8798852796535354 0.9849539162481652 0.9119068721567273
0.7526373094812259 1.6986244240293726 0.7627193637298847 0.7721959912557746 0.9926675564577092 0.9679534287087508 0.9337856547271346 0.8798854299902169 0.9849538818365786 0.9119066840347295
0.75263734207983 1.6986244109130542 0.7627194511497758 0.7721958899675659 0.9926675180745984 0.9679535544257579 0.9337855505573985 0.8798852437331348 0.9849539511780057 0.9119068140540031
0.7526373293165025 1.6986244221057254 0.7627193920321422 0.7721959018861 0.9926674598874505 0.9679535192617138 0.933785535731959 0.8798854782483196 0.9849539171451597 0.9119067694056536
0.7526372574816126 1.6986244388522513 0.7627194568693374 0.7721959743238813 0.9926674829793541 0.9679535309006124 0.9337855069004387 0.8798854179390619 0.9849538463837222 0.9119068085830476
0.7526373199099753 1.6986243631825886 0.7627194139329693 0.7721958530882664 0.9926676241027622 0.9679534477200493 0.9337855656350902 0.8798852832498887 0.9849541187011612 0.911906746939582
0.7526373473412491 1.6986244058257838 0.7627193952206552 0.7721958644572481 0.9926674700396177 0.9679536451372494 0.9337854431082374 0.879885380030009 0.984953903385787 0.9119068737027454
0.7526372162741183 1.6986243089624813 0.7627193278278629 0.7721959156067196 0.9926678919395747 0.9679534003062897 0.9337855405124976 0.8798852447915448 0.9849539916526945 0.9119069113680721
0.7526373154736523 1.6986243870887674 0.7627194079529999 0.7721958925600253 0.9926675785980075 0.9679534886875237 0.9337854532522221 0.8798853026986523 0.9849540365244782 0.9119068687676108
0.7526373335670123 1.6986244154763064 0.7627194124542825 0.7721959377318265 0.9926675984239074 0.967953575191823 0.9337854663102854 0.8798852875810624 0.9849538452949254 0.9119068532632784
0.7526372446141717 1.6986243774388585 0.7627193753842851 0.772195899710813 0.9926672937419444 0.9679536170714922 0.9337856284619088 0.8798853598686046 0.9849540676831638 0.9119068720029273
0.7526373210122906 1.6986244210197887 0.7627194168600343 0.7721958932281509 0.9926674488847829 0.9679534920596231 0.9337856849824763 0.8798853512976267 0.9849538715465058 0.9119068246139727
0.7526372214028152 1.6986243741779945 0.7627194588758556 0.7721958338891394 0.9926675134274143 0.9679536082797133 0.933785467745932 0.8798854336401057 0.9849539392322639 0.9119068854559957
0.7526373004894701 1.698624359906669 0.7627193584133525 0.7721958440461146 0.9926675518362199 0.9679535663496757 0.9337855697482876 0.8798853266985434 0.9849539573715874 0.9119069040282985
0.7526373210255042 1.6986243732310837 0.7627193361310602 0.7721958832274591 0.9926674517841303 0.9679536040239455 0.9337856468148251 0.8798853295504877 0.9849539847062985 0.9119068054788915
0.7526373204440082 1.6986243593627368 0.7627193773976765 0.7721958272543524 0.9926675781024514 0.9679536047034866 0.9337856899648657 0.8798853170142296 0.9849539188758539 0.9119067454169587
0.7526373120085239 1.6986244555076524 0.7627195211567237 0.7721959513041508 0.9926671739124552 0.967953572521596 0.9337857094855432 0.8798851374190007 0.9849540563883253 0.9119068269370046
0.752637265102443 1.6986244571442763 0.7627194620431793 0.7721959628220778 0.9926673685049232 0.9679533146375933 0.9337857078910095 0.879885368442907 0.9849539037046765 0.9119069078461903
0.7526373245238127 1.6986244473436674 0.7627193977968044 0.7721960236184485 0.9926673840020365 0.9679535708152868 0.933785535769679 0.879885313063723 0.9849539317352304 0.911906789931205
0.7526372432846613 1.6986243783388688 0.7627194450319886 0.7721958689625165 0.9926674383571915 0.9679536801310472 0.9337855857944889 0.8798852217040052 0.9849538956436887 0.9119069776880985
0.7526373322756615 1.6986243661618003 0.7627193241282108 0.7721958583390298 0.9926676049325778 0.9679533939093284 0.933785705401557 0.8798852545720082 0.9849539319130015 0.9119069661550195
0.7526374049575353 1.698624439408077 0.7627194268153168 0.7721959001850233 0.9926675083365424 0.9679533835828372 0.9337854911533442 0.8798852632250586 0.9849539996379599 0.9119069023953433
0.7526372804459526 1.6986244466684093 0.7627194967952122 0.7721959768130987 0.9926675646071383 0.9679535013536074 0.9337855911822325 0.879885316122495 0.9849537949184096 0.911906749610705
0.7526372206592544 1.6986243622942547 0.7627194829645956 0.7721958470007056 0.9926676003888615 0.9679535740364218 0.9337855542881776 0.8798851950237035 0.9849539154838686 0.9119069859012271
0.7526372581488628 1.6986243580436353 0.7627193095516046 0.772195894149997 0.9926673126770156 0.9679536262355378 0.933785757914108 0.8798853539792505 0.9849540336072532 0.9119068363345415
0.7526372491376416 1.698624352055244 0.7627194053468579 0.7721958915168936 0.9926676039861608 0.9679535571995768 0.9337854774890391 0.879885281249447 0.9849540647174735 0.911906856910118
0.7526373629087496 1.6986243748705987 0.762719358422912 0.7721958537295709 0.9926675907369343 0.9679535945389663 0.933785615852733 0.8798852845831151 0.9849539091813486 0.9119067896382017
0.752637317057099 1.6986244324353652 0.762719429177457 0.772195906141944 0.9926674468702783 0.9679534944334395 0.933785645995895 0.879885352387013 0.9849538340572412 0.9119068643932098
0.7526372584646585 1.6986243987586012 0.762719401456648 0.772195967962379 0.9926675601295945 0.9679535218278106 0.9337853452717358 0.8798852595895424 0.9849539492165689 0.9119070670601066
0.7526373099080789 1.6986243770485663 0.7627194419348682 0.7721958419206943 0.9926675107816695 0.9679536544213664 0.933785531130142 0.8798853087422195 0.9849540024145923 0.9119067557117939
0.7526371864826177 1.6986244230241623 0.762719434452846 0.7721959251955405 0.9926674006010203 0.967953617106966 0.9337855048422283 0.8798855427039188 0.9849537301986174 0.9119069624132325
0.752637250559016 1.6986243726927148 0.7627193424051815 0.7721959358365936 0.9926674831598915 0.9679535216493095 0.9337856094156409 0.8798853427166587 0.9849539876861513 0.9119068904718269
0.7526373851704523 1.6986244048699093 0.762719390516128 0.7721959312643506 0.9926675501709071 0.9679536108396023 0.9337854679711252 0.8798852720492836 0.9849540198195533 0.9119066937811058
0.7526372534160842 1.6986243936152607 0.7627193324218569 0.7721960252360667 0.9926675308725652 0.967953625435567 0.9337856205001516 0.8798853711039737 0.9849538624435922 0.9119067162317798
0.7526373829890397 1.6986244336935084 0.7627194102093305 0.7721958959519706 0.9926673926035632 0.9679533984060745 0.9337855757188231 0.8798853235634814 0.9849540639556689 0.9119068445867821
0.7526373089914126 1.6986243492754904 0.7627193396784835 0.7721958373778425 0.9926674498103552 0.967953504532148 0.9337855972799501 0.8798851697343834 0.9849540898732146 0.9119070949490433
0.7526374781359525 1.698624402809651 0.762719522716905 0.7721956457742255 0.9926674927837497 0.9679535653944507 0.933785600538666 0.8798851476030338 0.9849539582921403 0.911906913588597
0.7526372890006783 1.6986243916346404 0.7627193495391639 0.7721960264927628 0.9926675954859621 0.9679536743245788 0.9337855876691727 0.8798851858513207 0.9849538264244697 0.9119068042009433
0.7526372477663631 1.6986243341701937 0.7627193188431347 0.7721959390876373 0.9926676895649533 0.9679535542018421 0.9337856409990738 0.8798852620664565 0.9849539645457172 0.9119067927222251
0.7526372336130054 1.6986243772915217 0.762719440921224 0.7721959117174038 0.9926676514101392 0.9679535742472817 0.933785677689198 0.8798853008440314 0.9849538177754729 0.9119067489659793
0.7526372928137935 1.6986243804741132 0.7627193064931556 0.7721959919178145 0.9926674733871094 0.9679535275237646 0.9337855990804241 0.8798853919889781 0.984954098560407 0.9119066713621653
0.7526371716783705 1.6986243107119765 0.7627193801876982 0.7721958862006381 0.9926676519034018 0.9679535194013033 0.9337855364478598 0.8798853075798578 0.9849541253094476 0.9119068601336887
0.7526373230596709 1.6986243685506088 0.7627193967653385 0.7721958375673893 0.9926675322200146 0.9679537048761521 0.9337856280826199 0.8798853489340337 0.9849539204225377 0.9119066757329944
0.7526372938638917 1.6986244511118893 0.7627194119141883 0.7721960110387074 0.9926673491520371 0.9679534695126496 0.9337856961856469 0.8798853845335807 0.9849539283228783 0.911906722985173
0.7526373074057224 1.698624413616046 0.7627193537634636 0.7721959254113012 0.992667302684585 0.9679535479406851 0.9337855795452731 0.8798853810551952 0.9849539881962073 0.9119069282449457
0.7526376578984112 1.6986248113164273 0.7627197366251206 0.7721962846004271 0.9926680185039212 0.9679507735795061 0.933783641238366 0.8798850603261081 0.9849548710321713 0.9119087715614569
0.7526379941741622 1.6986248155660981 0.7627195250193873 0.7721961159465804 0.9926680059541115 0.9679508023868532 0.9337836075404461 0.8798850429308284 0.9849547903809828 0.911908934781959
0.7526369969052729 1.6986244022989314 0.762719636263904 0.7721960258186185 0.9926674632998238 0.9679535180540486 0.9337855141818809 0.8798852942185934 0.9849540076323146 0.9119068708736081
0.7526372801461514 1.6986244111147155 0.7627194334717493 0.7721959191993644 0.9926674318360954 0.9679535375930576 0.933785559348777 0.8798853968640462 0.984953992646407 0.9119067650450325
0.7526372665592846 1.698624410680699 0.7627194632181532 0.7721958405987277 0.9926675137697646 0.967953545607471 0.9337857316022372 0.8798853934519303 0.984953712690437 0.9119068503158823
0.7526372984373831 1.6986244210020143 0.7627195057572627 0.7721958802241224 0.9926673450124001 0.9679536134459764 0.9337855143698781 0.8798852926500416 0.9849540410138884 0.9119068124362416
0.7526373266670744 1.6986244392156562 0.7627195779377114 0.7721958061427147 0.9926675687584119 0.9679535399302885 0.9337855749020535 0.879885293518851 0.9849537545129353 0.9119068386405451
0.7526373126335415 1.6986243597489932 0.7627194078586452 0.772195786344185 0.9926676244366048 0.967953556085406 0.933785712375183 0.8798852719876485 0.9849538365161142 0.9119068709424668
0.7526373519700162 1.6986244665648638 0.7627193941527104 0.7721960224457143 0.9926674571023906 0.9679533919675196 0.9337855642954511 0.8798853321737883 0.984953882443327 0.9119068513567697
0.7526372622119388 1.698624421043424 0.7627193973298193 0.7721959757802167 0.9926674404291893 0.967953695011055 0.9337855925595098 0.87988534388167 0.9849537364702102 0.9119068610259193
0.7526373752465583 1.6986244310346241 0.7627194712339777 0.7721959119167361 0.9926675032592247 0.9679534762346111 0.9337855268023816 0.8798851586599895 0.9849540015755703 0.9119068648933926
0.7526373039337744 1.6986244095010972 0.7627194526822573 0.7721958648502895 0.992667450228906 0.9679535309733142 0.9337857685787532 0.8798852253632429 0.9849538359661194 0.911906885811446
0.7526373275060767 1.6986243994775756 0.7627193554322981 0.7721959357613218 0.992667429857809 0.9679535641929736 0.9337854599865153 0.879885344887916 0.984954053797077 0.9119068586087633
0.752637223218583 1.6986243520248603 0.7627193859549465 0.7721958818548665 0.9926674899589264 0.9679535259512094 0.9337856597962386 0.8798852989931694 0.9849540359355684 0.9119068873288819
0.7526373181806169 1.698624407788551 0.762719380876333 0.7721959119258459 0.9926674582349932 0.9679536045656413 0.9337856204916014 0.8798853707745148 0.9849538676184948 0.9119067877715115
0.75263726746134 1.69862440156886 0.7627194359046107 0.7721959520772106 0.9926674857222724 0.9679534604499365 0.9337855169233781 0.8798852288522799 0.9849540566588286 0.9119069230314938
0.7526373131622414 1.6986244218967534 0.7627193409350097 0.7721959812603799 0.9926673729730069 0.9679536643798955 0.9337857756590082 0.8798853079709072 0.9849537594757075 0.9119067881656279
0.7526372679665687 1.6986243912665784 0.7627194658686649 0.7721958477498346 0.9926674767386006 0.9679536202570224 0.9337856263377132 0.8798852731202799 0.9849538619071551 0.911906900834658
0.7526372454966338 1.698624425887995 0.762719453264617 0.77219598222349 0.992667389948348 0.9679535411357622 0.9337857068046506 0.879885288892801 0.9849539080971739 0.9119067825459455
0.752637232660651 1.6986243899444735 0.7627194434251533 0.7721959024869274 0.992667448352948 0.9679535225111047 0.9337855700826474 0.8798853034612657 0.9849539903306103 0.9119069291146332
0.7526372724793193 1.6986243742188327 0.762719312415798 0.772195966112841 0.9926675234459779 0.9679535423681528 0.9337855578247375 0.8798853455838241 0.984953982027508 0.911906859298788
0.7526373570426997 1.6986243595599795 0.762719329826819 0.7721958693868188 0.9926677025591663 0.9679535058858322 0.933785541172905 0.8798852094309239 0.9849539247184086 0.9119069382277504
0.7526370213581535 1.6986243312443958 0.762719214433007 0.7721961503981841 0.9926674738084632 0.9679536035662194 0.9337856748863678 0.8798853944989322 0.9849538850016402 0.9119069992487836
0.7526372814533472 1.6986244204439045 0.7627193932458841 0.7721959938096359 0.9926675473453996 0.9679535198821121 0.9337854231886245 0.8798852856528036 0.9849538602804337 0.9119069997586058
0.7526372576125695 1.6986243551297124 0.7627194247552386 0.7721958586114733 0.992667581302659 0.9679536300184143 0.9337855108018923 0.8798852591705132 0.9849539814273889 0.9119068803903808
0.7526373417787826 1.6986243931736187 0.7627193041551603 0.7721959452817336 0.9926674986696578 0.9679535173823646 0.9337856247902954 0.8798852355509821 0.984953904383527 0.9119069663231589
0.75263740335874 1.6986244519223317 0.7627194716465554 0.7721958669406188 0.9926674152452912 0.9679535384678942 0.9337855526560074 0.879885325823524 0.9849539123026517 0.9119067789479974
0.7526372846367444 1.6986244007998115 0.7627193751819079 0.7721959386946253 0.9926675977783039 0.9679533240620491 0.9337855836133275 0.8798853533618489 0.984953952176569 0.9119069196176579
0.7526373788354741 1.6986244375005377 0.762719426043307 0.7721959807640745 0.992667429788683 0.9679535664749369 0.9337855914133951 0.8798852630637886 0.984954037792349 0.9119066075888248
0.7526373103634629 1.6986243737217948 0.7627193247002039 0.7721959324494633 0.9926676165429561 0.9679535836739916 0.9337855572318848 0.8798852511132567 0.9849538598874443 0.9119069257012515
0.7526371518191078 1.6986244205884398 0.7627193575297457 0.7721961115233905 0.9926674411454067 0.9679533358680467 0.9337856965547859 0.8798853632235969 0.9849539153950427 0.9119069332630046
0.7526373339801258 1.6986244616633774 0.7627194982147282 0.7721958741844135 0.9926674156585459 0.9679536056502221 0.9337854908433594 0.8798853694312344 0.9849537207807708 0.9119069460315928
0.7526373672244311 1.6986244139791802 0.7627193193129271 0.7721959712802925 0.9926674292391768 0.9679535877929446 0.9337855941065827 0.8798852267918333 0.9849539073253811 0.9119069094015487
0.7526373362467084 1.6986244517604228 0.7627193889375742 0.7721959924021429 0.9926674468603462 0.9679535666142565 0.9337857450997968 0.8798853066926777 0.9849537025342535 0.9119067812665211
0.7526372832891935 1.6986243789004352 0.7627193956873962 0.772195937171344 0.992667672008467 0.9679535041614736 0.9337854724771018 0.8798852330142043 0.9849539399593116 0.9119069168173546
0.752637231836684 1.6986243562980692 0.7627194079186748 0.7721958685392043 0.9926674453578207 0.9679538073175662 0.9337856412932942 0.879885419565574 0.9849539358632082 0.9119066257783189
0.7526372420299373 1.698624427541401 0.7627194341037073 0.7721959942628353 0.9926674558491164 0.9679533844223875 0.9337856416088235 0.8798853374278937 0.9849539582570789 0.9119068484925243
0.7526373132591115 1.6986244205768755 0.7627194126815022 0.772195908929016 0.9926675003337377 0.9679533468483029 0.9337856359870751 0.8798854030384312 0.9849539748062016 0.91190680889054
0.7526372863539096 1.6986243527207094 0.7627192934832403 0.7721959523678358 0.9926675791116845 0.9679535465832805 0.9337857721518934 0.8798852563777113 0.9849539553378499 0.9119067457429606
0.7526373206332703 1.6986244537098119 0.7627194015589085 0.7721960379471942 0.9926675550507705 0.967953487716279 0.9337857024352857 0.8798851988184322 0.9849536802699634 0.9119068791765202
0.7526372828226313 1.6986243919476278 0.762719462830028 0.7721958416949886 0.9926675030941955 0.9679535744239328 0.9337857648150285 0.8798852910751259 0.9849538462233628 0.911906772761039
0.7526371923460871 1.6986244463711968 0.762719364464572 0.772196154393662 0.9926672352365484 0.967953550762344 0.9337856030465238 0.8798853028915661 0.984953966459946 0.911906904507073
0.752637229775892 1.6986244378289568 0.7627194640501112 0.7721959540408747 0.9926674062928716 0.9679535245103125 0.9337857065230433 0.8798853824705536 0.9849537694915337 0.9119068476674945
0.7526372815474608 1.6986244079292134 0.7627193576976485 0.7721960280853261 0.9926675760411819 0.967953417891526 0.9337856249385947 0.8798852712250497 0.9849539383998281 0.9119068237084191
0.7526373234584754 1.6986243834162795 0.7627193287205044 0.7721959292524179 0.9926676974431653 0.9679535230379136 0.9337856575971969 0.8798853587765312 0.9849537883206936 0.9119067431295012
0.7526373771013118 1.698624427576642 0.7627193631153547 0.7721959578413317 0.9926674643734691 0.9679533495911328 0.9337857367376912 0.8798852232106816 0.9849539883651873 0.9119068351318556
0.7526371828228651 1.6986243371160454 0.7627194239753234 0.7721958172595356 0.9926675849062793 0.9679536336192947 0.9337857042633618 0.8798853663609341 0.9849538410914621 0.9119068536318902
0.7526372513724421 1.6986243585481722 0.7627193706740176 0.7721958732711484 0.9926675703546252 0.9679535302426568 0.9337856922683958 0.8798853617010528 0.9849539232808272 0.9119068078412611
0.7526373125876564 1.698624374591849 0.7627192617087477 0.7721959471409643 0.992667495029278 0.9679536586974271 0.93378558268931 0.879885405168255 0.9849538822499933 0.9119068162491624
0.7526374966193976 1.6986243952370699 0.7627195685783587 0.7721955643109946 0.9926674990184006 0.9679535507631204 0.9337856176687462 0.8798851618814683 0.9849540055570831 0.9119068693915658
0.7526372663124086 1.6986243807667383 0.7627193620766102 0.7721959530947016 0.9926675218610067 0.9679535774763659 0.9337855104045494 0.8798853030870238 0.9849539669263264 0.9119068920318191
0.7526373386666827 1.6986244243511213 0.7627193559678025 0.7721959690103231 0.9926674380586195 0.9679535856968188 0.9337855426806162 0.8798852860823877 0.9849538635613998 0.9119069202525382
0.7526373582629386 1.6986244570218607 0.7627193388033203 0.7721960381356593 0.9926674676647919 0.9679536087974242 0.9337855275731094 0.8798852705301475 0.9849536888415579 0.9119069614821004
0.7526372240628834 1.698624391233032 0.7627193709591601 0.772195938905867 0.9926674486134229 0.9679534881656862 0.933785604176835 0.8798854443603042 0.9849539489464761 0.9119068736026789
0.7526372660637705 1.698624445151595 0.7627194880524857 0.7721959690167169 0.9926675316614123 0.9679534189625153 0.933785556958088 0.8798852967008602 0.9849538364862511 0.9119069103943215
0.7526372810831551 1.6986243927095122 0.7627194318157396 0.7721958239264545 0.9926674317571479 0.9679534873774633 0.9337857118203862 0.8798854629598772 0.9849539663037183 0.9119067425222886
0.7526373434563353 1.6986244359861087 0.7627193588387997 0.7721960353501833 0.9926673758053184 0.9679534037562761 0.9337857159249292 0.8798852556550986 0.9849540665541588 0.9119067296210229
0.7526371966222759 1.6986243525309677 0.7627193813345807 0.7721959122030225 0.992667554064888 0.9679535065413095 0.9337858218631255 0.8798852749765869 0.9849539023597904 0.9119068388436526
0.7526372628791113 1.6986243544107789 0.7627193547665596 0.7721958967414349 0.9926676208389588 0.9679535550132129 0.9337856416249459 0.8798853089028045 0.9849539200976637 0.9119068245076671
0.752637303551756 1.698624376157167 0.7627193785025168 0.7721958932765897 0.9926674245129592 0.9679535765269506 0.9337856830096795 0.8798852215896468 0.9849540256387614 0.9119068522641486
0.7526373071192843 1.6986244363560132 0.7627194272024763 0.7721959543479693 0.9926674610672838 0.9679536219228982 0.9337856066060045 0.8798853160454139 0.9849537561018671 0.9119068349692883
0.7526372478221437 1.6986243976123314 0.7627193814169767 0.7721959451177282 0.992667362836554 0.9679534082462569 0.9337856333919908 0.8798853538747726 0.9849540957363069 0.9119069051752325
0.7526372975741664 1.6986244195358966 0.762719368520822 0.7721959824907559 0.9926676575412232 0.967953356773911 0.9337856940168198 0.8798853601224207 0.9849537823590322 0.9119068065974801
0.7526372846185693 1.6986244003228985 0.7627193360555805 0.7721959713099075 0.9926674384635649 0.9679534373707883 0.9337857092767652 0.8798853314742953 0.9849539767094826 0.9119068447169972
0.7526373380907979 1.698624388128643 0.7627192909241153 0.7721959311757879 0.9926674083429289 0.9679536407143944 0.9337856228432737 0.8798853612650235 0.9849539402005604 0.9119068112078964
0.7526373423037405 1.6986244105808717 0.7627193461913752 0.7721959165150208 0.9926673185721953 0.9679534789182733 0.9337856167674579 0.879885289459316 0.9849540469514069 0.9119069617387093
0.752637227889338 1.698624427698478 0.7627195168625078 0.7721959534641742 0.9926673829859178 0.967953589535369 0.9337855760812761 0.8798853246198124 0.9849539627985068 0.9119067613558536
0.7526372041857452 1.6986244209357726 0.7627195176256679 0.772195955270926 0.9926674315254312 0.9679534692407579 0.933785596424714 0.8798852996651793 0.9849539904875689 0.9119068395233875
0.7526372316023303 1.6986244185093415 0.7627194486567098 0.7721958754781014 0.9926673054553918 0.9679535955915596 0.9337857353851807 0.8798854502001484 0.98495381327506 0.9119068536836894
0.7526373246094017 1.6986243930331408 0.7627194037088484 0.7721959203999293 0.9926676244259697 0.9679534766846424 0.9337855882974715 0.8798851985390344 0.9849539286025512 0.91190687178548
0.7526372214293575 1.6986244317661878 0.7627194660363908 0.7721959980619548 0.9926673746912668 0.9679536155475889 0.9337855727515189 0.8798852834942504 0.9849538611144006 0.9119068981552844
0.7526373582787677 1.6986244668517838 0.7627194379027129 0.7721959702935909 0.9926673405749998 0.9679535277911889 0.9337856655622951 0.8798853216199304 0.9849538717159111 0.9119067539606507
0.7526371338957737 1.6986243828281313 0.7627194116278311 0.77219593601222 0.9926674458262809 0.9679535021408403 0.9337855897908393 0.8798855280862643 0.9849539194133898 0.9119068861636085
0.7526374219620391 1.6986243972414856 0.7627193585338955 0.7721958261917511 0.9926674768253224 0.967953499998176 0.9337854652486307 0.879885250438322 0.9849540301617108 0.9119070032792803
0.75263730255728 1.6986243960555973 0.7627193767292048 0.7721958896056121 0.992667340972799 0.9679534203811113 0.933785867825521 0.8798853406953199 0.9849540528925258 0.9119067436661503
0.7526372769579419 1.698624428927055 0.7627194766254958 0.772195973184723 0.992667562318533 0.9679533768146633 0.9337855122615007 0.8798853339335234 0.9849540158481482 0.9119067651613062
0.7526371824419914 1.6986243713785256 0.7627194917469764 0.7721958831595559 0.9926675607567297 0.9679535828574423 0.9337857261363156 0.8798852754952691 0.9849538623111577 0.9119068001761959
0.7526374016632484 1.698624429843209 0.7627193832629539 0.7721958620192807 0.9926674322717156 0.9679534976496197 0.9337856255117378 0.8798853193901904 0.98495386946917 0.9119069022148772
0.7526373631251553 1.6986244121336196 0.7627194227066683 0.7721959072576027 0.9926675185631556 0.9679536002841312 0.9337854359588825 0.8798852432101117 0.9849539645827927 0.9119068577278543
0.7526373640994687 1.6986244115719866 0.7627194486586059 0.7721958994200293 0.992667442567458 0.9679535574578069 0.9337856920148904 0.8798851586191841 0.9849540130831751 0.9119067381023425
0.7526373824386199 1.6986244797206913 0.7627194748674153 0.7721959517235846 0.9926673645506079 0.967953635364355 0.933785584045005 0.8798853143739036 0.9849537794507557 0.9119067446786369
0.7526373143897586 1.6986243703808273 0.7627193792619358 0.7721958549897191 0.9926675197755669 0.9679533852005126 0.9337855801880753 0.8798852535797065 0.9849541105680429 0.9119069677401873
0.752637323553086 1.6986244348530901 0.7627194417036385 0.7721959454969158 0.9926674594511774 0.9679533259068709 0.9337855211044306 0.8798852253905103 0.9849540390168217 0.9119070049648564
0.7526373117254908 1.6986244437713385 0.7627195162945073 0.7721958681391207 0.992667382877202 0.9679535090213648 0.9337856877907063 0.8798853955413231 0.9849539100032259 0.9119066947384826
0.7526372700033868 1.6986243623711796 0.7627193949333531 0.7721959192166324 0.9926675609501784 0.9679534886266641 0.9337856589302803 0.8798852663412488 0.9849541019934518 0.9119067137009436
0.7526372585862015 1.6986243987241836 0.7627194728279694 0.772195947430161 0.9926677671469765 0.9679535480700399 0.9337855846576321 0.879885201947774 0.9849537228730505 0.9119068264739948
0.7526373585554199 1.6986244183429282 0.7627193696796405 0.7721959504577288 0.992667613635746 0.9679535788786885 0.9337855833065213 0.879885334646321 0.9849537794313303 0.9119067378066512
0.7526375486382572 1.6986244376204613 0.7627192823266727 0.7721958796817906 0.9926674516584766 0.9679533947207012 0.9337855978567788 0.8798851657885368 0.9849539664867718 0.9119069956379545
0.7526372537116373 1.6986243380399466 0.7627193831453815 0.7721958330384512 0.9926676114393995 0.9679534152483127 0.9337856792831875 0.8798852698021535 0.9849540525839202 0.9119069074051395
0.7526373445640839 1.6986244114938795 0.7627194144127939 0.7721958607807349 0.9926674588240234 0.967953526049294 0.9337856037727694 0.8798852826743693 0.9849538906857537 0.9119069342141761
0.7526372328063337 1.69862438845824 0.7627193715992279 0.7721959557300766 0.9926677356792911 0.9679533723784144 0.9337855543438565 0.8798854356585455 0.9849538165058223 0.911906869668893
0.7526374129083355 1.6986244397268464 0.7627194116919426 0.7721958683966933 0.9926674813958366 0.9679534708105212 0.9337854353673591 0.8798853756994206 0.9849539441125237 0.9119068801184912
0.7526373655546651 1.6986244375411128 0.7627193190572265 0.7721959731876131 0.9926674760886192 0.9679535336252048 0.9337856828406976 0.8798854251661804 0.9849537612831614 0.9119067474538
0.7526372717393398 1.6986243574479976 0.7627194400788401 0.7721958344860703 0.9926675253161553 0.9679538165776645 0.9337854765439865 0.8798853044566063 0.984953929770519 0.9119067821041903
0.7526372851917575 1.6986244165118096 0.7627194529977004 0.7721959103858883 0.9926674748677456 0.9679535101193142 0.9337856027862304 0.879885279271209 0.9849538918708617 0.9119069020889605
0.752637354282211 1.698624395182064 0.7627193078007769 0.772195951763301 0.9926677049471863 0.9679533150800993 0.9337855480141593 0.8798853178492207 0.9849539309837823 0.9119069043717092
0.752637239077178 1.6986243469466047 0.7627192584015496 0.7721960311879179 0.9926675962241984 0.967953718272443 0.9337857386852692 0.8798852579855359 0.9849538363328219 0.9119067185132113
0.7526373588074459 1.6986244251130371 0.7627193986473643 0.7721958971110434 0.9926675420224208 0.9679535819484272 0.9337856009942779 0.8798853371811794 0.984953744127517 0.9119068381980856
0.7526371739180361 1.6986243472111602 0.7627193898218415 0.7721959236902017 0.9926676079380055 0.9679535157948342 0.933785603374462 0.8798853919452099 0.9849539908332117 0.9119067974964742
0.75263719795992 1.6986243130521175 0.762719373564195 0.7721958853311004 0.9926676594071316 0.9679536607851132 0.9337857621176764 0.8798852925827613 0.98495395995791 0.9119066441049074
0.7526373770447236 1.6986244394899264 0.762719464147863 0.7721958799569819 0.9926674603570651 0.9679535077815941 0.9337855376487822 0.8798852645564817 0.9849539146007523 0.9119068745172916
0.7526372643363518 1.6986243545327813 0.7627193948666885 0.7721958930889661 0.9926675761083468 0.9679535310821734 0.9337854954525509 0.8798852742523162 0.9849541023485657 0.9119068529588199
0.7526372849625498 1.6986244079709596 0.7627194283553517 0.7721959546785427 0.9926675703925479 0.9679534289421431 0.9337856105717387 0.8798852587674036 0.9849539480610752 0.9119068345848594
0.7526371270959361 1.6986243698963228 0.7627194247802228 0.7721960812638233 0.9926676063239824 0.9679534987572407 0.933785646187138 0.879885279890132 0.9849540525446837 0.9119066486795107
0.7526372074783817 1.698624419575865 0.7627195042858131 0.7721959332017806 0.9926674646104068 0.9679534424456966 0.933785510701207 0.8798854458849339 0.9849540093825792 0.9119067878976314
0.7526373315267556 1.6986244047827468 0.7627193940451638 0.7721959534259981 0.9926676220628053 0.9679535325227636 0.9337854171548114 0.8798853057452836 0.9849539527036885 0.911906813383654
0.7526373935005217 1.6986244376449062 0.7627193705709542 0.7721959470433294 0.9926673952979373 0.9679534106178039 0.9337857730069383 0.8798851819424329 0.9849539370727971 0.9119068742573581
0.7526371968717844 1.6986243518372306 0.7627194182586016 0.7721958695791042 0.9926674501495201 0.9679534877902235 0.9337857493472638 0.8798852278884498 0.9849540323657581 0.9119069574080773
0.7526373024925284 1.6986244194586786 0.7627194287051112 0.772195888890594 0.9926675576629709 0.9679533501139576 0.9337856638381695 0.8798853499206364 0.9849538533160189 0.9119069114813804
0.752637418788003 1.6986244068688823 0.7627193436220386 0.772195841681557 0.9926674807149188 0.9679534377726196 0.933785736795581 0.879885379879817 0.9849539621485628 0.9119067196573378
0.752637333644742 1.6986243661698752 0.7627194030511456 0.772195825604228 0.9926677232546625 0.9679533674026217 0.9337856475247415 0.8798852047613515 0.9849539327991775 0.9119069324047047
0.7526373566879545 1.6986243628245148 0.7627193611699701 0.77219580173289 0.9926676017320353 0.9679535088048415 0.9337856298887364 0.8798853257916931 0.9849539569201329 0.9119068322797819
0.7526373064390873 1.6986244454387414 0.7627193798524696 0.7721960209886761 0.9926675624886147 0.9679533679899602 0.9337857600569762 0.8798853754670709 0.9849537759221878 0.9119067250477587
0.752637333901908 1.6986244287144192 0.7627194297486306 0.7721958976394161 0.9926673684704337 0.9679536127414985 0.9337855319206265 0.8798853276643617 0.9849539072790697 0.9119068855183208
0.7526373371999433 1.6986244358419025 0.7627193774757138 0.7721959872580917 0.9926673319032581 0.9679535541930251 0.9337856087641494 0.8798854093554976 0.9849540278938994 0.9119066515041261
0.7526372187734447 1.6986243767327136 0.7627194026954863 0.7721959497001996 0.9926673103405916 0.9679534556189389 0.9337857539483045 0.8798851512672932 0.9849541517017525 0.9119069648079521
0.7526373483491399 1.698624421754522 0.7627194278905676 0.7721959150784776 0.9926674336618847 0.9679535244261989 0.9337855649715032 0.8798852381015938 0.9849539834412091 0.9119068664431966
0.7526373270514499 1.6986243960512286 0.762719405452937 0.7721959184187501 0.992667579655216 0.9679536227289675 0.9337857163804971 0.8798852634801231 0.9849538349913812 0.9119066653567305
0.7526372177422478 1.6986243661478675 0.7627193834388521 0.7721959565720721 0.9926674923000469 0.9679536276000471 0.9337855478216007 0.879885290215065 0.9849540026571522 0.9119068529503057
0.7526372851387567 1.698624372617728 0.7627193556346937 0.7721959562093057 0.9926675642887095 0.9679536316306929 0.9337856393088008 0.8798853068233577 0.9849539512297535 0.9119066721164097
0.7526373585401854 1.698624375530348 0.7627193067950646 0.7721958591647273 0.9926674853876565 0.9679535728575269 0.9337855613378264 0.8798853562874589 0.9849539646434385 0.9119068950212751
0.7526373173178486 1.698624433387479 0.762719435205509 0.7721959131760576 0.9926674775345226 0.9679533318565186 0.9337855948143062 0.8798853151406639 0.9849539456498891 0.9119069584427136
0.7526372822275262 1.698624412280784 0.7627193647133225 0.7721960120542601 0.9926675210035971 0.9679535021343166 0.9337855194314932 0.8798852843037703 0.984953918080312 0.9119069106026854
0.7526374034166503 1.6986244246171833 0.7627193586713145 0.7721958931596354 0.9926673778136601 0.9679535104293117 0.9337857895153866 0.8798852186777935 0.9849538825107508 0.9119068655718418
0.7526372086659145 1.698624397374283 0.7627194029028778 0.7721960447785199 0.9926674788900658 0.9679534968540281 0.9337856384800798 0.8798852535824496 0.9849540227741316 0.9119067855364265
0.7526373723286303 1.6986243989740553 0.7627193605954924 0.7721959210297799 0.9926676117068957 0.9679534522478489 0.9337856523273501 0.8798853053556689 0.9849539586309025 0.9119066955744551
0.7526373407814985 1.6986244454661363 0.7627194821059956 0.7721959200116082 0.992667539297992 0.9679534786986314 0.933785673084857 0.879885258889034 0.9849537932555943 0.9119067871883416
0.7526373704092648 1.6986244427517079 0.7627194341036194 0.7721959180451801 0.9926673121915144 0.9679535717682459 0.933785494095185 0.8798852265994197 0.9849539927189 0.911906957014135
0.7526373292021721 1.6986244209796442 0.7627194073771253 0.7721959509370131 0.9926674910002754 0.9679534513805192 0.933785481521925 0.879885179651857 0.9849539633577247 0.9119070491276456
0.7526373385511167 1.6986244182671877 0.7627194170134244 0.7721959805741901 0.9926675183034128 0.9679535225868027 0.9337855984603748 0.8798852114080704 0.9849539917200316 0.9119067270116076
0.7526373249934151 1.6986244207714032 0.762719415837185 0.7721959319888855 0.9926674089929193 0.9679536800258739 0.9337854478858924 0.879885320681435 0.9849539236219715 0.9119068498092217
0.7526372355298416 1.6986243587309486 0.7627194003591881 0.7721959384535776 0.9926675849804125 0.9679536661573582 0.933785565853654 0.8798852445713715 0.9849539563843496 0.9119067871039568
0.7526372885258726 1.698624370709101 0.7627193101618661 0.7721959560718277 0.9926674484619218 0.9679535472757526 0.9337856197917406 0.8798853401172659 0.9849540827243037 0.9119067724718151
0.7526373019806265 1.6986243312217688 0.7627192781297173 0.7721958604732554 0.9926675932836058 0.9679536255318354 0.9337856722072058 0.8798853242037155 0.9849539306071525 0.9119068279373362
0.752637300872545 1.6986244108225594 0.7627194770922835 0.7721959033263935 0.99266740107281 0.9679536828534756 0.9337856398743704 0.8798853163048957 0.9849539749797699 0.9119066190822002
0.7526372839047634 1.698624398433647 0.7627193231204961 0.7721959675443824 0.9926674911845619 0.9679535092198214 0.9337856900785518 0.8798854364886808 0.984953894310144 0.9119067365330031
0.7526373851262739 1.6986244177948993 0.7627193196444999 0.7721959068320086 0.9926674486989302 0.9679535969896897 0.9337856989613942 0.879885378774187 0.984953791083309 0.9119067823993627
0.7526373046702223 1.6986244258566323 0.762719386064546 0.7721959757534556 0.9926674062090133 0.9679534659784972 0.9337857009965708 0.8798854016258922 0.984953981725119 0.9119066751304985
0.7526372783481189 1.6986244132476056 0.7627193931247804 0.7721959424355364 0.9926673282523648 0.9679535215406886 0.9337857277604704 0.8798852557163306 0.984953936793158 0.9119069304703697
0.7526372892555695 1.6986243763600044 0.7627194218541945 0.7721959020361576 0.9926674231852006 0.9679535977205047 0.9337855739812474 0.8798851121332106 0.9849540772500753 0.9119069604418715
0.7526372175875132 1.6986243406200046 0.7627193016684543 0.7721958778052721 0.9926676323486031 0.9679533145997762 0.9337857384668031 0.8798854079330932 0.9849539485576759 0.9119069651837276
0.7526372465889419 1.6986243707163948 0.7627193982041558 0.7721959054704869 0.992667590318092 0.9679534147513871 0.9337857585621565 0.8798853375939345 0.9849539747971583 0.9119067394343879
0.7526373272600999 1.6986243783992416 0.762719353253383 0.7721958744138476 0.992667383806109 0.9679536194797949 0.9337857029771249 0.879885283645931 0.984954002306701 0.9119068092060021
0.7526372474349677 1.6986243154416067 0.7627193784956641 0.7721957690171658 0.9926676493873704 0.9679536068518569 0.9337857307470173 0.8798852818898935 0.9849538796987519 0.9119068904632637
0.7526373003402563 1.6986243870021263 0.7627193063833055 0.7721959612698954 0.9926675789734236 0.9679534883014687 0.9337855827427658 0.8798853258284662 0.9849538821505961 0.91190691999389
0.7526372615988474 1.6986244021483272 0.762719416671148 0.7721959671998818 0.9926674851647543 0.9679535855186459 0.9337855720099668 0.8798852746203011 0.984953934204039 0.911906829641565
0.7526372100881025 1.6986244314228596 0.7627194383081721 0.7721959947146843 0.9926673920337152 0.9679534795971636 0.933785787095908 0.8798852554412006 0.98495377130511 0.9119069642168719
0.7526373742405942 1.6986244347940092 0.7627193964897943 0.7721959880270187 0.9926674769126606 0.9679535901051853 0.9337854129500069 0.879885314129531 0.9849540040206682 0.9119067285662796
0.7526372213745428 1.6986243672259036 0.7627193611252839 0.7721959808276665 0.9926675860956126 0.9679535873635716 0.9337856283218833 0.8798852669369237 0.9849538989351175 0.9119068388036027
0.7526373062913831 1.6986244116725149 0.7627194597939507 0.7721958748627846 0.9926672882817277 0.9679535303460494 0.9337857293480631 0.8798852997140614 0.9849540852286702 0.9119067415731745
0.7526373621099464 1.698624456655941 0.7627194278071966 0.7721959821001869 0.9926672722795262 0.9679535106652585 0.933785547978935 0.8798853108308564 0.9849540899050375 0.9119067558781837
0.75263726233346 1.6986243719314529 0.7627193425314088 0.7721959685614362 0.992667542934611 0.9679534456682263 0.9337854352301552 0.8798852625605039 0.9849541039061633 0.9119070001022159
0.7526374335619643 1.698624474850487 0.7627194084444309 0.7721959651705929 0.9926674568941757 0.9679534422866557 0.9337856248273938 0.8798852993871696 0.9849538521149891 0.9119067543725505
0.7526372230544757 1.6986243940199077 0.7627194178694466 0.7721959881165684 0.9926674733190947 0.967953507418096 0.9337856986295053 0.8798852986254238 0.9849539992026664 0.9119067306248696
0.7526373858559858 1.6986244299169202 0.7627193764051928 0.7721959173461829 0.9926673836172871 0.9679532770724792 0.9337856023089115 0.8798852979970648 0.984954155026884 0.9119068970302597
0.7526372908241346 1.6986243864259571 0.762719414435486 0.7721958461139108 0.9926675503007887 0.9679533179915596 0.9337856940456005 0.879885366551027 0.9849540121725857 0.9119068543645693
0.7526372512898717 1.698624385110344 0.7627193885457048 0.772195918349097 0.992667482917878 0.9679536264896336 0.9337856968726876 0.879885356161109 0.9849538536723591 0.9119067741762844
0.7526372010662122 1.6986243550923892 0.7627194416055239 0.7721958649967006 0.992667400923786 0.9679536712222815 0.9337856058191699 0.8798853398698508 0.9849540670415258 0.9119067926122757
0.7526373229625318 1.6986244691492116 0.7627194962212458 0.7721960251484434 0.9926676178383841 0.9679534015490906 0.9337854301247887 0.8798852578453294 0.9849538533306442 0.9119068382237426
0.7526372990185412 1.6986243937150398 0.7627193477940625 0.7721959356004526 0.9926674119913194 0.9679536301891458 0.9337854771064108 0.8798853313736146 0.9849539697814147 0.911906935038045
0.752637110858067 1.6986243055080523 0.7627193964190844 0.7721958630979483 0.992667408464043 0.967953647611955 0.9337856895131853 0.8798853679453065 0.9849541576746369 0.9119068049850061
0.7526372741355604 1.6986244267726907 0.7627194472992824 0.7721958691927473 0.9926674292528668 0.9679535158682766 0.9337856835933496 0.8798854588333493 0.9849537773148275 0.9119068430301548
0.752637369249998 1.6986244357757763 0.762719452917456 0.7721958885196119 0.9926674171104207 0.9679535322513912 0.9337854670006072 0.8798852172739403 0.9849539491592091 0.911906991771519
0.7526373537771249 1.6986243758678885 0.7627193461311588 0.7721958789621187 0.99266757502193 0.9679535669618125 0.9337856515150103 0.8798852147382044 0.9849538965010707 0.9119068751712949
0.7526374432195864 1.6986244385430203 0.7627194826721373 0.7721958154578723 0.9926675142215484 0.9679534715255457 0.9337854371742491 0.8798852326114748 0.9849539770497748 0.9119069068821463
0.7526372962415216 1.6986243979149869 0.7627194517498292 0.7721958788066658 0.9926674151682663 0.9679535903892784 0.9337857658463072 0.8798852483530053 0.9849539470451685 0.9119067384695656
0.7526372462490817 1.6986243835966521 0.7627194124507168 0.7721959041539135 0.9926674213168528 0.9679535701686598 0.9337855946582512 0.8798852917189413 0.9849539897214972 0.9119069198902696
0.7526372647181774 1.6986244214388526 0.7627194419280737 0.7721959206260708 0.9926675385820231 0.9679535634672983 0.933785664298961 0.8798853285187248 0.9849536875065136 0.9119068946460115
0.7526372851958356 1.6986243695574117 0.7627194494221714 0.7721957752967615 0.9926675223737131 0.9679535318872683 0.9337856213612322 0.8798852854236086 0.9849539220164314 0.9119069745802838
0.7526372887710816 1.698624392359712 0.7627193754005499 0.7721959297379201 0.9926674520108261 0.967953648418594 0.9337855197437218 0.8798853480609904 0.9849539470807338 0.9119068297482548
0.7526372865637697 1.6986243917814654 0.7627194225685806 0.7721958930519294 0.9926673797132559 0.9679535024382282 0.9337856445880589 0.8798853370866342 0.9849541246604682 0.9119067488484857
0.7526372513514653 1.6986243798720213 0.7627193860832816 0.772195934856071 0.9926674091533335 0.9679535207254832 0.933785623099726 0.8798853124666107 0.9849540927069477 0.911906824024551
0.7526371583544172 1.6986243310036895 0.7627193559689126 0.7721959148647007 0.9926674785604932 0.9679535696147558 0.9337856584158694 0.8798852998075949 0.9849540353477158 0.9119069444663493
0.7526373143063719 1.6986244196498268 0.7627193824802703 0.772196015981502 0.9926674718918129 0.9679535136254223 0.9337856958137524 0.8798852075676394 0.9849539410018275 0.9119067621647927
0.75263734595129 1.698624413201483 0.7627194382483922 0.7721959004510457 0.9926675384286818 0.967953507427687 0.9337853666732283 0.8798853134983959 0.9849540363495789 0.9119068652225834
0.7526371990553765 1.6986244117097287 0.7627194390973774 0.7721960145911496 0.9926674222741598 0.9679535208177726 0.9337856405645187 0.8798853148200038 0.9849539664298954 0.9119067979083203
0.7526372208465257 1.6986243357920783 0.7627194328369657 0.7721959005220922 0.9926677706102952 0.9679536082213632 0.933785636945523 0.8798852236543963 0.9849539180972284 0.9119066950511189
0.7526372559900444 1.698624396375763 0.7627195173643665 0.772195871135876 0.992667565699063 0.9679533478849014 0.9337856380474959 0.8798852159029065 0.9849540411285562 0.9119068802233924
0.7526373301389058 1.698624381033323 0.762719368837539 0.7721959112536091 0.9926675939329079 0.9679535408272947 0.9337855028682727 0.879885249946391 0.9849539785510438 0.9119068755086274
0.7526373460330265 1.6986244080002302 0.7627192532059217 0.7721960317435025 0.992667375463875 0.967953623372729 0.9337855633689368 0.8798853064550072 0.9849539622479204 0.9119068581674825
0.7526372241341217 1.698624394539203 0.7627193797957728 0.7721960350917618 0.992667612020812 0.9679533914429844 0.9337856563342897 0.8798852820708745 0.9849539514948394 0.9119068037400208
0.7526373172740369 1.6986244678276885 0.7627194543479102 0.7721959701382786 0.9926675451386869 0.9679533424980535 0.933785552791433 0.8798854617447991 0.9849538150630237 0.9119067878041455
0.7526373607517843 1.6986244115427964 0.762719326098458 0.7721959555146632 0.9926673373480854 0.9679534962301753 0.9337856388832758 0.8798853398875947 0.9849541048554853 0.91190675584183
0.7526372982610098 1.698624440052894 0.762719500635987 0.772195901829191 0.9926674201060848 0.9679535384923742 0.9337854847371113 0.8798854016170138 0.9849539451946673 0.9119067895620948
0.7526373057376373 1.6986243668058945 0.7627193203195594 0.7721959842543564 0.992667485164909 0.9679537429579557 0.9337856619529726 0.8798852570162072 0.9849540038218173 0.9119066077718784
0.7526372357150152 1.6986243564256729 0.7627194245023936 0.7721958310463504 0.9926676096126005 0.9679535691128379 0.9337855454606304 0.8798853499373441 0.9849539019330433 0.9119069162285217
0.7526372845889755 1.698624382040976 0.7627193980683479 0.7721959684786978 0.9926675962426111 0.9679534728264815 0.9337857920564158 0.8798851992654082 0.9849539855507117 0.9119066532090391
0.7526372952604127 1.6986243929950637 0.7627193837999243 0.772195922671323 0.9926674785626307 0.9679533965323065 0.9337856008074031 0.8798852710020405 0.9849540644516623 0.9119069251918737
0.7526372849437137 1.6986244425466024 0.7627194006715763 0.7721959938783516 0.9926672564331565 0.9679535804924586 0.9337856914357072 0.8798853019418253 0.9849538958338204 0.9119068730175384
0.75263724876196 1.6986243929015865 0.7627194868725315 0.7721958789286892 0.9926674731811345 0.9679533905148233 0.9337856776386787 0.8798852269429882 0.9849540605055428 0.9119068949324144
0.7526351478687803 1.6986242489587733 0.7627208485053194 0.7721962386773944 0.9926675729833724 0.9679535358201891 0.9337856234332849 0.8798855412000415 0.9849539195533911 0.9119070958181228
0.7526373368076625 1.698624415101124 0.7627194094724568 0.7721959474625664 0.9926675240885642 0.9679535291135498 0.9337856583641804 0.8798851705781201 0.9849538750937518 0.9119068594524861
0.7526372446278611 1.698624343024781 0.7627193270507752 0.7721959032986871 0.9926675073591444 0.9679535609503557 0.9337857188009765 0.8798851894834955 0.9849539603480275 0.9119069883497463
0.7526371784681899 1.6986243510792698 0.7627194044751139 0.7721958650881128 0.9926673404562044 0.9679535966022327 0.9337857585213639 0.8798852428912435 0.9849539919076159 0.9119070130644878
0.7526373536781643 1.6986244347576782 0.7627193433571127 0.7721959788325781 0.9926674243880604 0.9679536348198615 0.9337855638201594 0.8798853068002664 0.9849537845608815 0.9119068971576701
0.752637372274496 1.6986244255214553 0.7627193384148274 0.7721959349398123 0.9926674901382133 0.9679535400714677 0.9337855298280342 0.8798854248939068 0.9849538685767466 0.9119067994046988
0.7526372888425952 1.6986243392892253 0.7627193528077167 0.7721958651629502 0.9926676449658307 0.9679536362283221 0.9337855525223925 0.879885293072454 0.9849539700236224 0.9119067997190087
0.7526372780615056 1.6986243641211132 0.7627194097935083 0.7721959429734303 0.9926676151111405 0.9679534877315632 0.933785691972212 0.8798850772489153 0.9849540357223283 0.9119068334418127
0.7526373383470297 1.6986244409663553 0.7627194411175343 0.7721959079345088 0.9926674263667157 0.9679533567762453 0.9337856305171602 0.8798853679827006 0.9849539869848773 0.9119068235446501
0.7526372128314427 1.6986243262744367 0.7627194035733861 0.7721958422498444 0.9926676586411316 0.9679536342755956 0.9337856425735663 0.8798852508288952 0.9849538999645825 0.9119068750514442
0.7526373057497104 1.6986244251661013 0.7627194293999099 0.7721959460009977 0.992667591460728 0.9679534940763788 0.9337855944718978 0.8798853753592977 0.9849538225657927 0.9119067393365099
0.7526371761981983 1.6986242450952158 0.7627190461797128 0.7721959876227455 0.9926675901365439 0.967953658903492 0.9337856155289114 0.8798853390979652 0.9849540896039121 0.9119070184578868
0.7526371673785134 1.6986243655035338 0.7627194994038667 0.7721959053535344 0.9926675458209752 0.9679533776806081 0.9337857272247068 0.8798853044408342 0.9849541295796298 0.9119067146746498
0.7526374641035108 1.6986244436401858 0.7627193435184783 0.7721958255820524 0.9926674060121734 0.9679534124004928 0.9337856862478265 0.8798854217729538 0.9849538597772313 0.9119068576157445
0.7526372986140336 1.6986244308920513 0.7627194324778399 0.7721959983442623 0.9926674260109271 0.9679535202779039 0.9337854951977845 0.8798852592148886 0.9849540150169234 0.9119068458100892
0.7526372676291777 1.6986243599779671 0.7627193593817997 0.772195924179898 0.9926676045780948 0.967953503311539 0.9337855615865363 0.879885278018568 0.9849540200494294 0.9119068594702358
0.7526372323716913 1.6986243760805453 0.7627193480119464 0.7721959627631407 0.9926674254160431 0.9679536976980462 0.9337855242873823 0.8798852744552167 0.984953905555806 0.9119069894302286
0.7526373479450209 1.6986244300699993 0.7627193442761004 0.7721960120042433 0.9926675702682748 0.967953547375327 0.9337855627518067 0.8798852850541486 0.9849537795763024 0.9119068432266868
0.7526373095516324 1.698624383605684 0.7627193600544604 0.7721959612321326 0.992667757453335 0.9679531497994057 0.9337856078219583 0.8798851467962542 0.9849540298716819 0.9119070262265287
0.7526373059617004 1.6986244059908577 0.762719363578065 0.7721958981136477 0.9926674168752343 0.9679535557977496 0.9337857817309099 0.8798854326207576 0.9849538430973351 0.9119067258621824
0.7526372650859482 1.6986244943926334 0.7627195637626308 0.7721959642508563 0.9926673621318344 0.9679534221661954 0.9337856597197083 0.8798853716585001 0.9849537648875073 0.9119068411601914
0.752637264496617 1.6986243333438011 0.7627193256733569 0.7721959126893005 0.9926675235050906 0.9679537387127943 0.9337855453046937 0.8798853436025443 0.9849540807587871 0.9119066758213601
0.752637231056847 1.698624354030906 0.7627193994085331 0.7721958673873099 0.9926675175399491 0.967953494717092 0.9337857180669973 0.8798853237168132 0.9849540258092708 0.9119068086729836
0.7526373730643503 1.6986244397710872 0.7627194153858613 0.772195944176897 0.9926675241247719 0.9679534640920459 0.933785616059473 0.8798852186448469 0.9849538465158437 0.9119068782128821
0.7526372662369182 1.6986243307297189 0.7627193513810394 0.7721958791835896 0.9926676859767196 0.9679536108775966 0.9337856337087189 0.8798852339264437 0.9849539365483017 0.9119068160131573
0.7526372567042782 1.6986244525990284 0.7627194668988126 0.7721960017784115 0.9926673948021719 0.9679534874257238 0.9337855943706076 0.8798853402403707 0.984953876957709 0.9119068464940152
0.7526373042160842 1.6986244290964125 0.7627194400474611 0.7721959597524496 0.9926674754872676 0.9679534313147344 0.9337856571010277 0.8798852361123525 0.9849539303905952 0.9119068593344869
0.7526373492301206 1.6986244320620734 0.762719376062361 0.7721959879202946 0.9926675008376825 0.9679536030328035 0.9337855290526904 0.8798852653111283 0.9849538250607894 0.9119068532096529
0.7526372804825492 1.6986244314750336 0.7627194487655939 0.7721959035243574 0.9926674911211556 0.9679533563887361 0.9337856677627239 0.8798853909036333 0.9849538589237461 0.9119068942617594
0.7526373922930882 1.6986244778882713 0.7627193938311011 0.772196022024782 0.992667474058303 0.967953483083939 0.9337856726063726 0.8798853139772513 0.9849537539515567 0.9119067278901704
0.752637337280804 1.6986244162330797 0.7627194306983633 0.7721958770721309 0.9926674807033771 0.9679534858077844 0.9337855194555038 0.8798854214945774 0.9849540032425298 0.9119067537211186
0.7526373151715097 1.6986243952760394 0.7627193215055271 0.772195903701367 0.9926675166080209 0.9679535947374206 0.9337855188670837 0.8798854398370315 0.984953818542545 0.9119069074902709
0.7526372856219061 1.6986243195345898 0.762719332562065 0.7721957797671499 0.9926675030398473 0.9679535139005624 0.9337857251532616 0.8798853819858593 0.9849541399801038 0.9119067666435476
0.7526373268990156 1.6986243917521966 0.7627193942677737 0.7721959008381407 0.99266753964153 0.9679535491430101 0.9337856267068352 0.8798852186172518 0.9849539132996539 0.911906869949068
0.7526372270794868 1.698624337908981 0.762719410394252 0.77219586571091 0.9926676517202808 0.9679534814259249 0.9337855509832448 0.8798852741332516 0.9849540661710939 0.9119068776047305
0.7526373007658296 1.6986244512631217 0.7627194523818358 0.7721959839657477 0.9926672920324568 0.9679537246525131 0.9337854699505754 0.8798853356699565 0.9849538921137552 0.9119068153534496
0.7526373778631924 1.6986244260560799 0.7627194382457122 0.7721958923703931 0.9926674825603624 0.9679535217567209 0.9337858031375532 0.8798851712675916 0.9849538390251112 0.9119067708425802
0.7526372486199921 1.698624373644419 0.7627194352797377 0.7721958949240472 0.9926674725415315 0.9679535372456026 0.9337856134718557 0.8798853337474843 0.984954098388369 0.9119067272088377
0.7526372873071097 1.6986244034169864 0.7627194249878179 0.7721959807141888 0.9926675397680376 0.9679535319406938 0.9337855346862973 0.8798851851681468 0.9849539853907976 0.9119068543253354
0.7526372855562709 1.6986243949519728 0.7627193274012036 0.7721959611329007 0.9926674191635388 0.9679536127565304 0.9337857012247363 0.8798853103015789 0.9849538618672186 0.9119068573818994
0.7526372760898623 1.6986243844854418 0.7627193898653637 0.7721958809485393 0.9926673956236244 0.967953556288243 0.9337856531157315 0.879885337192344 0.9849539963353026 0.9119068639698197
0.7526372994237523 1.698624419412931 0.762719351311817 0.7721959599500273 0.9926675397230992 0.9679533679126037 0.9337855699588204 0.8798854488563236 0.9849538990768724 0.911906870558475
0.7526373099822731 1.6986243516279675 0.7627192599141872 0.7721959687010279 0.992667464820698 0.9679535340820199 0.9337857539184208 0.8798851683742197 0.9849540816242076 0.9119068474028624
0.7526374468311308 1.6986244626206084 0.7627194392220437 0.7721959769983701 0.9926675564774957 0.967953665587254 0.9337854437775335 0.8798852847994041 0.9849538551831384 0.9119065811824582
0.7526373277435225 1.6986243634057738 0.762719386308856 0.7721958939763864 0.9926675968794124 0.9679534854274618 0.9337855730753167 0.8798852131707491 0.9849541258914324 0.9119067703803705
0.7526373059012149 1.6986244372307622 0.7627194693794044 0.7721959199453998 0.9926672254083948 0.9679534617199911 0.9337856845394443 0.8798852825683154 0.9849541136130455 0.9119068211189786
0.7526372863027131 1.6986244196692888 0.7627193396513928 0.7721959874533529 0.9926673872665268 0.9679535131895327 0.9337855868625773 0.8798853561622328 0.9849539040976806 0.911906945825872
0.7526372284579836 1.698624334931115 0.7627193294946114 0.7721959130489084 0.9926675008520722 0.9679533744414434 0.9337855248602911 0.8798852494797825 0.9849542530267866 0.9119070359776253
0.752637328025985 1.6986244671975201 0.7627194187725157 0.7721960089069351 0.9926672708668708 0.9679535275179987 0.933785574505017 0.8798852636498264 0.9849539091653318 0.9119069464424823
0.7526373278404394 1.6986244429428157 0.7627194425097908 0.7721960322359954 0.9926674387961361 0.9679536184256664 0.9337856165074772 0.879885143999026 0.9849539002545348 0.9119067549741029
0.7526373148444262 1.698624393659787 0.7627193420856248 0.7721959982815633 0.9926675992633657 0.9679534328963071 0.933785514070536 0.8798852814857063 0.9849540455822278 0.9119068077393122
0.7526373492599746 1.6986244206620948 0.7627193602514606 0.7721958574530163 0.9926675908652915 0.9679533445999522 0.933785641872359 0.8798854766463993 0.984953765723154 0.9119069190804829
0.7526373362350489 1.698624416282009 0.7627193582573797 0.7721959895456965 0.9926674602320423 0.9679534972163797 0.9337856270450737 0.8798851839294192 0.9849539482863505 0.9119069084441844
0.7526373290640757 1.6986243940685686 0.7627193591552098 0.7721959429670172 0.9926675464193395 0.9679535062897124 0.9337857497861389 0.8798852770186704 0.9849539254592762 0.911906700132128
0.7526372893703839 1.6986243698533827 0.7627193953308112 0.7721958465432306 0.9926676443869265 0.9679535629261439 0.9337855749918996 0.8798853675305777 0.9849538522026754 0.9119068334106908
0.7526373012953458 1.6986244048082508 0.7627193274357315 0.7721959772579527 0.9926674492353138 0.9679535993109273 0.9337855647836711 0.8798853037798336 0.984953868003387 0.9119069332651496
0.7526372890568103 1.6986243689932983 0.7627193595507065 0.7721958974978066 0.9926674993905111 0.9679535671689743 0.9337856803891489 0.8798853966078259 0.984954022338652 0.9119066556176814
0.7526372942817754 1.6986243758778734 0.7627193518376459 0.7721958915418151 0.9926674416915694 0.967953659478305 0.933785618443212 0.8798853260840972 0.9849539262502133 0.9119068500976446
0.7526373927522881 1.6986243949795 0.7627192458061309 0.7721959346628836 0.9926673029012387 0.9679535579345739 0.9337856820035191 0.8798852608442097 0.9849540347089983 0.9119069249677462
0.7526372294661128 1.698624376043326 0.7627194312216012 0.7721959270951722 0.9926676571034823 0.9679534863303239 0.9337856135132061 0.879885272139096 0.9849538963081185 0.9119068455090643
0.7526373290109218 1.6986243962419085 0.7627193801498621 0.7721959085699155 0.9926675107541443 0.9679535669649587 0.9337856525972494 0.8798851900335158 0.9849538625052573 0.9119069335557406
0.7526372954936558 1.6986243928002993 0.7627193886173194 0.772195953108287 0.9926677518523315 0.9679535088386116 0.9337855607515981 0.8798853747099215 0.9849538173633046 0.9119066866968647
0.7526372720150993 1.6986243905941971 0.7627193957366385 0.7721959509314864 0.9926675819268816 0.9679534099946322 0.9337856995595981 0.8798851875183492 0.9849539232193714 0.9119069201152804
0.7526373043155316 1.6986243800295346 0.7627192930812531 0.7721959186509008 0.9926674628738263 0.9679535534703432 0.9337857186339885 0.8798854798137234 0.9849539355638272 0.9119066887467204
0.7526373409486745 1.6986243993188974 0.7627193786092006 0.7721958843189705 0.9926676463587362 0.9679533852731713 0.9337856150764002 0.879885313595958 0.9849538687955857 0.9119068974090332
0.7526373858946731 1.698624463839187 0.7627194794508557 0.7721958754620845 0.9926675216999705 0.9679534940424543 0.9337855288610019 0.8798853689123054 0.9849537480238856 0.9119068489162704
0.7526373023124421 1.698624321238551 0.7627192978559437 0.7721958678564365 0.9926676064347517 0.9679535283367969 0.9337856997036132 0.8798851782832547 0.9849540643099595 0.9119068805748854
0.752637300016444 1.6986244074729595 0.7627193923176946 0.7721959037537355 0.9926675522168755 0.9679535457280085 0.9337855482959646 0.8798854450700679 0.9849538317259826 0.9119068018428402
0.7526371962478483 1.6986243785893358 0.7627193455678364 0.772196020253575 0.9926674625508455 0.9679536061826217 0.9337855332785778 0.8798852793360769 0.9849539428975951 0.9119069703636642
0.7526372733319824 1.698624393399543 0.7627194556410473 0.7721959398103739 0.9926675777571142 0.9679535018834763 0.9337855175763878 0.8798852658363898 0.9849540437094183 0.9119067607455759
0.7526372545063423 1.6986243966686339 0.7627194634242181 0.7721959431341496 0.9926676118184757 0.9679534439223659 0.933785583267344 0.8798852396314801 0.9849539688144362 0.9119068242140366
0.7526373388724206 1.6986243936216916 0.7627193603546604 0.772195972484916 0.9926676224408524 0.9679535698058677 0.9337856240436218 0.8798852769836377 0.9849539252345297 0.9119066457253676
0.752637337128051 1.698624412974558 0.7627194027058258 0.7721959284521281 0.9926673343592894 0.9679534587961577 0.9337856670212817 0.87988523250278 0.9849541257571302 0.9119068267204335
0.7526372653643345 1.6986244285890117 0.7627194260290676 0.7721959423809172 0.9926674212957293 0.9679535488003327 0.9337856264701173 0.8798854349907154 0.984953837982752 0.9119067923842119
0.7526372035536728 1.6986243628315152 0.7627193943501638 0.7721959740561615 0.9926677173472748 0.9679535807686314 0.9337854740480056 0.879885295741264 0.9849538756355484 0.9119068590963257
0.7526373525385961 1.6986243940316907 0.762719358860364 0.7721959090502546 0.9926675157030914 0.9679536456506352 0.933785557610941 0.8798852865323299 0.9849538995725037 0.9119068108664682
0.7526372934552319 1.6986244030098896 0.7627193269401281 0.7721959567489377 0.9926675179506953 0.9679534634954454 0.9337856504272937 0.8798852694236007 0.9849538057939446 0.9119070428677671
0.7526372203820485 1.6986243782985964 0.762719351632182 0.7721959905535184 0.9926675982028641 0.9679534521467851 0.9337855088671707 0.879885355535558 0.9849539689048582 0.9119069103082339
0.7526373146480141 1.698624424846221 0.7627194188848597 0.7721959953529788 0.9926674320538995 0.9679535223862826 0.9337855987916772 0.879885218014901 0.9849540091466141 0.9119067889323682
0.7526372398685176 1.6986243457119818 0.762719365377201 0.7721958763105042 0.9926675666438952 0.9679534118518942 0.9337856971018899 0.8798853306049592 0.9849540788767552 0.9119068298274685
0.7526372434807398 1.6986243909402794 0.7627194249911136 0.7721959215263796 0.9926675881839294 0.9679534730249911 0.9337855138427269 0.8798852744256248 0.9849538954153205 0.911907006080847
0.7526371801793963 1.6986243269684358 0.7627193909805895 0.7721958941326271 0.9926676840301879 0.9679535455967642 0.933785538705925 0.8798853284381617 0.9849540027897578 0.9119068542020665
0.7526373731968569 1.698624410045014 0.7627193520586991 0.7721959507798593 0.9926676452449373 0.9679533691337011 0.9337855869197694 0.8798852234064437 0.9849539198241968 0.9119068958633458
0.7526373145364194 1.6986244217799515 0.7627193932088306 0.7721959831924653 0.992667486405591 0.9679535509190373 0.9337858241514211 0.8798852383500402 0.9849538063755849 0.9119067057076576
0.7526372251431688 1.6986244337395167 0.7627195058679876 0.7721959403597258 0.9926673952153215 0.9679535235518164 0.9337856159270589 0.879885371335517 0.9849538962630839 0.9119068153612708
0.7526373186199551 1.6986244042343037 0.7627194222349227 0.7721958697573174 0.9926676086419022 0.9679534149251919 0.9337856571061611 0.8798853557724023 0.9849538673166623 0.9119068099937561
0.7526372773036164 1.6986242965967875 0.7627193341311863 0.7721957684879529 0.9926677563895995 0.9679535237516962 0.9337856033405411 0.8798852668705911 0.9849539921070611 0.9119069337486743
0.7526374010139978 1.6986243475802008 0.7627187804806704 0.772196268734762 0.99266767534553 0.9679534728943888 0.9337856810606898 0.8798853634038744 0.9849538045164707 0.9119069482351426
0.7526372853665619 1.6986243859624721 0.7627194031893739 0.7721958980343138 0.9926675640198784 0.9679536524475798 0.933785557813021 0.879885264371218 0.9849538112710226 0.9119069103494113
0.7526372242100227 1.698624383337251 0.7627193979223476 0.7721959133507086 0.9926675158917734 0.9679535996236869 0.9337856573912218 0.8798852739739013 0.9849537683425604 0.9119070007453582
0.7526372966461328 1.6986244383512192 0.7627193938170402 0.7721960090869017 0.9926674134426734 0.9679533886405791 0.9337856890495575 0.8798853786434869 0.9849539910694983 0.9119067223259886
0.7526372745089268 1.6986243994682932 0.7627194261568845 0.7721959245797438 0.9926674131607818 0.9679535514797993 0.9337854736076276 0.8798853105409382 0.9849540676952346 0.9119068885291586
0.7526373466071882 1.6986245026294147 0.7627194904186947 0.7721959900389592 0.9926673436975433 0.9679533514920212 0.9337854953252347 0.8798853639899823 0.9849539046793226 0.9119069178555153
0.7526372537719783 1.6986243939190269 0.7627193437088489 0.7721959744528208 0.9926675038390991 0.9679533864426585 0.9337857267608476 0.8798853222873204 0.984953937971762 0.9119068887594752
0.7526373040641324 1.6986244148366934 0.7627193581635462 0.7721959501936354 0.9926673234718829 0.9679536074699481 0.9337856911000539 0.8798852655938221 0.9849538768228381 0.9119069357179728
0.7526372105224436 1.6986243677330155 0.7627193711472426 0.7721959307133247 0.9926674713183171 0.9679536898386858 0.9337856245577585 0.8798854589611483 0.9849539188543373 0.9119066941107672
0.7526373931842174 1.698624477804321 0.7627194322029484 0.7721959724123458 0.9926674299349388 0.9679535365092169 0.9337854640840536 0.8798853429056721 0.9849538208482125 0.9119068419086527
0.7526372142315572 1.6986244214707107 0.7627194505453333 0.7721959948258458 0.9926673841750921 0.9679536059204272 0.9337857489003615 0.8798852801220216 0.9849538310262518 0.9119067942763542
0.7526372965511012 1.6986243928256735 0.7627193995177174 0.7721959319476238 0.9926676107985386 0.9679535392750847 0.9337856646341283 0.8798852593744245 0.984953844713291 0.9119067911833062
0.7526373199194758 1.6986244383151212 0.7627194985270106 0.7721958779984949 0.992667381881859 0.9679536184090176 0.9337856705866869 0.8798853673962465 0.9849538655036755 0.9119066824347538
0.7526373323079727 1.6986244627365277 0.7627194597434548 0.7721959391710781 0.9926674129798008 0.9679533661308215 0.9337855570428567 0.8798854826275475 0.984953978006121 0.9119067248640056
0.7526373057323532 1.6986243266608332 0.762719244264559 0.772195903321955 0.9926677312220441 0.9679534876725026 0.9337856387352529 0.8798853039237203 0.9849539502440454 0.9119068541835571
0.7526372648401074 1.6986244093243106 0.7627194169489667 0.7721959194285767 0.9926675654584199 0.9679534979608121 0.9337854338690071 0.8798854241201342 0.9849538660745423 0.9119069301384395
0.7526372378052875 1.6986243942284764 0.7627194994269465 0.7721959094081345 0.9926674757373917 0.9679536154379463 0.9337856932825437 0.8798852710986059 0.9849539559214541 0.9119066780112629
0.7526372428396192 1.6986244338744851 0.7627194563244131 0.772195961984136 0.9926673918202441 0.9679535400653275 0.9337855686514752 0.8798853498928416 0.9849538680131699 0.9119069094242883
0.7526373968450136 1.6986244395509902 0.7627193471660563 0.772195973792441 0.9926674565366564 0.9679535891753596 0.9337855247947839 0.8798853581000662 0.9849538838513303 0.9119067503471378
0.752637433899549 1.6986244860222297 0.7627194327747837 0.772196011825945 0.9926674667791834 0.9679535052674891 0.933785654142222 0.8798852703862826 0.984953833264024 0.9119066141624113
0.7526372743141236 1.698624351595206 0.7627192332960495 0.7721959563961684 0.9926674966945422 0.967953495136645 0.9337857415315336 0.8798852934776282 0.9849539612542596 0.9119069381869402
0.7526372322656237 1.6986243861968915 0.7627194853345904 0.7721958682017085 0.9926676461791052 0.967953355372422 0.9337856260211601 0.8798853243245857 0.9849539474452436 0.9119068614165294
0.7526373283512119 1.698624414366684 0.7627193722481113 0.7721958830975147 0.9926673928962689 0.9679535770171191 0.9337855610159975 0.8798854423056924 0.9849538984247359 0.9119068577021195
0.7526372348116972 1.6986243430017054 0.7627193258236278 0.7721959312377947 0.9926675310063899 0.9679537052869117 0.9337856579219524 0.8798852393793823 0.9849538989785779 0.9119068753759394
0.7526373858535466 1.6986244083614332 0.7627193856221351 0.7721958756126772 0.992667557018972 0.9679535315471184 0.93378562912821 0.8798852853462363 0.9849538683595772 0.9119068003669106
0.7526373689592524 1.6986244468717737 0.7627194180140949 0.7721960232543325 0.9926674772410772 0.9679536548564535 0.9337855966736952 0.8798851430871919 0.9849538280083093 0.9119067605112153
0.7526373262558391 1.698624412257793 0.7627194096966052 0.7721959106691728 0.9926676913835677 0.9679533050308423 0.9337856468495097 0.8798853084279444 0.984953851677302 0.9119068642373486
0.7526373720470781 1.6986244232788 0.7627193474725611 0.7721959028519829 0.9926673871318884 0.9679533648340235 0.933785638765369 0.8798853365512546 0.9849540133393041 0.9119069388446445
0.752637222538382 1.698624358343021 0.762719387781995 0.7721959450781041 0.9926675247035791 0.9679536322763768 0.9337855210004754 0.8798852934346681 0.9849540399811586 0.9119068135186161
0.7526372431212363 1.6986244129643635 0.7627194912886777 0.772195895465679 0.9926673422950256 0.9679536071414917 0.9337856724717041 0.8798852849126989 0.984953926676589 0.911906850950101
0.752637340765981 1.6986244038232088 0.7627194184661592 0.7721959445639677 0.9926673862379305 0.9679537587867801 0.9337855253535091 0.87988522322972 0.9849540367406423 0.9119066892267064
0.7526373118967552 1.6986243698964136 0.7627193658939138 0.772195886422958 0.9926676442219493 0.9679534683230823 0.9337856116474116 0.8798852751166196 0.984953945916185 0.9119068565851879
0.7526373255638311 1.6986244538147868 0.7627193632228224 0.7721960067703847 0.9926673052521379 0.9679535506666457 0.9337857227061646 0.8798853995891669 0.9849538478291909 0.911906743020051
0.7526374555497941 1.6986244744160546 0.7627193428142859 0.7721959002279665 0.9926672974992092 0.9679535538039842 0.9337856503729743 0.8798854121325103 0.9849537520746547 0.9119068751501581
0.7526372292800809 1.6986243386254432 0.762719268816038 0.772195883483713 0.9926675168132333 0.9679534965630593 0.9337856788691821 0.8798854352650903 0.9849539461012965 0.9119069518744668
0.7526372676727869 1.6986243785507218 0.7627192953932113 0.7721959553302478 0.9926674550089036 0.9679535052135465 0.9337856265563033 0.8798853795214648 0.9849539675826939 0.9119069049409896
0.7526374139129196 1.698624475847863 0.7627194308200727 0.7721959217706834 0.9926674221803344 0.9679534314211458 0.933785631511606 0.8798853608171978 0.9849538257992352 0.9119067983747567
0.7526373325016431 1.6986242840028742 0.762719004743556 0.7721959936892094 0.9926675910020111 0.9679536418129125 0.9337855341090359 0.8798853372095307 0.9849541015477442 0.9119069359061308
0.7526372339457883 1.6986243674383434 0.7627193850109546 0.7721959595974808 0.9926674929334731 0.9679536005010358 0.9337855729252835 0.879885250867259 0.9849540400928241 0.9119068332609125
0.7526372761594322 1.6986243533313483 0.7627193994424459 0.7721958707229813 0.9926675428193319 0.9679535066112174 0.9337856044540473 0.8798853257458379 0.9849541514122214 0.9119067084798416
0.7526372696734714 1.6986243764168383 0.7627192827637529 0.7721959705398797 0.9926674801159608 0.9679533270654884 0.933785629782015 0.8798853568484883 0.9849540927610148 0.9119069501198269
0.7526373777717787 1.6986243823354064 0.762719364793607 0.7721958310810366 0.9926675097644699 0.9679535346662046 0.9337855125653074 0.8798853232210436 0.9849540312799911 0.9119068656267476
0.7526372562518492 1.6986243722177983 0.7627194045088107 0.7721959101745866 0.9926675610013656 0.9679534693779688 0.9337855081871123 0.879885320213806 0.9849540711902787 0.9119068623659369
0.7526372450722321 1.6986243934310257 0.7627194240621574 0.772195996721819 0.9926674648715769 0.9679534570439385 0.9337855067652105 0.8798852456686934 0.984954174729118 0.9119068217586894
0.7526373444003726 1.6986244176095184 0.7627194096329842 0.7721959553098693 0.9926674518321301 0.9679535157101817 0.9337855707684478 0.8798851103894015 0.9849539779848713 0.911906971248294
0.752637347942974 1.698624447691919 0.7627193686077965 0.7721959848008414 0.9926674449893738 0.9679535208309609 0.9337855638431464 0.8798854818948149 0.9849538753094548 0.911906683196025
0.7526372364829194 1.6986243883987948 0.7627194379948296 0.772195962698041 0.9926675530553833 0.9679536499732095 0.9337856607716641 0.8798851832763996 0.9849538320470902 0.9119068271853155
0.7526373358987077 1.6986243817368127 0.7627192889141623 0.7721959643757238 0.992667585340789 0.9679536241914815 0.9337854972443809 0.8798852981792558 0.9849538838681017 0.9119068736699275
0.7526372403115996 1.6986243706510114 0.7627193582297336 0.7721959602110741 0.9926675954466061 0.9679536041343416 0.933785564197343 0.8798853442641535 0.9849538977162174 0.9119068010599826
0.7526371986353675 1.6986243916112593 0.7627194496259273 0.7721958766413444 0.9926673555509504 0.9679535594433334 0.9337855717447122 0.8798854000086265 0.9849539680055086 0.911906961887285
0.75263727347889 1.6986243477877219 0.7627193562627618 0.7721959149632808 0.9926675714279061 0.9679536128865921 0.93378555616487 0.8798851992224683 0.98495402821922 0.9119068803130284
0.7526372796970785 1.6986243340612777 0.7627193901994985 0.7721958481490067 0.9926677009927579 0.9679535331366476 0.9337854791737868 0.8798852191237451 0.9849540479105212 0.9119069108869948
0.752637227282733 1.6986243521215632 0.7627194276324375 0.7721958663188454 0.9926674716206679 0.9679536364756736 0.9337856829485468 0.8798852208687313 0.9849539981653034 0.911906857234191
0.7526371994429932 1.6986243136712937 0.7627193892299882 0.7721958210662724 0.9926675655473844 0.9679535808156136 0.9337855812269655 0.8798852841532401 0.9849540733010501 0.9119069410350225
0.7526373764403231 1.6986243981263678 0.7627193479076104 0.77219589864071 0.9926676060767975 0.9679535533342039 0.9337855452340528 0.879885304496702 0.9849538585143746 0.9119068407963473
0.7526373298769086 1.6986244455323807 0.7627194405869291 0.7721959360888973 0.9926674898180274 0.9679535322835537 0.9337856629584997 0.8798852765758873 0.984953728287484 0.9119068776341832
0.7526373806366926 1.6986243918148511 0.762719250135337 0.7721959514580872 0.9926674844871916 0.9679534872879247 0.9337856839079747 0.8798853035192689 0.9849539529719524 0.9119068455129028
0.7526373317483603 1.6986244074988863 0.762719346365397 0.772195947859794 0.9926675008488568 0.9679536368864889 0.9337856771825127 0.8798853138512677 0.9849537847204918 0.9119067812610097
0.7526373698295 1.6986244288390469 0.7627194017531291 0.7721957974108703 0.9926673493698358 0.9679535256450842 0.933785690697351 0.8798853378902659 0.9849537602383804 0.9119070635113447
0.7526371508678498 1.698624341211768 0.7627194230555933 0.7721958486534372 0.9926675186640691 0.9679536389611069 0.9337857610224175 0.8798853483235625 0.9849538350234937 0.9119068788493193
0.7526372521254441 1.6986244313790118 0.7627194305495479 0.7721960598990786 0.9926674819766376 0.9679536470589728 0.9337855174423088 0.8798851958503476 0.9849538278561526 0.9119068777720648
0.7526372974747604 1.6986244362738756 0.7627194612384458 0.7721959519541026 0.9926673322384018 0.9679534035976325 0.9337855786069051 0.8798851859188443 0.98495406548659 0.9119070086703669
0.7526372578648667 1.6986244098309575 0.7627194290709081 0.7721958851862019 0.9926674912490159 0.9679535203472938 0.9337857004934309 0.8798853849077222 0.9849537614220906 0.9119068886571781
0.7526372904782919 1.6986243349179317 0.7627193148367052 0.7721958784233047 0.9926675448894358 0.967953647322469 0.9337856044293877 0.8798853637751722 0.9849540692517306 0.911906695678819
0.752637245376644 1.698624367233978 0.7627193612858161 0.7721958793178002 0.9926674724486991 0.9679536960548039 0.9337855227505727 0.8798854428045177 0.9849538935459353 0.9119068573803215
0.7526372253214302 1.6986243596365918 0.7627193787228962 0.772195898411328 0.9926675461997538 0.9679535352402109 0.9337857185464806 0.8798853372357665 0.9849539243490898 0.9119068158485275
0.7526372494070019 1.6986243443979245 0.7627194410303875 0.7721958520987633 0.9926676477009323 0.9679536060622606 0.9337855614365038 0.8798852057778714 0.9849539820196536 0.9119068512206135
0.7526373365738136 1.698624324479309 0.7627192457203427 0.7721958600906645 0.9926674528935329 0.9679535798229627 0.9337857410350734 0.8798853087907118 0.9849541622318323 0.9119067349305259
0.7526371781648163 1.6986243714281335 0.7627194218403585 0.7721959087675464 0.9926674439258435 0.9679535449015257 0.933785569680485 0.879885395692645 0.9849540060332539 0.911906896826227
0.7526373753257161 1.6986243714101805 0.7627193365414093 0.7721959289306427 0.9926676824208134 0.9679534815242162 0.9337855746145776 0.8798850988670334 0.9849539931540103 0.9119068913452155
0.7526372311222396 1.6986244454406845 0.7627194579099924 0.7721960505799564 0.9926674507204679 0.967953395402885 0.9337855731803733 0.8798853247870831 0.9849539671644452 0.9119068230999177
0.7526372692307307 1.698624371135907 0.7627193507209856 0.7721959290954046 0.9926675529052946 0.9679536019760299 0.9337855666586736 0.8798853153959711 0.9849539150989747 0.9119068640695926
0.7526373734950041 1.698624431725671 0.762719372276616 0.77219594259498 0.9926674972206089 0.9679534923060089 0.9337856701734708 0.8798853785851741 0.9849538779722926 0.9119066858548792
0.7526372410259059 1.6986243412834978 0.7627194019089996 0.7721958666158841 0.9926676431788731 0.9679535949956176 0.9337855729952328 0.8798852473650196 0.9849539574093854 0.9119068756355003
0.752638045963097 1.6986244385819504 0.7627196880452193 0.7721948452929832 0.9926674732777616 0.9679535769412522 0.9337856293550358 0.879885379010989 0.9849538356756392 0.9119068066294495
0.7526372811968017 1.6986244212773256 0.7627193893391051 0.7721959846914133 0.9926675141661829 0.9679536425774928 0.933785491868608 0.8798853853255018 0.9849537906606133 0.9119068240202126
0.7526373127503138 1.6986244345151853 0.7627193426646447 0.7721959702592831 0.9926673383388052 0.9679534932438377 0.933785630528219 0.879885354937588 0.9849538688840248 0.911906977314556
0.7526372753160382 1.6986244107933701 0.7627193569299329 0.7721959624430282 0.9926673700047737 0.9679535869362368 0.9337857575051512 0.879885429856233 0.9849538840410869 0.9119066944914205
0.7526372868180785 1.698624377281183 0.762719425868911 0.7721958639969777 0.9926675073781943 0.9679536446719659 0.933785654956794 0.8798853209260885 0.9849539333060185 0.9119067192162785
0.7526373747789916 1.6986244758000046 0.7627194120012265 0.7721960489717558 0.9926674687566236 0.9679534541868886 0.9337855608042854 0.8798852294339549 0.9849538519104456 0.9119068349109187
0.75263728128985 1.6986243420068263 0.7627193442408127 0.7721958909022825 0.9926677559613394 0.9679535578396066 0.9337856972265279 0.8798852457313904 0.9849538354020931 0.911906791568174
0.7526374103580038 1.6986244659905987 0.7627195088232802 0.7721959270429465 0.9926675008734106 0.9679534929519025 0.9337856601130993 0.8798851965076889 0.9849538743097452 0.911906675832389
0.7526373054741818 1.6986244223203777 0.7627193933381199 0.772195895784609 0.9926673816435682 0.9679533976724942 0.933785710634383 0.8798854200164 0.9849539433107681 0.9119068558081674
0.7526373020945026 1.6986244255616094 0.7627193449496442 0.7721960016624112 0.9926674322707384 0.9679534898772322 0.9337855439974678 0.8798853329485488 0.9849539093923384 0.9119069417091114
0.7526371586527223 1.6986243098194742 0.7627193267538129 0.7721958660120818 0.992667578867212 0.9679534604633079 0.9337856043388337 0.8798854395536515 0.984954098029692 0.9119069089980119
0.7526372487324172 1.6986243335770992 0.7627193111386045 0.7721959044703687 0.9926674899225203 0.9679536042929798 0.9337856718660662 0.879885297252877 0.9849540672714392 0.9119068164172466
0.7526373815750634 1.6986244561425419 0.7627194113481052 0.7721959560653422 0.9926673388016644 0.967953377604996 0.9337856745607949 0.8798852504162122 0.9849540114639862 0.9119068588089528
0.7526372026654737 1.6986243773716867 0.7627194304969734 0.772195843717412 0.9926674811713019 0.9679536979564562 0.9337856907519089 0.8798854010876291 0.9849537020672255 0.9119069095314318
0.7526372921681879 1.6986244388774094 0.7627194191768205 0.7721959879028881 0.9926674863902593 0.9679534348873338 0.9337856155875933 0.8798853003163565 0.984953857443743 0.9119068883921333
0.7526373145072915 1.6986243525665332 0.762719236776307 0.7721959160429761 0.9926675059114095 0.9679534864415886 0.9337857050574401 0.8798854215412448 0.9849540423629151 0.9119067598317583
0.7526373250829703 1.6986244201938436 0.7627193614020077 0.772195975426323 0.9926674670540107 0.9679534464245428 0.9337856073177274 0.8798852329254845 0.9849539236974979 0.9119069656497099
0.752637280487551 1.6986244388126488 0.7627195020059637 0.772195869890649 0.9926672907395194 0.9679535728581858 0.933785570547421 0.8798853122568905 0.9849538944182983 0.9119069899945361
0.7526372806693272 1.6986244347826784 0.7627194832645471 0.7721959473155792 0.9926674209388623 0.9679533889255516 0.9337858379826406 0.879885214714353 0.9849539234722989 0.9119067898531734
0.752637290638658 1.6986243595538975 0.7627192897063271 0.7721959329186892 0.9926675428285423 0.9679535378755324 0.9337855654566207 0.879885368898672 0.984954019688939 0.9119068314097858
0.7526372512686567 1.6986243653674487 0.7627193249700215 0.772195905636681 0.992667567745734 0.9679534099354221 0.9337858039099237 0.879885316661707 0.9849538695741216 0.9119069237284522
0.7526373077636354 1.6986244154320798 0.7627193838697591 0.7721959013497448 0.9926675432340497 0.9679533463050486 0.9337856301845674 0.8798854204368974 0.9849538854423203 0.9119068930564935
0.7526372040572883 1.6986243480541252 0.7627193676784487 0.772195917923599 0.9926675547519097 0.9679534375248512 0.9337856368521102 0.879885369842453 0.9849540939787014 0.9119068110534333
0.7526373142119277 1.6986244230166938 0.762719438166829 0.7721959194116557 0.9926674712731963 0.9679535175341237 0.9337855683113466 0.8798852015390773 0.9849538653862672 0.9119070057232466
0.7526373080460589 1.6986243991009953 0.7627194147419869 0.7721958918369427 0.9926675431804046 0.9679535512393086 0.9337856004865276 0.879885389169416 0.9849539137101333 0.9119067180654605
0.7526373711001911 1.698624378970614 0.7627194015934946 0.7721957614946388 0.9926675122235161 0.9679534770111186 0.9337856282058914 0.8798853109922933 0.9849539793147901 0.9119069135703751
0.7526373307145028 1.6986243862578096 0.762719342078932 0.7721959151393525 0.9926676049002694 0.9679537236228442 0.9337854506622292 0.8798853348603811 0.9849537824197899 0.9119068618015411
0.7526372818233804 1.6986243136026253 0.7627193364208267 0.7721958193083125 0.9926676272832395 0.9679535327345237 0.9337854987132508 0.8798853837700888 0.9849541920036236 0.9119067628231916
0.7526372863680962 1.6986244036223441 0.7627193537456198 0.772195945478043 0.9926674528946553 0.9679534348742742 0.933785656057133 0.8798854245173743 0.984953983594235 0.9119067884318991
0.7526374188380306 1.6986244356469902 0.7627193280351483 0.7721959507230015 0.9926674191730077 0.9679534080188328 0.9337856238690455 0.8798852811118033 0.9849539930245621 0.9119068628791055
0.7526373067019159 1.6986243923900801 0.762719352927697 0.7721959303693098 0.9926675196475887 0.9679535601569617 0.9337856230035595 0.8798853728182121 0.9849539127362372 0.911906760687081
0.7526371319986319 1.6986243560648167 0.7627196169149731 0.7721957760250615 0.9926676316590902 0.9679535810966909 0.9337855939360543 0.879885386353568 0.9849539418056575 0.9119067235851099
0.7526373331749394 1.6986243676489876 0.7627193682305171 0.7721958606037976 0.9926675645650878 0.9679536162588208 0.9337854606928677 0.8798853118729417 0.9849540044447033 0.9119068486791548
0.7526372200717033 1.6986244215824944 0.7627194481810614 0.7721959772877385 0.9926674627994686 0.9679535694529642 0.9337855576274854 0.8798854010113344 0.9849538573486895 0.9119068100053699
0.7526373180499446 1.6986243868172373 0.7627193670489951 0.7721959211617873 0.992667529023559 0.9679535735549769 0.9337856372476806 0.8798852750436839 0.9849539308034818 0.9119067935123942
0.7526372111015516 1.698624411293394 0.7627193991242351 0.7721959513657629 0.9926673500771284 0.9679533450255088 0.9337857203580676 0.8798854351911312 0.9849540142255269 0.9119068913847094
0.752637325969503 1.6986244132028192 0.7627193792938727 0.772195933010641 0.9926674642752462 0.9679535109768485 0.9337855923105001 0.8798853114309784 0.9849539281650156 0.9119068681702203
0.7526373260199577 1.6986244544471338 0.7627194408012107 0.7721959035099227 0.9926672847503059 0.9679535693906414 0.9337854934966241 0.8798853910526072 0.9849538737686522 0.9119069813866851
0.7526372874149801 1.6986243929401466 0.7627194086916571 0.7721958876517308 0.9926675192743669 0.9679537048154491 0.9337853714972312 0.8798852973141617 0.9849538279832111 0.9119070338940427
0.7526372063791467 1.6986243769914982 0.7627193920465978 0.772195950782647 0.9926675655899723 0.9679535820929073 0.9337855008654953 0.8798853358705514 0.9849538816454892 0.9119069431779246
0.7526371768577245 1.698624388745323 0.7627193907171433 0.7721959817406204 0.9926675221049991 0.9679535289425517 0.9337858175669884 0.8798853501846989 0.9849537683929148 0.9119068085133462
0.7526373490888315 1.6986244777331738 0.7627194585209094 0.7721960173659541 0.9926674206693231 0.9679534707354032 0.9337855720048406 0.8798852983594317 0.9849538784844357 0.9119067684601774
0.7526373170408747 1.698624356811833 0.7627192607881774 0.7721959854006265 0.992667561131931 0.9679536754240446 0.9337855349986033 0.8798853161983782 0.9849540131219761 0.9119067177007735
0.7526373084184687 1.6986243998400983 0.7627194336476043 0.7721958684480216 0.9926674385133586 0.9679536313764586 0.9337856836385594 0.8798852594792155 0.9849538696196015 0.9119068368785298
0.7526372251969015 1.698624359276037 0.7627193740392071 0.772195918133082 0.9926675114994289 0.9679536018254276 0.933785684469461 0.8798854000768808 0.9849539862726838 0.911906678338617
0.7526371355188433 1.6986243288134821 0.7627192718335942 0.7721961428296789 0.9926676756478887 0.9679535306568334 0.9337855797780602 0.8798851900388467 0.9849540792359097 0.9119068105836565
0.7526373399883602 1.698624441756818 0.7627193632763327 0.7721959964805809 0.9926674908888805 0.9679535290319756 0.9337856909636678 0.8798853013391111 0.9849537416050818 0.9119068251784932
0.7526372882030369 1.6986244392498748 0.7627195215614224 0.7721959579338082 0.9926675113646515 0.9679535227127845 0.9337854818128876 0.879885244482373 0.9849539368625999 0.9119068153497348
0.7526371852412888 1.6986243766953102 0.7627193928469586 0.7721960140741125 0.9926675445793149 0.9679535790322132 0.933785572100236 0.8798852828374469 0.9849539502874746 0.9119068371022463
0.7526372350869877 1.6986243748872738 0.7627194128428493 0.7721959458340073 0.9926677294539973 0.9679534588200952 0.9337856388493293 0.8798852696236232 0.9849538512222846 0.9119068181553218
0.7526373199614194 1.6986243586596692 0.7627193851724935 0.7721958940345786 0.9926676782417996 0.9679535777699908 0.9337856913127619 0.879885263487723 0.9849539722072749 0.9119065963579999
0.752637280315284 1.6986243146534898 0.7627193182319362 0.7721958216793331 0.9926675687386742 0.9679535470722038 0.9337856388129263 0.8798853648607775 0.9849541456963105 0.9119067486543374
0.7526372421785104 1.6986243278667108 0.762719350937527 0.7721958477681162 0.9926676626554073 0.9679535122352856 0.9337856831190574 0.8798852465942067 0.9849539236951587 0.9119069493210961
0.7526373718935986 1.6986243764511684 0.7627192828513123 0.7721958769648429 0.9926674982983921 0.9679535472797918 0.9337855987251423 0.8798853636656859 0.9849539705163555 0.911906848587559
0.7526372658543855 1.6986244333541745 0.7627193861050264 0.7721959785471963 0.9926673937077112 0.9679536240783676 0.9337854835302962 0.8798854711993165 0.9849538170876762 0.9119068700270487
0.7526373104568485 1.698624431805413 0.7627194514319598 0.7721959753395057 0.9926675281610429 0.967953481914538 0.9337856530311638 0.8798852185402171 0.9849538807318887 0.9119067901557205
0.7526372482265357 1.6986243782230948 0.7627195057212548 0.7721958953457683 0.9926675324741356 0.9679536069985851 0.9337855539209808 0.879885212542853 0.9849540637275579 0.9119067357933431
0.7526372384385677 1.6986243828125198 0.7627193576761716 0.7721959629943667 0.9926673758646626 0.9679534893255408 0.9337856156491988 0.8798852749745847 0.9849540746563967 0.911906962006003
0.7526372404383757 1.698624397107229 0.7627194136949239 0.7721959600924089 0.9926674771878747 0.967953680252594 0.9337855422505988 0.8798853189994902 0.9849538659838546 0.9119068344443242
0.7526372985495546 1.6986243907201746 0.7627193856557506 0.7721958857491663 0.9926674535219798 0.9679534611872056 0.9337857701352198 0.879885277096053 0.9849539446067268 0.9119068652370453
0.7526372591166408 1.6986243842463833 0.7627193670104898 0.772195942360651 0.9926673717776592 0.9679537367796321 0.9337856531297315 0.8798853088043532 0.9849539081232698 0.9119068025796652
0.7526372747419867 1.6986243627118436 0.7627193745667478 0.7721958578101679 0.9926675175988848 0.9679534523499039 0.9337855590949217 0.8798853542353698 0.9849540772608705 0.9119069079867425
0.7526373587940668 1.6986243992353063 0.762719414956628 0.7721958324639367 0.9926675816341523 0.9679536475134338 0.9337855512303244 0.879885371214588 0.9849538018474177 0.9119067705758168
0.7526372021999527 1.6986243373217766 0.7627193001189111 0.7721959391893825 0.9926674725776242 0.9679538414031084 0.9337857300999319 0.8798853726070998 0.9849538211267761 0.9119067284130937
0.7526372436840796 1.6986243810715094 0.7627193392538215 0.7721959475955238 0.9926675139128616 0.9679534973228546 0.9337856065062926 0.8798853621379934 0.9849539109923919 0.911906932625681
0.7526373589689852 1.6986243866976585 0.7627193974924036 0.7721958434600626 0.9926676429491428 0.9679535187791344 0.933785529760546 0.8798852723152578 0.9849538855067131 0.9119068960222727
0.7526372516682561 1.6986243644488075 0.7627193186903267 0.7721960056856799 0.9926676204455483 0.9679535951533728 0.9337856626221093 0.8798852323606648 0.9849538826808913 0.9119068035722119
0.7526373230098288 1.6986244381350826 0.7627193167522753 0.7721960497707202 0.9926673489235421 0.9679535370229525 0.933785683372556 0.87988534863724 0.984953910543566 0.9119067654421219
0.7526373190609605 1.6986244188888957 0.7627194061517418 0.772195975219529 0.9926676304064264 0.9679535032346144 0.9337856596071706 0.8798852805693071 0.9849538045984193 0.911906726798857
0.7526373153654523 1.6986243972985424 0.7627193867601316 0.7721958817171536 0.9926674214677941 0.9679535748111535 0.9337855683846954 0.8798853212203412 0.9849539546230904 0.911906909079778
0.7526373082045437 1.6986244437380498 0.7627194493480124 0.7721959361172099 0.9926674021655847 0.9679534673066588 0.9337856248651009 0.8798853532176985 0.9849539016839942 0.9119068336762458
0.7526373746817532 1.6986244023763366 0.7627193433954446 0.7721958569337911 0.9926673042077807 0.9679536002666447 0.9337855064135658 0.8798853977440537 0.9849540669013231 0.9119068768810713
0.752637433184503 1.6986243705235011 0.7627192041461676 0.7721958611250881 0.9926674817251625 0.9679535636022103 0.933785572417854 0.8798853923173885 0.9849539838503473 0.9119068738701192
0.7526373109407217 1.6986243684576903 0.7627192908664258 0.7721959354493684 0.9926675964170075 0.9679534396570816 0.9337857304127841 0.8798853486387135 0.984953959393483 0.9119067566446281
0.7526373536533568 1.6986244147760499 0.7627194379773604 0.7721959472330364 0.9926675558684429 0.9679536801924015 0.9337856434950548 0.8798851410617955 0.9849538262972846 0.9119067239825717
0.7526372631288729 1.6986244364591674 0.762719435509522 0.772196004091034 0.9926674460506829 0.9679535176743886 0.9337855992474426 0.8798851513675936 0.9849537939951494 0.9119070745237122
0.7526373993193893 1.6986244049225168 0.7627193432037646 0.772195916892321 0.9926673981253151 0.96795360198878 0.9337857042268604 0.8798852259237994 0.9849539916415053 0.9119067416528174
0.7526371649576626 1.6986243265447445 0.7627194256500739 0.7721959240508484 0.9926676673015787 0.9679536592636963 0.9337855837765598 0.8798851999693502 0.9849539711282977 0.9119068228054265
0.7526373166177804 1.6986243608717753 0.7627193121691225 0.7721958997293302 0.9926678570243841 0.9679533845606008 0.9337855788323701 0.8798853093446165 0.9849537946793518 0.9119069243580431
0.7526371211622325 1.6986243880675007 0.7627196001454134 0.77219592378963 0.99266757304923 0.9679534897808342 0.9337855458971103 0.8798851862960642 0.9849539788472752 0.9119069247510172
0.7526373059396145 1.6986244444589556 0.7627193706715467 0.7721960321110929 0.9926674348548183 0.9679534371027865 0.9337856330808538 0.8798852969589802 0.9849538738642343 0.91190689106763
0.7526372681271514 1.6986243183624765 0.7627193104656189 0.7721958484580238 0.9926676071478646 0.967953475701906 0.9337856413053268 0.8798852625305906 0.984954086796698 0.9119069293520069
0.7526372725322764 1.6986243592556765 0.7627193543326791 0.7721959413544515 0.9926676088464068 0.9679535151800648 0.9337856200714548 0.8798852056845547 0.9849539969982003 0.9119068640043442
0.7526372982168703 1.698624412790979 0.7627194335845812 0.7721958930034925 0.9926674674913739 0.9679534877777781 0.9337855292068554 0.8798853767954306 0.9849539672989547 0.9119068607224907
0.7526373368836465 1.698624422566965 0.7627193377857919 0.7721959762977699 0.992667492998508 0.9679534606669404 0.9337855454464166 0.8798853555835832 0.9849539131340468 0.9119068834890594
0.7526372954588479 1.6986243795511682 0.762719351515447 0.7721959337416837 0.9926674487615453 0.9679536751421317 0.9337854131118152 0.8798853249169012 0.9849540313443864 0.9119068803500585
0.7526372202354574 1.6986243359480633 0.7627194093273479 0.7721958364349372 0.992667623635731 0.96795359605254 0.933785735440039 0.8798852584133864 0.9849538781882404 0.9119068508191267
0.7526372840895313 1.6986243961341536 0.762719358929131 0.7721959718886038 0.9926676161716059 0.9679534231496144 0.9337855923552694 0.8798852953770913 0.9849538993338247 0.9119068931222516
0.7526374181748386 1.6986244525994718 0.7627194373836493 0.772195863734248 0.992667494015912 0.9679534826932494 0.9337855071840954 0.8798853926193304 0.9849538581971933 0.9119068108250766
0.7526372684593405 1.6986243748130117 0.7627192847152094 0.7721959836641159 0.9926674706982653 0.9679535018194435 0.9337856548855346 0.8798853978819458 0.9849540239870753 0.9119067751105024
0.7526373412224486 1.6986243795488594 0.7627194105299239 0.7721958580821651 0.9926675210816457 0.9679535492531288 0.9337855946714112 0.879885241376211 0.9849540412525661 0.9119067961709203
0.7526372989629924 1.6986244205142644 0.7627194364372658 0.7721958774420131 0.9926673927076118 0.9679536219476267 0.9337856682249197 0.8798853394612691 0.9849537935183719 0.9119068768881702
0.7526373116011447 1.698624426771868 0.7627194250964497 0.7721959732811575 0.9926674863400173 0.9679535785601362 0.9337856711868545 0.8798852431349234 0.9849538370869857 0.9119067701198886
0.752637320396113 1.6986243769248999 0.7627194066579531 0.7721958608663132 0.9926674733440539 0.9679535152372343 0.9337855085161725 0.8798852562865955 0.984954121515235 0.9119068943440175
0.7526372872333892 1.6986244556812293 0.7627194542037747 0.7721959603007832 0.9926672622687219 0.9679536260626712 0.9337856381076375 0.8798853048936357 0.9849538162539646 0.9119069133193459
0.7526373215160391 1.6986244126428138 0.7627194039609353 0.7721959386278779 0.9926675178365533 0.9679535418579658 0.9337854178892567 0.8798852144808358 0.9849539190225828 0.9119070384580772
0.752637263155094 1.6986244060019784 0.7627193722598101 0.7721959656476551 0.9926674329676144 0.967953455012009 0.9337857325008406 0.8798853122629254 0.9849539232965244 0.9119068660781937
0.7526373227612082 1.6986244004339528 0.7627194539081645 0.7721959025105397 0.9926675280179789 0.9679535102869493 0.933785471375574 0.8798851298583348 0.9849540212331208 0.9119069878851073
0.7526373288623162 1.6986244569901092 0.7627193935429298 0.7721959709579586 0.9926673380758825 0.9679534041916564 0.933785717825205 0.8798852756185894 0.9849538409106455 0.9119069911726851
0.7526374671222351 1.698624445484127 0.7627192891648159 0.7721959405913047 0.9926673518360568 0.9679534731595277 0.9337856379043789 0.8798853450424315 0.9849539666119811 0.911906802432902
0.7526373293184934 1.6986244294888058 0.7627194645891227 0.7721959074614255 0.992667272768599 0.9679536867046253 0.9337854817139764 0.8798852977714472 0.9849540437536288 0.9119068088951587
0.7526372851698989 1.6986243740295879 0.7627193338407178 0.7721959564018608 0.9926674470504082 0.9679535181608001 0.9337856712591261 0.8798852311313521 0.984954059657201 0.9119068587836128
0.7526372655480951 1.6986243777812606 0.762719332688374 0.7721959812747218 0.9926676092150112 0.967953602949861 0.9337853573055545 0.8798853742949155 0.9849539478145206 0.9119068855139786
0.752637253832117 1.698624366128784 0.7627193508068925 0.7721959241921554 0.9926674649516758 0.9679536483792697 0.9337855156428025 0.8798852747579312 0.9849539664875536 0.9119069726213839
0.7526373368399152 1.6986244006535796 0.7627192943353175 0.7721959377225558 0.992667481164432 0.9679535471532542 0.933785757848039 0.8798853729521713 0.9849538072539203 0.9119067946215494
0.7526373048308429 1.6986243923097102 0.7627193633633766 0.7721958967834015 0.9926675220383004 0.9679533842349176 0.9337857584895916 0.8798853076866225 0.9849539214302084 0.9119068809279918
0.7526371960954464 1.6986243540814177 0.76271939030071 0.7721958941672324 0.9926675125836745 0.9679534884137416 0.9337857033051847 0.8798853437668749 0.9849539980362177 0.9119068602205427
0.7526373259796706 1.6986244113175464 0.7627194761452586 0.7721958966917537 0.9926674713203607 0.9679535296650069 0.9337854691216771 0.8798851788496095 0.9849540449966244 0.911906921791653
0.7526371701329397 1.6986243538357995 0.7627194011497564 0.7721959410760311 0.9926675869015089 0.9679535655026303 0.9337856157515304 0.8798853156972296 0.9849539351779405 0.9119068552229708
0.7526372100583527 1.698624398333517 0.7627194663923611 0.7721959760949093 0.9926676235396266 0.967953387121317 0.9337855074749835 0.8798853854796762 0.9849540423645171 0.9119067323821336
0.7526372838829014 1.698624394107183 0.7627194468537298 0.772195913966187 0.9926674945973979 0.9679535474849159 0.9337856215054947 0.8798852408608563 0.9849540021935194 0.9119067845748303
0.7526371497070252 1.6986243250819932 0.7627193671172727 0.7721959271587959 0.9926676301491268 0.9679535354742608 0.9337858041321855 0.8798853043618152 0.9849539332132964 0.9119067708418792
0.7526373054481175 1.69862436377771 0.7627193563317399 0.7721958788584693 0.9926675637025433 0.9679534864057682 0.9337856759311784 0.87988527553918 0.9849539972559512 0.9119068344616723
0.7526372549839689 1.698624395447205 0.7627194936327311 0.7721958972159255 0.9926675632220285 0.9679535029278714 0.9337856843739264 0.8798852497811889 0.9849539325302432 0.9119067558758035
0.7526372639149381 1.6986244364347556 0.7627194012788155 0.7721960073129932 0.9926673999049168 0.9679535294191254 0.9337856022362632 0.8798853603998071 0.9849538637157711 0.911906857543721
0.7526372053989886 1.6986243809770318 0.7627193710258091 0.7721959647666735 0.9926674874452653 0.9679535739811472 0.9337856024610844 0.8798853345388589 0.9849538846341718 0.9119069300000754
0.7526372580513612 1.6986244094613434 0.762719414594478 0.7721959687221606 0.992667541734851 0.9679534352133876 0.9337855897845532 0.879885373074083 0.9849539537809892 0.9119067829964128
0.7526372713210098 1.6986244597238631 0.7627195094264041 0.7721959635216649 0.9926675662599881 0.9679533242304228 0.9337854789924888 0.8798852980882358 0.9849538219080106 0.911907022839293
0.7526372259659365 1.6986243596290735 0.7627194169904971 0.7721959023291499 0.9926676562459608 0.9679535155174854 0.9337855696667114 0.8798853384675033 0.9849539650694289 0.9119067884544451
0.7526373127637004 1.6986243865540962 0.762719406704451 0.7721958949960182 0.9926675117099724 0.9679535658463202 0.9337855262848805 0.8798852741632541 0.9849540144384464 0.9119068385035761
0.7479435320466318 1.708408030480955 0.795763693998346 0.7610671929610543 0.9966833692944691 1.007703736786825 0.9388076334034795 0.9157778329263699 0.929341811415929 0.8467173393506632
0.7526372947953275 1.6986244128352233 0.7627192870291446 0.772195987362855 0.9926674508342412 0.9679535993701192 0.9337856374996644 0.8798853979635839 0.9849537300772204 0.9119069307534675
0.7526372579609548 1.6986243366100109 0.7627193060486115 0.772195863791273 0.9926675267744266 0.9679535550606939 0.9337857521058165 0.8798853061828871 0.9849539416887854 0.9119068988709731
0.7526377834622924 1.6986249418405692 0.7627198800986269 0.772196366425695 0.992667938039748 0.9679506367357789 0.9337835838073462 0.879884942400107 0.9849547350803761 0.9119087905032088
0.7526372395627186 1.6986243349860632 0.7627192749166459 0.7721959526068848 0.9926675270190222 0.967953589861802 0.9337856504320968 0.8798852943463241 0.9849540280253609 0.9119068529903477
0.7526373143509152 1.6986244159769173 0.7627194511556036 0.7721959673315534 0.9926674436708881 0.9679535656973872 0.9337857091027129 0.8798851947015502 0.9849540074211275 0.9119066552292273
0.7526373279533435 1.698624412936319 0.7627193875508821 0.7721959708426119 0.9926674023135298 0.9679535343910294 0.9337855029704263 0.8798852140582724 0.9849540691656463 0.9119069038250279
0.7526372815940292 1.6986243914998065 0.7627194052140666 0.7721958794447318 0.9926675238643575 0.9679535306205969 0.9337856894970722 0.8798853024262072 0.9849538331979276 0.9119068949462015
0.7526372163394865 1.698624398179908 0.7627194526186611 0.7721959524500128 0.9926674275669332 0.9679536430400373 0.9337857238671652 0.8798852869461561 0.984953883059099 0.9119067462874387
0.7526372076855055 1.6986243853444396 0.7627194243285113 0.7721959493622007 0.992667357540205 0.9679535584692436 0.9337854680750184 0.8798853118109738 0.9849541312670124 0.9119069394346677
0.7526373397618455 1.6986244093174727 0.7627194187937776 0.772195928885346 0.9926674993380077 0.9679534513052352 0.9337855290969383 0.879885198763218 0.9849540543328076 0.9119068968306965
0.7526372111522379 1.6986243601873043 0.7627193577146468 0.7721958775696383 0.992667341275976 0.9679535958766712 0.9337856402810508 0.8798853550658082 0.9849540022276746 0.9119069992771835
0.7526372999044406 1.6986244103259303 0.7627194756352844 0.7721959180281079 0.9926675198539521 0.9679534419960782 0.9337856070810147 0.8798852008777039 0.9849540172570895 0.9119068351995228
0.7526372500470133 1.6986243561162584 0.7627193267935543 0.7721959514116659 0.9926675515256295 0.967953585116711 0.933785666602086 0.8798852069855972 0.9849539220875873 0.9119069231148038
0.7526373242484965 1.6986243841430884 0.7627194234134024 0.7721959383057271 0.9926677408870362 0.9679535130043765 0.9337855901039295 0.8798851688808462 0.9849539163793101 0.9119067316385797
0.7526372907963612 1.6986243966365453 0.7627194539311161 0.7721958888609887 0.9926676848011983 0.9679533214013423 0.9337856111321331 0.8798852939972766 0.984953950411255 0.9119068377298125
0.7526373706573372 1.698624487324712 0.7627194354411719 0.772196000809231 0.99266738936936 0.9679534546647474 0.9337855437554651 0.8798854330840132 0.9849538795942532 0.9119067149867529
0.752637305959768 1.6986244097722971 0.7627193932573751 0.7721959373088877 0.9926673219030693 0.9679535980747872 0.9337857147138324 0.8798852867988918 0.9849539905568622 0.9119067693642711
0.7526372071048026 1.698624373396581 0.7627194196036035 0.7721959971322643 0.9926675565007835 0.9679535610551178 0.9337855441719484 0.8798851904223081 0.9849540258760335 0.9119068593950888
0.7526372479278847 1.6986244005841857 0.7627194424997491 0.7721959711613947 0.9926674371178952 0.9679534150150004 0.9337856047513164 0.8798852415917977 0.984954139449479 0.9119068287863592
0.7526371989461682 1.6986243437203137 0.7627193121145185 0.7721959434701261 0.992667567021624 0.9679535084870465 0.9337855673549496 0.8798854224295528 0.9849540218351187 0.9119068578651338
0.7526374726545996 1.698624377517953 0.7627192286966898 0.772195776174413 0.9926674347796755 0.9679534001149834 0.9337857299069332 0.8798853364433912 0.9849539963759482 0.9119069833938852
0.7526373069851237 1.6986243666463126 0.7627193362457135 0.7721958750787737 0.992667492322117 0.9679535766868568 0.9337856754345021 0.8798852932044773 0.9849539392879746 0.9119068758071304
0.752637263797342 1.698624415912658 0.7627194144314249 0.7721959826984672 0.9926674765059421 0.967953674411549 0.933785554743477 0.879885367413155 0.9849538358601279 0.9119067403483274
0.7526373164868229 1.6986244148476126 0.7627194361030599 0.7721959224052334 0.9926675151432204 0.9679536889048344 0.9337856289247308 0.8798852510949434 0.9849537667363212 0.9119067852841247
0.7526372322078603 1.6986243934600636 0.7627194359265628 0.7721959141936732 0.9926673969956049 0.9679536893740908 0.9337854430189686 0.8798854314478043 0.9849539938277263 0.9119068009429291
0.752637186646617 1.6986243800238148 0.7627194141268919 0.7721959903293704 0.9926674302758879 0.9679536673130038 0.9337856424020846 0.8798853245760282 0.9849539791554223 0.9119067193667961
0.7526372819742636 1.6986244214057957 0.7627193789410874 0.7721960054257427 0.9926674424264497 0.9679535254195948 0.933785687317516 0.8798853076888439 0.9849538866763966 0.9119067877937338
0.7526372419270483 1.6986244164601483 0.7627194241996328 0.7721960227554358 0.9926674000783711 0.967953544695839 0.9337853931758625 0.8798852539465835 0.9849540684403015 0.9119069598866458
0.7526372602247318 1.6986244540645927 0.7627194190243549 0.772195987818438 0.992667338502055 0.9679535721050926 0.9337856211401011 0.8798855177304716 0.9849538020004355 0.9119067464084544
0.7526372456722588 1.6986243536100654 0.7627193376583224 0.772195943640746 0.9926674773493964 0.9679535442014322 0.9337855082137808 0.8798852914404494 0.9849541424666245 0.9119068957263817
0.7526373235999099 1.698624417540618 0.7627194456496587 0.7721959483033444 0.992667373325377 0.9679536258740813 0.9337855942697367 0.8798852662540111 0.9849540639829628 0.9119066655353565
0.7526373110036654 1.6986243435368287 0.7627192764437346 0.7721959070716025 0.9926675105574368 0.9679535526403297 0.9337855334675462 0.8798853254566021 0.9849541360112215 0.911906845906002
0.7526373366360424 1.6986243954636377 0.7627193677307045 0.7721958484998819 0.9926675374175109 0.9679534914453811 0.9337855711047081 0.8798854515502106 0.9849539032274958 0.9119068282236034
0.7526374075103781 1.6986244852490533 0.7627196360958787 0.7721957772796966 0.9926673783813053 0.9679534491566131 0.9337856820916324 0.8798852953036604 0.9849538820136958 0.9119067164278943
0.7526372676871402 1.698624395069296 0.7627194044386367 0.7721959753369797 0.9926675381485338 0.9679533285691555 0.9337856578117074 0.8798851661151484 0.9849540621412117 0.9119069348340331
0.7526373060637681 1.698624411055248 0.7627194600879542 0.7721958632461524 0.9926674452638239 0.9679534706265228 0.9337856841882339 0.8798852354519973 0.9849539238101358 0.9119069275747235
0.7526373075850153 1.6986243489943964 0.762719381283001 0.7721958544175365 0.9926675196881797 0.9679536001657632 0.9337856622321158 0.8798852129466367 0.9849540724894524 0.9119067804019433
0.7526372621837658 1.6986243854889944 0.7627194220563176 0.7721959243693978 0.9926675467116288 0.9679534575581854 0.9337855889632249 0.879885282120787 0.9849540253744165 0.9119068376852918
0.7526373559612384 1.698624423316718 0.7627193107839347 0.772196000503604 0.9926674851739103 0.967953465411012 0.9337856675890824 0.879885358839279 0.9849539136733106 0.9119067432022208
0.7526372810211222 1.6986243665677512 0.7627194415476095 0.7721958716120275 0.992667631736987 0.9679535291506877 0.9337854874483128 0.8798853020591554 0.9849540586286354 0.9119067659974723
0.7526372199270159 1.6986243644931631 0.7627193458508893 0.7721959624723113 0.9926675868375241 0.967953650302511 0.9337855283481172 0.879885290058488 0.9849538339302094 0.9119069560735497
0.7526373512967619 1.6986244200457385 0.7627193125954032 0.7721959806459348 0.992667495541017 0.9679534701220704 0.9337856980690996 0.8798852455943236 0.984953815781165 0.9119069359190864
0.752637298888523 1.6986244314765542 0.7627194076345413 0.7721959813093615 0.9926673200264373 0.9679535580223064 0.9337857237968537 0.8798852931152209 0.9849539490965683 0.9119067594313173
0.7526372853224955 1.6986244528758068 0.7627194956924229 0.7721959636029899 0.9926673724088217 0.9679535852431755 0.9337855817906545 0.8798852850740795 0.9849538584009719 0.9119068373048413
0.7526373598770368 1.698624439994363 0.7627194210298175 0.7721959579088642 0.9926675815763084 0.9679533747979625 0.9337855865913774 0.8798853204577194 0.9849539156770267 0.9119067617883668
0.7526372001238167 1.6986243481846275 0.7627194212594975 0.7721958521485536 0.9926675050416438 0.9679536370215893 0.9337856087931751 0.879885362707571 0.984953971949739 0.9119068347294433
0.7526373461304253 1.6986243997500123 0.7627193346137124 0.7721959142069292 0.9926675705622527 0.9679533583873118 0.9337855901953933 0.879885427715648 0.9849540052528231 0.9119067828692847
0.7526360338078877 1.6986243153776084 0.7627200117245888 0.7721963704456314 0.9926675216471772 0.9679535294036575 0.9337855717220671 0.8798854090400526 0.9849539254286378 0.9119070656070453
0.7526372900804915 1.6986244226316305 0.7627194632133394 0.7721959208427389 0.9926675703031059 0.9679534102776111 0.9337856930355364 0.8798852753615104 0.984953840763135 0.9119068378939738
0.7526372713175101 1.6986243894081896 0.7627193536568427 0.7721960165762211 0.9926673960366724 0.9679536440883073 0.9337855098485949 0.879885218722604 0.9849540729087817 0.9119068588571355
0.7526372818415547 1.6986243799804892 0.7627193042716279 0.7721960249775178 0.9926674803674088 0.9679536590806943 0.9337855029643776 0.8798852309917718 0.9849539860961125 0.9119068831945883
0.7526372761396437 1.6986244218051803 0.7627194919924375 0.7721959272397865 0.9926675450526102 0.9679536213391282 0.9337854221560496 0.8798853777965022 0.9849538876084879 0.9119067528475612
0.7526373340166141 1.698624447337539 0.7627194063811343 0.7721959474468603 0.9926675202133416 0.967953432188168 0.9337857049522574 0.8798853400417708 0.9849537286081569 0.9119068584085918
0.7526373042977921 1.6986243645809078 0.7627193358246258 0.772195883879552 0.9926674714678573 0.9679536572914452 0.93378571423053 0.8798853255670964 0.9849539337178748 0.9119067470225964
0.7526371168963216 1.698624370923495 0.7627194878722456 0.7721959175616927 0.9926676457827281 0.9679536148769927 0.9337856296442156 0.8798853847615753 0.9849537302418735 0.9119068387201028
0.7526373405968535 1.6986243984450815 0.7627193848579902 0.7721958998019584 0.9926675834657003 0.9679536054447002 0.9337855348667816 0.8798853202832473 0.9849538517007247 0.9119068099384258
0.7526373022146103 1.6986243638808682 0.762719381279219 0.7721958558850639 0.9926676755088084 0.9679535785465575 0.9337856086773287 0.8798852575409158 0.9849538153448795 0.9119068987301987
0.7526372117633788 1.6986243247766832 0.762719385264716 0.7721958289327322 0.992667487057888 0.9679536743161773 0.9337856058187575 0.8798852978361028 0.9849540294364401 0.9119069020271693
0.7526372577274261 1.698624343097733 0.762719264231415 0.7721959621449053 0.9926675852741644 0.9679535404110293 0.9337856042980786 0.8798854324219232 0.984954052097513 0.9119067008159393
0.752637272126098 1.6986243875033373 0.7627193410001469 0.7721959120977075 0.9926673646416506 0.9679535807931922 0.9337856136774312 0.8798852379750551 0.9849538947316339 0.911907129684759
0.7526372593017469 1.6986243262737426 0.7627193664009195 0.7721958127581692 0.9926675338540474 0.9679536202147048 0.9337856046891321 0.8798852524297481 0.9849540262020289 0.9119069444261781
0.7526373211730115 1.6986244416736247 0.7627194742331902 0.7721958911340571 0.9926675089443543 0.9679534997338339 0.933785587884349 0.8798852171493247 0.9849537194517746 0.9119070594260633
0.752637277754599 1.6986243988947647 0.7627193784121251 0.7721959403044585 0.9926675855336392 0.9679534912489738 0.9337855898867945 0.8798852960556802 0.9849538191886901 0.9119069531642474
0.7526373107345581 1.698624387949193 0.762719403746737 0.7721958971524242 0.9926674684256004 0.9679536183699101 0.9337855545038748 0.8798852726318991 0.9849539923265197 0.9119068260648294
0.7526372381719486 1.698624366434517 0.7627194195905255 0.7721959020929672 0.9926675986350755 0.9679534504490993 0.9337856605764372 0.8798852831648749 0.9849540027341513 0.9119068150799733
0.7526372903548773 1.6986243854320224 0.7627193520216915 0.7721959231277998 0.9926676653781641 0.9679534106325366 0.9337856082695297 0.8798853530893638 0.9849538640182234 0.9119068808328628
0.7526372786723698 1.698624388504568 0.7627193731275844 0.7721958555241336 0.9926673718938297 0.967953547812792 0.9337857787116003 0.8798853866844599 0.9849538906872616 0.9119068624926011
0.7526373098204642 1.6986243782993096 0.7627193766865102 0.7721958795988867 0.9926674521283775 0.9679536387897443 0.9337855990877035 0.8798853150850354 0.9849539812540161 0.9119068037203595
0.7526372823731721 1.698624388253779 0.7627193958081705 0.7721958784926856 0.992667520661948 0.9679534699055561 0.9337855140178003 0.8798854040185998 0.9849539909530771 0.9119068882213472
0.7526377962383779 1.6986060075961338 0.7626709643167164 0.772188147390771 0.9926725217299193 0.9679838714083682 0.9338122701556333 0.879899845187504 0.9849558452979889 0.9119071478165555
0.7526372943714543 1.6986244207462065 0.7627194346842623 0.7721959213241055 0.9926673797080329 0.9679534654127241 0.9337855650458896 0.8798853025367064 0.9849540199339859 0.9119069215899911
0.7526372695654978 1.6986243379668782 0.7627193536650694 0.7721958639260839 0.992667621918571 0.9679536582842149 0.9337854978520069 0.8798852844448091 0.984953953480724 0.9119069022820556
0.7526372751824939 1.698624359760195 0.762719408325364 0.7721958188745781 0.9926675910173896 0.9679535844735685 0.9337856642255449 0.8798853721616218 0.9849538900464704 0.9119067749835367
0.7526372999534414 1.6986243372552707 0.7627193171412768 0.7721959061295695 0.9926676345120709 0.9679534973757398 0.9337856273931628 0.8798852876551453 0.9849541140348357 0.9119067212791805
0.7526372737709406 1.6986243648160857 0.7627194161972951 0.7721958928792287 0.9926675335182168 0.9679536104791782 0.9337856289052423 0.8798851182955321 0.9849539589567279 0.9119069391553387
0.7526372533121707 1.6986243851464218 0.762719418907134 0.772195870812571 0.9926676142849601 0.9679534055160147 0.9337857262302108 0.879885367628045 0.9849538453122827 0.9119068467279016
0.7526372587520023 1.6986244064648437 0.7627194162105468 0.7721959340955732 0.9926674639344722 0.9679534009326132 0.9337855995491672 0.8798853115881561 0.9849539883151798 0.9119069490648337
0.7526373420252577 1.6986244486259523 0.7627194159287906 0.7721959953136717 0.9926676194914409 0.9679533760484248 0.9337855744201056 0.8798852649919362 0.9849538033664941 0.911906877729995
0.752637238815127 1.6986243573608188 0.7627193227643277 0.7721959326050049 0.9926674893760561 0.9679536515371046 0.933785667334558 0.879885295642535 0.9849538897120639 0.9119068952013664
0.7526372593744352 1.69862438759482 0.7627194500641973 0.7721958921868668 0.9926676009550195 0.9679534771260198 0.9337856259713289 0.8798852595728932 0.9849538995140455 0.9119068798972844
0.7526372632580772 1.6986243591473402 0.762719387942388 0.7721958607661455 0.9926674402768113 0.9679536998677497 0.9337856158579506 0.8798852646041089 0.9849539516062059 0.911906895950825
0.7526372614680831 1.6986244287846537 0.7627194174474683 0.7721958816506169 0.9926672701948122 0.967953566515095 0.9337856087484067 0.8798855033594327 0.98495386591973 0.9119069215057596
0.7526371939228944 1.6986244054466295 0.7627195188628271 0.77219587413744 0.9926674819015106 0.9679536720388504 0.9337856001269189 0.8798853850859156 0.9849537491818474 0.911906848849694
0.752637301932226 1.698624377066839 0.762719420338452 0.7721958141481519 0.9926675388596117 0.9679535205731278 0.9337855022430038 0.8798853444440234 0.9849539716378973 0.9119069436935402
0.752637255250714 1.698624422156116 0.7627193709707824 0.7721960056002835 0.9926674719421209 0.9679534451708695 0.9337856694513805 0.8798853329904408 0.9849538412396612 0.9119069109646745
0.7526372848701994 1.6986243407407555 0.7627194096717111 0.7721958367721472 0.9926675220117803 0.9679535852495204 0.9337856318626847 0.8798851667022414 0.9849541113877873 0.9119068527312321
0.7526372996526541 1.6986243650579123 0.7627193403475866 0.772195825906495 0.9926676175606663 0.9679533383507943 0.9337858682990873 0.8798853769386228 0.9849538644159708 0.9119068422744334
0.7526371877339557 1.6986243965390655 0.762719467218607 0.7721959582043912 0.9926674292591122 0.9679535657825871 0.9337856816790204 0.8798853114167442 0.9849539526471135 0.9119067804504606
0.7526373021261012 1.6986244581383414 0.7627194333782661 0.7721960185696598 0.9926675389712438 0.9679532321046482 0.9337856158392202 0.8798853070406187 0.9849539181739636 0.9119068921018689
0.7526371964250731 1.6986243439131135 0.7627193973357275 0.7721959329670941 0.9926675363761556 0.967953585934493 0.9337858078948444 0.8798851748151426 0.9849539731859105 0.911906793523967
0.7526377017346866 1.6986243916361943 0.7627186283346982 0.7721962004361838 0.9926673900944549 0.9679537307234636 0.9337856654017973 0.8798853944254926 0.9849538131935259 0.9119068167712583
0.7526373744910979 1.6986244070384842 0.7627193132833879 0.7721958966565572 0.9926674428726671 0.9679537322010706 0.933785687391494 0.8798853944699531 0.9849537345585921 0.9119067457342347
0.7526373309246516 1.698624436333036 0.7627194440839876 0.7721959221800303 0.9926675292157782 0.9679534548911118 0.9337855652871087 0.879885322001513 0.9849538561741136 0.9119068600759578
0.7526373197749674 1.6986244393143426 0.762719433102593 0.7721959765148032 0.9926675293106919 0.9679534050713962 0.9337856092151666 0.8798853191689793 0.9849539160417542 0.9119067727449143
0.752637362925329 1.6986244511064832 0.7627195050745086 0.7721958500775292 0.9926675741838237 0.9679533471400259 0.9337856151269263 0.8798853267075619 0.9849538148054812 0.911906870711702
0.7526372866435315 1.6986244418213445 0.7627194151021819 0.7721960377520475 0.9926675435979323 0.967953475133559 0.9337855680648927 0.8798852515793838 0.9849538152066689 0.9119068849760757
0.7526373052572254 1.6986244083828994 0.762719503837029 0.7721958644849343 0.9926674739756819 0.9679536310655296 0.9337854455129886 0.8798853239331952 0.9849540075613287 0.9119067625886275
0.752637270513785 1.6986243321229135 0.7627192928774578 0.7721959204846974 0.9926675737422709 0.9679536063577227 0.9337855186443005 0.8798852949651639 0.9849540785461821 0.911906856365111
0.7526371892310479 1.698624378043827 0.7627193918138042 0.772195985843925 0.9926675732961363 0.9679536022402377 0.9337857085640462 0.8798853183293549 0.9849538090661353 0.9119067787145981
0.7526373430884389 1.6986244330869413 0.7627194020431172 0.7721959370155558 0.9926674701387255 0.9679536151696084 0.9337855688349592 0.8798853459807461 0.9849537980598071 0.9119068088626601
0.7526367962202849 1.6986244075306396 0.7627197058005664 0.7721961102070792 0.9926672810177728 0.9679535538858639 0.9337856608299576 0.8798853878356884 0.984953977424513 0.9119068497533638
0.7526373248793021 1.6986244079740005 0.7627193727858445 0.772195937470769 0.9926675971123988 0.9679534378455795 0.9337855081580964 0.8798853649823485 0.9849539277413932 0.9119068485059582
0.752637224024587 1.6986243846355302 0.7627193946542874 0.7721959922738342 0.9926675360551571 0.9679534887654242 0.9337855989730847 0.879885341830889 0.9849540321820729 0.9119067394355993
0.7526372979839234 1.6986244682551703 0.7627195156250991 0.7721959556002179 0.9926674275338361 0.9679534665691897 0.933785581630265 0.8798852371700292 0.9849537950741684 0.911906969075371
0.7526372715896055 1.6986244108593729 0.7627194826907037 0.7721958901217919 0.9926675410590173 0.9679534863088118 0.933785605873061 0.8798853288543305 0.9849538987825857 0.9119068109174249
0.7526371965441002 1.698624346034957 0.7627194290685696 0.7721959033442128 0.9926675825387393 0.9679535898154138 0.9337855653299852 0.87988521661502 0.9849540077269344 0.9119069043359005
0.75263721222039 1.6986243234919811 0.7627193630210709 0.7721959211790069 0.9926677489266155 0.9679533605232544 0.9337855966555562 0.8798851890650609 0.9849540964465542 0.9119069345142217
0.7526373243814398 1.6986244754371493 0.7627194453787917 0.7721960770461889 0.9926674193375975 0.9679535184575337 0.9337857277150711 0.8798851250857301 0.9849537723664891 0.9119068267416012
0.752637340770885 1.6986244359994533 0.7627193495512388 0.7721960247410141 0.9926674942208625 0.9679534556236802 0.9337856733171862 0.8798852629346199 0.9849538620921878 0.9119068220795629
0.752637206857737 1.6986243745992993 0.762719403102275 0.7721959747210727 0.992667605305214 0.9679536066428077 0.9337855715081618 0.8798853609718077 0.984953908954248 0.911906722351599
0.7526373143169296 1.698624476941887 0.7627194134551168 0.772196055764982 0.9926674299201103 0.9679536012430503 0.9337854278090721 0.8798853191419809 0.9849537198758858 0.9119069541422834
0.752637434128044 1.6986244802917319 0.7627194047266093 0.7721959674456732 0.992667356602154 0.9679535369725691 0.9337854367632072 0.8798853784302972 0.9849539332732566 0.91190678225422
0.752637267155243 1.6986243490440125 0.7627193783675615 0.7721958958256727 0.9926677030128089 0.9679533729671095 0.9337856554934879 0.8798852665305271 0.9849540535602115 0.9119067982796148
0.7526373151845593 1.6986243540705535 0.7627193832935534 0.7721958670032513 0.9926676356628253 0.9679535776504785 0.933785548747595 0.8798851203880308 0.9849539600377719 0.9119069769763353
0.7526372263163791 1.698624376740699 0.7627193678250227 0.7721959018399289 0.9926675606027496 0.9679533854872996 0.933785628892153 0.8798854359680581 0.9849539365669076 0.9119069159878601
0.7526373372461613 1.6986244295571247 0.7627194024862366 0.7721959201398284 0.9926674348741165 0.9679535467820677 0.9337856609036493 0.879885227599276 0.9849537871864679 0.911906976837846
0.7526373117105708 1.698624371520623 0.7627193680402622 0.7721957899849914 0.9926674317414655 0.9679535804785252 0.9337855423336092 0.8798854477798623 0.9849539750671316 0.9119069187255722
0.7526373408502943 1.6986244064657723 0.7627192888183619 0.7721959272340184 0.9926674203947127 0.9679534746074093 0.9337857020627716 0.8798854108293093 0.9849538898350066 0.9119068685035615
0.7526373224657712 1.698624387157128 0.7627193318662292 0.7721959712948745 0.992667428692204 0.9679536049050061 0.9337855514056205 0.8798852001848494 0.984954044478452 0.9119068894928221
0.7526371709353818 1.6986243716689025 0.7627194528100318 0.7721958780653038 0.9926674070587338 0.9679536158642397 0.9337857450707889 0.8798852985342782 0.9849538789101694 0.9119069187284007
0.7526372013364682 1.6986242966239387 0.7627193278977609 0.7721959106126716 0.9926676541219485 0.9679536213788531 0.9337854796314458 0.8798853274494662 0.9849541968015857 0.9119067360969024
0.7526372591856099 1.698624409144418 0.7627194102810821 0.7721959973735021 0.9926675388883025 0.9679536406275308 0.9337854939447933 0.8798853857631399 0.9849538895886402 0.9119067022976279
0.7526380743649713 1.6986244964712356 0.7627188201743935 0.7721959980101425 0.9926675250414625 0.9679535412900188 0.9337854454448007 0.8798851778233915 0.9849538218422289 0.9119068040323393
0.7526372059267363 1.6986243476988612 0.7627194218988661 0.7721958823699576 0.9926675821625066 0.9679535071450605 0.9337855480240119 0.8798853193940113 0.9849540699712335 0.9119068567649479
0.7526372627342524 1.6986244203501732 0.7627193687863433 0.7721960294394041 0.9926674697870245 0.9679534986159232 0.9337856209844063 0.879885337284827 0.9849539006202409 0.9119068167515441
0.7526372680390837 1.6986243600165283 0.7627194066859528 0.7721958940956638 0.9926675560772795 0.9679536559991622 0.9337854482236888 0.879885306546754 0.9849540495775737 0.9119067923731893
0.7526372755580966 1.6986243865666475 0.7627193089620147 0.772195965298704 0.9926675082927869 0.967953532187044 0.9337856712562176 0.879885321261505 0.9849538531264099 0.911906911195777
0.7526374576992715 1.6986244601167662 0.7627194180922492 0.7721959272225889 0.9926673476025452 0.9679537132904855 0.9337854545970716 0.8798851862007581 0.9849538881019071 0.9119068618958042
0.7526372568770392 1.6986244155491996 0.762719470870309 0.7721959071825025 0.9926675484467244 0.9679534911490588 0.9337856241246765 0.8798853448300452 0.9849538213259509 0.9119068461421861
0.7526372621673518 1.6986243837996524 0.7627194255535049 0.7721958343149827 0.9926672860540819 0.9679535757930963 0.9337856998728841 0.8798853556011866 0.9849540481358864 0.9119068633642863
0.7526373415836146 1.6986243368503142 0.7627193158613438 0.7721957914527154 0.9926676563237239 0.9679536039406093 0.9337855935813084 0.8798853170106009 0.9849538892629697 0.9119068980613998
0.7526372431841998 1.6986243633605524 0.7627193495896857 0.7721959124463931 0.99266743903069 0.96795372027714 0.9337856137520039 0.8798853177378765 0.9849538969190209 0.911906882656053
0.7526372136602487 1.6986243638756167 0.762719399420003 0.772195985461427 0.9926675336768425 0.967953597173399 0.9337856715672578 0.8798852606556374 0.9849540404288871 0.9119066710661055
0.7526373551463255 1.6986244666861612 0.762719341913775 0.7721960382660695 0.9926675672044895 0.9679535078750001 0.9337854539513046 0.8798854279339874 0.9849536688613011 0.9119068872188146
0.752637316295062 1.6986244160581858 0.7627193097517541 0.7721960250839439 0.9926675866028426 0.9679535190994971 0.9337854701582834 0.8798853152152855 0.9849538169628422 0.9119069508511738
0.7526372949248625 1.698624390400081 0.7627193821117318 0.7721959016142284 0.9926676109418682 0.9679535091543349 0.9337857819420089 0.879885353941716 0.9849537868674216 0.911906720244288
0.7526373145351225 1.6986243445926894 0.7627193423023642 0.7721957959616229 0.9926675511585749 0.9679534565899568 0.9337857608283752 0.8798853524916989 0.9849540206993418 0.9119068034543862
0.7526372785872448 1.6986243767535878 0.7627193738074862 0.7721958985589341 0.9926674355746192 0.9679535067109095 0.9337855885083063 0.8798853787945893 0.9849541040795164 0.9119067936353051
0.7526371690191821 1.698624361218865 0.762719399240018 0.7721959431775708 0.9926674021610198 0.9679536830037926 0.9337856206672355 0.8798852815714232 0.9849539649704879 0.9119069143135585
0.7526372432767513 1.6986243836530555 0.7627193902765305 0.7721959732151148 0.992667422866935 0.9679535951154481 0.9337856119538522 0.8798852655842044 0.984954041990119 0.911906805191762
0.7526372731391592 1.6986243788094497 0.7627193946548493 0.7721959337802536 0.9926675736835566 0.967953458583197 0.9337855969851078 0.8798851893102253 0.9849539913626901 0.9119069436407217
0.7526372373741093 1.6986243918603223 0.7627194466651515 0.7721959181749967 0.9926674585083265 0.967953550808675 0.9337856381468044 0.8798852159098144 0.9849539326903016 0.9119069416259302
0.7526372806492528 1.6986243584511738 0.7627194227607326 0.7721958880389164 0.9926675295158109 0.9679535263651073 0.9337855197540377 0.8798852374441682 0.9849541938031579 0.9119067807128709
0.7526373589493393 1.6986243770493423 0.7627193384639862 0.7721958599196442 0.9926675925048806 0.9679535310688594 0.933785693463572 0.87988527941687 0.9849538657989364 0.911906838118729
0.7526373404456186 1.6986244255202136 0.7627194674758181 0.7721958619898229 0.992667604974373 0.9679534561499169 0.9337855570807362 0.8798853365240413 0.98495382077798 0.9119068525427307
0.7526372708107609 1.6986243698922572 0.762719398408327 0.7721958686418484 0.9926675374987205 0.9679534904948707 0.9337856955028585 0.8798852345894367 0.9849539353081265 0.9119069356910737
0.7526373684795264 1.698624406976068 0.7627193830584318 0.7721958974406814 0.992667542035861 0.9679535172958317 0.9337854586914417 0.8798852813444852 0.9849539577130155 0.9119069142487196
0.7526373107529266 1.6986244579756775 0.7627194469159725 0.7721959649518445 0.9926673155061141 0.9679535989100899 0.933785705069942 0.8798853724659373 0.9849538228334151 0.9119067217803746
0.7526372382083463 1.698624421995135 0.7627194652382887 0.7721959734894815 0.9926674443792627 0.9679534810114281 0.9337857430640313 0.8798851939021702 0.9849538653899543 0.911906898387982
0.7526373104725594 1.6986244317438424 0.7627194538391857 0.7721959866549928 0.9926675582310722 0.967953420271278 0.9337855773129314 0.8798852074043777 0.9849539437731184 0.9119068315446256
0.7526373234125032 1.698624388758431 0.7627194189513201 0.7721958584202104 0.992667519205665 0.9679535489393577 0.9337855823554942 0.8798852395748059 0.9849539420333786 0.911906910260967
0.7526372077808393 1.6986244088365667 0.7627193991275503 0.7721959625922742 0.9926673884984448 0.9679536031918571 0.933785726515399 0.8798854637190497 0.9849538212090574 0.9119067480108678
0.7526372691869082 1.698624387997302 0.7627194164759168 0.7721959443759783 0.9926675873930545 0.9679534710705121 0.9337856182530608 0.8798852714616383 0.9849539825391431 0.9119067828908846
0.7526374153582218 1.6986244725011557 0.7627194057681617 0.7721959839430492 0.9926673094473187 0.9679536032678279 0.9337854442427831 0.8798853459694214 0.9849539746407087 0.9119067573612086
0.7526373318324756 1.698624378135449 0.7627193881587582 0.7721958994500698 0.9926674474811925 0.9679535416001186 0.9337854638522807 0.879885294327976 0.9849542185341886 0.9119067698620208
0.7526372595247719 1.6986243877772127 0.7627193685009888 0.7721959232973186 0.9926674832616943 0.9679536005876331 0.9337857316023146 0.8798853926253626 0.9849538403591783 0.9119067457071421
0.7526372410014306 1.698624391784658 0.7627194979574652 0.7721958294193353 0.9926676636996012 0.9679534467192692 0.9337856354766961 0.8798853934067049 0.9849538042432908 0.911906828346178
0.7526372338068243 1.6986243405796735 0.7627192734007189 0.7721960230211686 0.9926676372229755 0.9679535447228913 0.9337856954354864 0.8798852756311124 0.9849540045489762 0.9119067142507021
0.7526371945148893 1.6986243767589841 0.7627194141587481 0.7721959494306334 0.9926675459827677 0.9679535343130518 0.9337856750091266 0.8798853294849175 0.9849539037955675 0.91190681199909
0.7526372498014312 1.698624389440976 0.7627194591238665 0.7721959169539756 0.9926675058491308 0.9679536404000125 0.9337855529936919 0.8798852341947418 0.9849539229674781 0.9119068599061033
0.7526373578748684 1.698624375767918 0.7627193523370488 0.7721958346010143 0.9926675811536564 0.9679535790417831 0.9337855969473083 0.8798852910729925 0.9849538634159535 0.9119069028232933
0.7526372305253297 1.6986243447927172 0.7627193015832602 0.7721958973810227 0.9926674829719593 0.9679535479725953 0.9337854307121232 0.8798854001468168 0.9849540615787779 0.9119070457279215
0.752637374821259 1.6986243939386334 0.7627193310561418 0.7721958499968953 0.9926674466116859 0.9679534901170765 0.9337856014940653 0.8798854526252369 0.9849540226429376 0.9119067680817442
0.7526371890019207 1.6986244335754606 0.7627194380603963 0.7721959903019865 0.9926673898498495 0.9679534166192806 0.9337856156480412 0.879885456319925 0.9849538891270614 0.9119069052795015
0.7526372848367332 1.6986243409890363 0.7627193293364218 0.7721958913120297 0.9926676094791551 0.9679537398086854 0.9337854648232708 0.8798852227734123 0.9849538997742924 0.9119069595182901
0.7526372309333019 1.6986243873295062 0.762719464715765 0.7721959036200244 0.9926674299100109 0.9679535410365476 0.9337855486333749 0.8798852750803582 0.9849540597620674 0.9119068914308862
0.752637268688734 1.6986244016223055 0.7627193878494041 0.77219597813159 0.9926674630426102 0.9679535074320301 0.9337856828822145 0.879885196691289 0.9849539259095411 0.9119069171721724
0.7526372796255545 1.698624372884041 0.7627192999133013 0.772195928858704 0.9926674552029858 0.9679535167103311 0.9337856028726668 0.8798854181267972 0.9849540171325181 0.9119068453802008
0.752637251558462 1.6986242765074344 0.7627192702744205 0.7721958695996876 0.9926675802479187 0.9679537009407958 0.9337856405824178 0.8798852411170307 0.9849542044133335 0.9119067212770164
0.752637211722575 1.6986243982549474 0.7627194825912185 0.7721959360497749 0.992667452172603 0.9679534350044997 0.9337857788608543 0.8798852364656863 0.9849539992181603 0.911906799748024
0.752637336184421 1.698624434203396 0.7627194012136235 0.7721959523031683 0.9926675547533658 0.9679533956533489 0.9337855302765378 0.8798853499881536 0.9849538926809324 0.9119068745193314
0.7526373623045501 1.6986244165149604 0.762719283547465 0.7721959874531017 0.9926675396289214 0.9679533590258318 0.9337856192329271 0.8798853432720571 0.984953926905031 0.9119068883436565
0.7526373223388055 1.698624373231236 0.762719326078093 0.7721959200792935 0.9926675495652436 0.9679536244041292 0.9337857201159859 0.8798852784045622 0.9849538746087835 0.911906746707806
0.7526373801961647 1.6986243841703355 0.7627193415508433 0.772195827926361 0.9926675960468334 0.9679536243473639 0.9337854496634984 0.8798853781673099 0.9849538398593366 0.9119069113504975
0.7526372972036784 1.6986244110507636 0.7627194091926544 0.7721960189402592 0.9926675338861227 0.9679535295445997 0.9337856388076083 0.8798851369740873 0.9849539450277162 0.9119068051966298
0.7526371915878013 1.6986243331294903 0.7627193520334735 0.772195910177963 0.9926675520234436 0.9679535470853946 0.9337856247196241 0.8798852882826491 0.9849540228192859 0.911906923445183
0.752637283702977 1.6986243627801325 0.7627193653222359 0.7721959187383656 0.9926676518151718 0.9679534578397488 0.9337856429493953 0.8798852386863938 0.9849539779556701 0.911906837596041
0.752637346221107 1.6986244807475477 0.7627194699618176 0.7721959967985766 0.9926674166487427 0.9679535384998093 0.9337855353774994 0.8798852909234167 0.9849537884297976 0.9119068474685261
0.7526372623966018 1.6986244716632861 0.7627194145679537 0.7721960526904146 0.9926672540867566 0.9679535252778599 0.9337856203114381 0.8798853951664123 0.9849538589016574 0.9119068598649266
0.7526372809423517 1.6986243487499242 0.7627193749803727 0.7721958380478939 0.992667622392 0.9679535554321771 0.9337856733307291 0.879885267513384 0.9849538981307181 0.9119068819786017
0.7526373636343654 1.6986244226964087 0.7627194018855864 0.7721959162509467 0.9926675937877547 0.9679536083357895 0.9337856316264229 0.8798853263517205 0.9849537347548454 0.9119067246404395
0.7526373419545662 1.6986244012332667 0.7627194601392656 0.7721958988389263 0.9926676010390678 0.9679534656100238 0.9337857447273948 0.8798851465063428 0.9849539471931219 0.9119067204129564
0.7526372585167072 1.698624378403177 0.7627194222395545 0.7721958910869687 0.9926677202976386 0.967953348863873 0.9337855411521304 0.8798852711964735 0.9849539084213976 0.9119069941515848
0.7526372053383915 1.698624348749616 0.7627193865331813 0.7721959186817811 0.9926675515308453 0.9679536041783479 0.9337856661367739 0.8798852271848656 0.9849539370721436 0.9119068960567588
0.752637327655775 1.6986244073328878 0.7627194246031817 0.7721959203863018 0.9926674164608715 0.9679536048326249 0.9337856566574232 0.8798852595829165 0.9849539970288794 0.9119067127345729
0.7526373712451152 1.6986244539977964 0.7627194178354858 0.7721959652700291 0.99266749823305 0.9679534439283983 0.9337854897605095 0.879885326029172 0.9849539042137324 0.9119068462955009
0.7526372130430341 1.6986243800875478 0.7627194072695276 0.7721959315077881 0.9926673009982173 0.96795355289677 0.9337858551624586 0.8798852691791118 0.9849540391044763 0.911906786002443
0.7526372865314328 1.698624426775304 0.7627194326377457 0.7721959175374561 0.992667396412447 0.9679534507395975 0.9337854937469766 0.8798853883610676 0.9849539910532649 0.911906940538052
0.7526372991279497 1.698624391770782 0.7627193599274257 0.7721958455146912 0.9926672991468297 0.9679536270630734 0.9337856463358738 0.8798854495718509 0.9849539503105813 0.9119068645776888
0.7526372720797706 1.6986243803339223 0.76271934475164 0.7721959330216709 0.9926673478528643 0.9679536699225381 0.9337855570893592 0.8798853053297454 0.9849540085221807 0.9119069159379803
0.7526372323868736 1.6986243190979902 0.7627193120015411 0.7721959126747012 0.9926675589729845 0.9679536123362955 0.9337855708729346 0.8798852796979503 0.984954110384932 0.9119068393030351
0.7526373436047783 1.698624404988951 0.7627193323019194 0.7721959077547847 0.9926674706739276 0.9679535414832853 0.9337855661635797 0.8798853868000537 0.9849538903073694 0.9119068852318486
0.7526373229195414 1.6986243396462195 0.7627193534265498 0.7721958854328838 0.9926675814089331 0.9679535222943046 0.9337855626297779 0.8798850740249831 0.984954150175739 0.9119069497986094
0.7526373301646185 1.6986243806562704 0.7627193758618409 0.7721958436547447 0.9926675579664139 0.9679534723567578 0.9337856642477341 0.8798853389754356 0.984953934213351 0.9119068361338116
0.7526372752262399 1.6986243925800342 0.7627193578792131 0.7721959804535472 0.9926675850430832 0.9679533463172771 0.9337856293589634 0.8798853101300487 0.9849540142987089 0.9119068397976862
0.7526372892898098 1.698624420962542 0.7627194689836185 0.7721958719687226 0.9926675559294468 0.9679534841159451 0.9337857127187091 0.8798854031998853 0.9849537724147555 0.9119067458302808
0.7526372042153961 1.6986243245153405 0.762719397477928 0.7721958238482819 0.9926675729751298 0.9679535345020515 0.933785540581685 0.879885400820561 0.9849541108047657 0.9119068372396113
0.7526372649965141 1.698624395693638 0.7627194145706448 0.7721959223002589 0.9926673865767248 0.967953377328274 0.9337856639693467 0.8798853118589983 0.9849541528962164 0.9119068406358802
0.7526372171225607 1.6986243729303019 0.7627194304273787 0.7721958901026716 0.9926675611796318 0.9679534913623324 0.9337856460964041 0.8798853430569762 0.9849539339248418 0.9119068501176472
0.7526371803881808 1.6986243942428307 0.7627193720006464 0.7721960035916474 0.9926673521137767 0.967953423592411 0.9337855905154478 0.8798853605661676 0.984954078498588 0.9119069768841179
0.7526372484485467 1.6986243710720748 0.7627194004853949 0.7721958790907866 0.992667527431644 0.9679534958705831 0.9337856021448795 0.8798853074710805 0.9849539672518849 0.9119069374106681
0.7526373132196604 1.6986244076842087 0.7627193838423948 0.7721959732857206 0.9926675549929639 0.9679534781960837 0.9337856778602267 0.8798851964154547 0.9849538873271874 0.9119068546090924
0.7526373490494747 1.6986243924453002 0.7627193302487315 0.7721958613047307 0.9926673950482992 0.9679536871352078 0.9337856918648446 0.8798854377119929 0.9849538646342229 0.9119067227664149
0.7526372971236547 1.698624384483271 0.762719369016159 0.7721959705340843 0.9926675523793309 0.9679535255655523 0.9337855650977404 0.8798852886206414 0.9849540500513112 0.9119067291576188
0.7526373004566947 1.698624398172086 0.7627193046536643 0.7721960120627669 0.9926675139947527 0.9679534707460297 0.9337855674623627 0.8798853738430036 0.9849540036902311 0.9119067849703568
0.752637341021934 1.6986244297985533 0.762719414484066 0.7721959331569324 0.9926674566144877 0.9679534467491407 0.9337857219828385 0.879885292950594 0.9849539156024112 0.9119067704397428
0.7526372702653994 1.6986243635681704 0.7627193591289247 0.7721958253698749 0.9926675615706048 0.9679534983487643 0.9337856755851147 0.8798853632491157 0.9849538377479263 0.9119069845165346
0.7526373378677182 1.698624489566771 0.7627194898313882 0.7721959726098638 0.99266735833851 0.9679534470663195 0.9337855481877176 0.8798853159199602 0.9849538268065333 0.9119069236147667
0.7526373647855719 1.698624447756397 0.7627194152124881 0.7721959803622784 0.9926674267685985 0.9679535059790413 0.9337856131306811 0.8798852913501712 0.9849539430864577 0.9119067297239183
0.7526373898046508 1.6986244729720246 0.7627194820393397 0.7721959262662442 0.9926675195150224 0.9679532504359522 0.9337854552053887 0.879885302996957 0.9849539797287061 0.9119069332024163
0.7526371777852364 1.6986243660217388 0.7627193650942902 0.7721960121515503 0.9926676315010466 0.9679534969397436 0.9337856068049015 0.8798853116177414 0.9849539234233555 0.9119068461769078
0.7526372610418204 1.6986243646446462 0.762719416158983 0.7721959028280588 0.992667520462181 0.9679534596563636 0.9337856160189012 0.8798851514809074 0.9849541002659472 0.9119069444213778
0.752637292398098 1.6986243983857232 0.762719377390077 0.7721959918080857 0.9926676390946244 0.967953276700621 0.9337856211930706 0.8798852040227736 0.9849540249422396 0.91190690319934
0.7526373153728846 1.6986243811380588 0.762719365740668 0.7721959323628061 0.9926673956923545 0.9679536064805362 0.933785650959584 0.8798852512270195 0.9849541017803114 0.9119067323374638
0.7526372444017482 1.6986243630122764 0.7627194000459451 0.7721958415945255 0.992667470846769 0.9679535414540273 0.9337856258202719 0.879885236658078 0.9849539308347667 0.9119070844918249
0.7526372317409796 1.6986243762698359 0.7627193804050051 0.7721960083806849 0.9926675080446942 0.9679535644109523 0.9337856109976523 0.8798852203015688 0.9849540394076175 0.9119067942792521
0.7526372709983277 1.6986243887892558 0.7627193956212115 0.7721959078108033 0.9926676249570906 0.9679535929794395 0.9337856236789565 0.8798853492901267 0.9849537524458823 0.9119068259331788
0.7526372464345314 1.6986243821533773 0.7627194388438845 0.7721957972294984 0.9926673783046113 0.9679535962060449 0.9337855917028032 0.8798855023449733 0.9849539589981222 0.9119068430904651
0.752637271717339 1.6986243775218943 0.7627194370186712 0.772195895456205 0.9926676317019871 0.9679535788988876 0.9337855714710914 0.8798852924101717 0.9849539143229907 0.9119067632400463
0.7526373527235305 1.6986243673848678 0.7627192937684772 0.7721958805737451 0.9926674519585421 0.9679535183963232 0.9337856144699064 0.8798852955038041 0.984954070823817 0.911906891531918
0.7526372404453318 1.6986243643969101 0.7627193820377342 0.7721958714560858 0.9926674288604784 0.967953623531517 0.933785596630116 0.8798853727920201 0.9849539849934796 0.9119068735794871
0.752637246771766 1.698624319862762 0.7627194104561168 0.7721958073059214 0.9926676937479488 0.967953602678947 0.9337855245648704 0.8798852116428276 0.9849539827528365 0.9119069472994457
0.7526373338504987 1.6986243740313192 0.7627193197615072 0.7721959012338935 0.9926674820181617 0.9679536348374568 0.9337855705713257 0.8798852574012741 0.9849539442279512 0.9119069176129027
0.7526373392264278 1.698624392497452 0.7627193189517326 0.7721959620346293 0.992667518868059 0.9679535231825767 0.9337854936906732 0.8798852743715567 0.9849540057940314 0.9119069022247237
0.7526374371605887 1.6986244152721697 0.7627194286426073 0.7721958583303304 0.9926675222027366 0.9679535257769853 0.9337855194752476 0.8798852058389629 0.9849540405321698 0.9119067708513958
0.7526371349028176 1.6986243522165816 0.7627193711248704 0.7721959819859578 0.9926675476861448 0.9679536172657776 0.933785511193203 0.8798853426222313 0.984953926812673 0.9119069556609835
0.7526373881343362 1.6986244234707697 0.762719368818285 0.7721959129993103 0.9926674146884676 0.967953538660921 0.9337854821360297 0.8798853973703 0.9849540351983813 0.9119067623481167
