# Supplementary material for: Shape complexity in cluster analysis
Source: PLoS One. 2023 May 26;18(5):e0286312. doi: 10.1371/journal.pone.0286312 (PMC10218739; doi:10.1371/journal.pone.0286312)
Supplement: S1 File — (GZ) [file pone.0286312.s001.gz › scompl-suppinfo/BCW-Diag-10/BCW-Diag-10-noMV]

10.03 21.28 63.19 307.3 0.08117 0.03912 0.00247 0.005159 0.163 0.06439
10.05 17.53 64.41 310.8 0.1007 0.07326 0.02511 0.01775 0.189 0.06331
10.08 15.11 63.76 317.5 0.09267 0.04695 0.001597 0.002404 0.1703 0.06048
10.16 19.59 64.73 311.7 0.1003 0.07504 0.005025 0.01116 0.1791 0.06331
10.17 14.88 64.55 311.9 0.1134 0.08061 0.01084 0.0129 0.2743 0.0696
10.18 17.53 65.12 313.1 0.1061 0.08502 0.01768 0.01915 0.191 0.06908
10.2 17.48 65.05 321.2 0.08054 0.05907 0.05774 0.01071 0.1964 0.06315
10.25 16.18 66.52 324.2 0.1061 0.1111 0.06726 0.03965 0.1743 0.07279
10.26 12.22 65.75 321.6 0.09996 0.07542 0.01923 0.01968 0.18 0.06569
10.26 14.71 66.2 321.6 0.09882 0.09159 0.03581 0.02037 0.1633 0.07005
10.26 16.58 65.85 320.8 0.08877 0.08066 0.04358 0.02438 0.1669 0.06714
10.29 27.61 65.67 321.4 0.0903 0.07658 0.05999 0.02738 0.1593 0.06127
10.32 16.35 65.31 324.9 0.09434 0.04994 0.01012 0.005495 0.1885 0.06201
10.44 15.46 66.62 329.6 0.1053 0.07722 0.006643 0.01216 0.1788 0.0645
10.48 14.98 67.49 333.6 0.09816 0.1013 0.06335 0.02218 0.1925 0.06915
10.48 19.86 66.72 337.7 0.107 0.05971 0.04831 0.0307 0.1737 0.0644
10.49 18.61 66.86 334.3 0.1068 0.06678 0.02297 0.0178 0.1482 0.066
10.49 19.29 67.41 336.1 0.09989 0.08578 0.02995 0.01201 0.2217 0.06481
10.51 20.19 68.64 334.2 0.1122 0.1303 0.06476 0.03068 0.1922 0.07782
10.51 23.09 66.85 334.2 0.1015 0.06797 0.02495 0.01875 0.1695 0.06556
10.57 18.32 66.82 340.9 0.08142 0.04462 0.01993 0.01111 0.2372 0.05768
10.57 20.22 70.15 338.3 0.09073 0.166 0.228 0.05941 0.2188 0.0845
10.6 18.95 69.28 346.4 0.09688 0.1147 0.06387 0.02642 0.1922 0.06491
10.65 25.22 68.01 347 0.09657 0.07234 0.02379 0.01615 0.1897 0.06329
10.66 15.15 67.49 349.6 0.08792 0.04302 0 0 0.1928 0.05975
10.71 20.39 69.5 344.9 0.1082 0.1289 0.08448 0.02867 0.1668 0.06862
10.75 14.97 68.26 355.3 0.07793 0.05139 0.02251 0.007875 0.1399 0.05688
10.8 21.98 68.79 359.9 0.08801 0.05743 0.03614 0.01404 0.2016 0.05977
10.8 9.71 68.77 357.6 0.09594 0.05736 0.02531 0.01698 0.1381 0.064
10.82 24.21 68.89 361.6 0.08192 0.06602 0.01548 0.00816 0.1976 0.06328
10.86 21.48 68.51 360.5 0.07431 0.04227 0 0 0.1661 0.05948
10.88 15.62 70.41 358.9 0.1007 0.1069 0.05115 0.01571 0.1861 0.06837
10.9 12.96 68.69 366.8 0.07515 0.03718 0.00309 0.006588 0.1442 0.05743
10.91 12.35 69.14 363.7 0.08518 0.04721 0.01236 0.01369 0.1449 0.06031
10.94 18.59 70.39 370 0.1004 0.0746 0.04944 0.02932 0.1486 0.06615
10.96 17.62 70.79 365.6 0.09687 0.09752 0.05263 0.02788 0.1619 0.06408
10.97 17.2 71.73 371.5 0.08915 0.1113 0.09457 0.03613 0.1489 0.0664
11.04 14.93 70.67 372.7 0.07987 0.07079 0.03546 0.02074 0.2003 0.06246
11.04 16.83 70.92 373.2 0.1077 0.07804 0.03046 0.0248 0.1714 0.0634
11.06 14.83 70.31 378.2 0.07741 0.04768 0.02712 0.007246 0.1535 0.06214
11.06 14.96 71.49 373.9 0.1033 0.09097 0.05397 0.03341 0.1776 0.06907
11.06 17.12 71.25 366.5 0.1194 0.1071 0.04063 0.04268 0.1954 0.07976
11.08 14.71 70.21 372.7 0.1006 0.05743 0.02363 0.02583 0.1566 0.06669
11.13 16.62 70.47 381.1 0.08151 0.03834 0.01369 0.0137 0.1511 0.06148
11.13 22.44 71.49 378.4 0.09566 0.08194 0.04824 0.02257 0.203 0.06552
11.14 14.07 71.24 384.6 0.07274 0.06064 0.04505 0.01471 0.169 0.06083
11.15 13.08 70.87 381.9 0.09754 0.05113 0.01982 0.01786 0.183 0.06105
11.16 21.41 70.95 380.3 0.1018 0.05978 0.008955 0.01076 0.1615 0.06144
11.2 29.37 70.67 386 0.07449 0.03558 0 0 0.106 0.05502
11.22 19.86 71.94 387.3 0.1054 0.06779 0.005006 0.007583 0.194 0.06028
11.22 33.81 70.79 386.8 0.0778 0.03574 0.004967 0.006434 0.1845 0.05828
11.25 14.78 71.38 390 0.08306 0.04458 0.0009737 0.002941 0.1773 0.06081
11.26 19.83 71.3 388.1 0.08511 0.04413 0.005067 0.005664 0.1637 0.06343
11.26 19.96 73.72 394.1 0.0802 0.1181 0.09274 0.05588 0.2595 0.06233
11.27 12.96 73.16 386.3 0.1237 0.1111 0.079 0.0555 0.2018 0.06914
11.27 15.5 73.38 392 0.08365 0.1114 0.1007 0.02757 0.181 0.07252
11.28 13.39 73 384.8 0.1164 0.1136 0.04635 0.04796 0.1771 0.06072
11.29 13.04 72.23 388 0.09834 0.07608 0.03265 0.02755 0.1769 0.0627
11.3 18.19 73.93 389.4 0.09592 0.1325 0.1548 0.02854 0.2054 0.07669
11.31 19.04 71.8 394.1 0.08139 0.04701 0.03709 0.0223 0.1516 0.05667
11.32 27.08 71.76 395.7 0.06883 0.03813 0.01633 0.003125 0.1869 0.05628
11.33 14.16 71.79 396.6 0.09379 0.03872 0.001487 0.003333 0.1954 0.05821
11.34 18.61 72.76 391.2 0.1049 0.08499 0.04302 0.02594 0.1927 0.06211
11.34 21.26 72.48 396.5 0.08759 0.06575 0.05133 0.01899 0.1487 0.06529
11.36 17.57 72.49 399.8 0.08858 0.05313 0.02783 0.021 0.1601 0.05913
11.37 18.89 72.17 396 0.08713 0.05008 0.02399 0.02173 0.2013 0.05955
11.41 10.82 73.34 403.3 0.09373 0.06685 0.03512 0.02623 0.1667 0.06113
11.41 14.92 73.53 402 0.09059 0.08155 0.06181 0.02361 0.1167 0.06217
11.43 15.39 73.06 399.8 0.09639 0.06889 0.03503 0.02875 0.1734 0.05865
11.43 17.31 73.66 398 0.1092 0.09486 0.02031 0.01861 0.1645 0.06562
11.45 20.97 73.81 401.5 0.1102 0.09362 0.04591 0.02233 0.1842 0.07005
11.46 18.16 73.59 403.1 0.08853 0.07694 0.03344 0.01502 0.1411 0.06243
11.47 16.03 73.02 402.7 0.09076 0.05886 0.02587 0.02322 0.1634 0.06372
11.49 14.59 73.99 404.9 0.1046 0.08228 0.05308 0.01969 0.1779 0.06574
11.5 18.45 73.28 407.4 0.09345 0.05991 0.02638 0.02069 0.1834 0.05934
11.51 23.93 74.52 403.5 0.09261 0.1021 0.1112 0.04105 0.1388 0.0657
11.52 14.93 73.87 406.3 0.1013 0.07808 0.04328 0.02929 0.1883 0.06168
11.52 18.75 73.34 409 0.09524 0.05473 0.03036 0.02278 0.192 0.05907
11.54 10.72 73.73 409.1 0.08597 0.05969 0.01367 0.008907 0.1833 0.061
11.54 14.44 74.65 402.9 0.09984 0.112 0.06737 0.02594 0.1818 0.06782
11.57 19.04 74.2 409.7 0.08546 0.07722 0.05485 0.01428 0.2031 0.06267
11.6 12.84 74.34 412.6 0.08983 0.07525 0.04196 0.0335 0.162 0.06582
11.6 18.36 73.88 412.7 0.08508 0.05855 0.03367 0.01777 0.1516 0.05859
11.6 24.49 74.23 417.2 0.07474 0.05688 0.01974 0.01313 0.1935 0.05878
11.61 16.02 75.46 408.2 0.1088 0.1168 0.07097 0.04497 0.1886 0.0632
11.62 18.18 76.38 408.8 0.1175 0.1483 0.102 0.05564 0.1957 0.07255
11.63 29.29 74.87 415.1 0.09357 0.08574 0.0716 0.02017 0.1799 0.06166
11.64 18.33 75.17 412.5 0.1142 0.1017 0.0707 0.03485 0.1801 0.0652
11.66 17.07 73.7 421 0.07561 0.0363 0.008306 0.01162 0.1671 0.05731
11.67 20.02 75.21 416.2 0.1016 0.09453 0.042 0.02157 0.1859 0.06461
11.68 16.17 75.49 420.5 0.1128 0.09263 0.04279 0.03132 0.1853 0.06401
11.69 24.44 76.37 406.4 0.1236 0.1552 0.04515 0.04531 0.2131 0.07405
11.7 19.11 74.33 418.7 0.08814 0.05253 0.01583 0.01148 0.1936 0.06128
11.71 15.45 75.03 420.3 0.115 0.07281 0.04006 0.0325 0.2009 0.06506
11.71 16.67 74.72 423.6 0.1051 0.06095 0.03592 0.026 0.1339 0.05945
11.71 17.19 74.68 420.3 0.09774 0.06141 0.03809 0.03239 0.1516 0.06095
11.74 14.02 74.24 427.3 0.07813 0.0434 0.02245 0.02763 0.2101 0.06113
11.74 14.69 76.31 426 0.08099 0.09661 0.06726 0.02639 0.1499 0.06758
11.75 17.56 75.89 422.9 0.1073 0.09713 0.05282 0.0444 0.1598 0.06677
11.75 20.18 76.1 419.8 0.1089 0.1141 0.06843 0.03738 0.1993 0.06453
11.76 21.6 74.72 427.9 0.08637 0.04966 0.01657 0.01115 0.1495 0.05888
11.8 17.26 75.26 431.9 0.09087 0.06232 0.02853 0.01638 0.1847 0.06019
11.81 17.39 75.27 428.9 0.1007 0.05562 0.02353 0.01553 0.1718 0.0578
11.84 18.94 75.51 428 0.08871 0.069 0.02669 0.01393 0.1533 0.06057
11.85 17.46 75.54 432.7 0.08372 0.05642 0.02688 0.0228 0.1875 0.05715
11.87 21.54 76.83 432 0.06613 0.1064 0.08777 0.02386 0.1349 0.06612
11.89 17.36 76.2 435.6 0.1225 0.0721 0.05929 0.07404 0.2015 0.05875
11.89 18.35 77.32 432.2 0.09363 0.1154 0.06636 0.03142 0.1967 0.06314
11.89 21.17 76.39 433.8 0.09773 0.0812 0.02555 0.02179 0.2019 0.0629
11.9 14.65 78.11 432.8 0.1152 0.1296 0.0371 0.03003 0.1995 0.07839
11.93 10.91 76.14 442.7 0.08872 0.05242 0.02606 0.01796 0.1601 0.05541
11.93 21.53 76.53 438.6 0.09768 0.07849 0.03328 0.02008 0.1688 0.06194
11.94 18.24 75.71 437.6 0.08261 0.04751 0.01972 0.01349 0.1868 0.0611
11.94 20.76 77.87 441 0.08605 0.1011 0.06574 0.03791 0.1588 0.06766
11.95 14.96 77.23 426.7 0.1158 0.1206 0.01171 0.01787 0.2459 0.06581
11.99 24.89 77.61 441.3 0.103 0.09218 0.05441 0.04274 0.182 0.0685
12 15.65 76.95 443.3 0.09723 0.07165 0.04151 0.01863 0.2079 0.05968
12 28.23 76.77 442.5 0.08437 0.0645 0.04055 0.01945 0.1615 0.06104
12.03 17.93 76.09 446 0.07683 0.03892 0.001546 0.005592 0.1382 0.0607
12.04 28.14 76.85 449.9 0.08752 0.06 0.02367 0.02377 0.1854 0.05698
12.05 14.63 78.04 449.3 0.1031 0.09092 0.06592 0.02749 0.1675 0.06043
12.05 22.72 78.75 447.8 0.06935 0.1073 0.07943 0.02978 0.1203 0.06659
12.06 12.74 76.84 448.6 0.09311 0.05241 0.01972 0.01963 0.159 0.05907
12.06 18.9 76.66 445.3 0.08386 0.05794 0.00751 0.008488 0.1555 0.06048
12.07 13.44 77.83 445.2 0.11 0.09009 0.03781 0.02798 0.1657 0.06608
12.1 17.72 78.07 446.2 0.1029 0.09758 0.04783 0.03326 0.1937 0.06161
12.16 18.03 78.29 455.3 0.09087 0.07838 0.02916 0.01527 0.1464 0.06284
12.18 14.08 77.25 461.4 0.07734 0.03212 0.01123 0.005051 0.1673 0.05649
12.18 17.84 77.79 451.1 0.1045 0.07057 0.0249 0.02941 0.19 0.06635
12.18 20.52 77.22 458.7 0.08013 0.04038 0.02383 0.0177 0.1739 0.05677
12.19 13.29 79.08 455.8 0.1066 0.09509 0.02855 0.02882 0.188 0.06471
12.2 15.21 78.01 457.9 0.08673 0.06545 0.01994 0.01692 0.1638 0.06129
12.21 14.09 78.78 462 0.08108 0.07823 0.06839 0.02534 0.1646 0.06154
12.21 18.02 78.31 458.4 0.09231 0.07175 0.04392 0.02027 0.1695 0.05916
12.22 20.04 79.47 453.1 0.1096 0.1152 0.08175 0.02166 0.2124 0.06894
12.23 19.56 78.54 461 0.09586 0.08087 0.04187 0.04107 0.1979 0.06013
12.25 17.94 78.27 460.3 0.08654 0.06679 0.03885 0.02331 0.197 0.06228
12.25 22.44 78.18 466.5 0.08192 0.052 0.01714 0.01261 0.1544 0.05976
12.27 17.92 78.41 466.1 0.08685 0.06526 0.03211 0.02653 0.1966 0.05597
12.27 29.97 77.42 465.4 0.07699 0.03398 0 0 0.1701 0.0596
12.3 15.9 78.83 463.7 0.0808 0.07253 0.03844 0.01654 0.1667 0.05474
12.3 19.02 77.88 464.4 0.08313 0.04202 0.007756 0.008535 0.1539 0.05945
12.31 16.52 79.19 470.9 0.09172 0.06829 0.03372 0.02272 0.172 0.05914
12.32 12.39 78.85 464.1 0.1028 0.06981 0.03987 0.037 0.1959 0.05955
12.34 12.27 78.94 468.5 0.09003 0.06307 0.02958 0.02647 0.1689 0.05808
12.34 14.95 78.29 469.1 0.08682 0.04571 0.02109 0.02054 0.1571 0.05708
12.34 22.22 79.85 464.5 0.1012 0.1015 0.0537 0.02822 0.1551 0.06761
12.36 18.54 79.01 466.7 0.08477 0.06815 0.02643 0.01921 0.1602 0.06066
12.36 21.8 79.78 466.1 0.08772 0.09445 0.06015 0.03745 0.193 0.06404
12.39 17.48 80.64 462.9 0.1042 0.1297 0.05892 0.0288 0.1779 0.06588
12.4 17.68 81.47 467.8 0.1054 0.1316 0.07741 0.02799 0.1811 0.07102
12.42 15.04 78.61 476.5 0.07926 0.03393 0.01053 0.01108 0.1546 0.05754
12.43 17 78.6 477.3 0.07557 0.03454 0.01342 0.01699 0.1472 0.05561
12.45 16.41 82.85 476.7 0.09514 0.1511 0.1544 0.04846 0.2082 0.07325
12.46 12.83 78.83 477.3 0.07372 0.04043 0.007173 0.01149 0.1613 0.06013
12.46 19.89 80.43 471.3 0.08451 0.1014 0.0683 0.03099 0.1781 0.06249
12.47 17.31 80.45 480.1 0.08928 0.0763 0.03609 0.02369 0.1526 0.06046
12.47 18.6 81.09 481.9 0.09965 0.1058 0.08005 0.03821 0.1925 0.06373
12.49 16.85 79.19 481.6 0.08511 0.03834 0.004473 0.006423 0.1215 0.05673
12.54 16.32 81.25 476.3 0.1158 0.1085 0.05928 0.03279 0.1943 0.06612
12.54 18.07 79.42 491.9 0.07436 0.0265 0.001194 0.005449 0.1528 0.05185
12.56 19.07 81.92 485.8 0.0876 0.1038 0.103 0.04391 0.1533 0.06184
12.58 18.4 79.83 489 0.08393 0.04216 0.00186 0.002924 0.1697 0.05855
12.62 17.15 80.62 492.9 0.08583 0.0543 0.02966 0.02272 0.1799 0.05826
12.62 23.97 81.35 496.4 0.07903 0.07529 0.05438 0.02036 0.1514 0.06019
12.63 20.76 82.15 480.4 0.09933 0.1209 0.1065 0.06021 0.1735 0.0707
12.65 18.17 82.69 485.6 0.1076 0.1334 0.08017 0.05074 0.1641 0.06854
12.67 17.3 81.25 489.9 0.1028 0.07664 0.03193 0.02107 0.1707 0.05984
12.7 12.17 80.88 495 0.08785 0.05794 0.0236 0.02402 0.1583 0.06275
12.72 13.78 81.78 492.1 0.09667 0.08393 0.01288 0.01924 0.1638 0.061
12.72 17.67 80.98 501.3 0.07896 0.04522 0.01402 0.01835 0.1459 0.05544
12.75 16.7 82.51 493.8 0.1125 0.1117 0.0388 0.02995 0.212 0.06623
12.76 13.37 82.29 504.1 0.08794 0.07948 0.04052 0.02548 0.1601 0.0614
12.76 18.84 81.87 496.6 0.09676 0.07952 0.02688 0.01781 0.1759 0.06183
12.77 21.41 82.02 507.4 0.08749 0.06601 0.03112 0.02864 0.1694 0.06287
12.77 29.43 81.35 507.9 0.08276 0.04234 0.01997 0.01499 0.1539 0.05637
12.78 16.49 81.37 502.5 0.09831 0.05234 0.03653 0.02864 0.159 0.05653
12.8 17.46 83.05 508.3 0.08044 0.08895 0.0739 0.04083 0.1574 0.0575
12.81 13.06 81.29 508.8 0.08739 0.03774 0.009193 0.0133 0.1466 0.06133
12.83 15.73 82.89 506.9 0.0904 0.08269 0.05835 0.03078 0.1705 0.05913
12.85 21.37 82.63 514.5 0.07551 0.08316 0.06126 0.01867 0.158 0.06114
12.86 13.32 82.82 504.8 0.1134 0.08834 0.038 0.034 0.1543 0.06476
12.86 18 83.19 506.3 0.09934 0.09546 0.03889 0.02315 0.1718 0.05997
12.87 16.21 82.38 512.2 0.09425 0.06219 0.039 0.01615 0.201 0.05769
12.87 19.54 82.67 509.2 0.09136 0.07883 0.01797 0.0209 0.1861 0.06347
12.88 18.22 84.45 493.1 0.1218 0.1661 0.04825 0.05303 0.1709 0.07253
12.88 28.92 82.5 514.3 0.08123 0.05824 0.06195 0.02343 0.1566 0.05708
12.89 13.12 81.89 515.9 0.06955 0.03729 0.0226 0.01171 0.1337 0.05581
12.89 14.11 84.95 512.2 0.0876 0.1346 0.1374 0.0398 0.1596 0.06409
12.89 15.7 84.08 516.6 0.07818 0.0958 0.1115 0.0339 0.1432 0.05935
12.9 15.92 83.74 512.2 0.08677 0.09509 0.04894 0.03088 0.1778 0.06235
12.91 16.33 82.53 516.4 0.07941 0.05366 0.03873 0.02377 0.1829 0.05667
12.94 16.17 83.18 507.6 0.09879 0.08836 0.03296 0.0239 0.1735 0.062
12.95 16.02 83.14 513.7 0.1005 0.07943 0.06155 0.0337 0.173 0.0647
12.96 18.29 84.18 525.2 0.07351 0.07899 0.04057 0.01883 0.1874 0.05899
12.98 19.35 84.52 514 0.09579 0.1125 0.07107 0.0295 0.1761 0.0654
12.99 14.23 84.08 514.3 0.09462 0.09965 0.03738 0.02098 0.1652 0.07238
13 20.78 83.51 519.4 0.1135 0.07589 0.03136 0.02645 0.254 0.06087
13 25.13 82.61 520.2 0.08369 0.05073 0.01206 0.01762 0.1667 0.05449
13.01 22.22 82.01 526.4 0.06251 0.01938 0.001595 0.001852 0.1395 0.05234
13.03 18.42 82.61 523.8 0.08983 0.03766 0.02562 0.02923 0.1467 0.05863
13.05 13.84 82.71 530.6 0.08352 0.03735 0.004559 0.008829 0.1453 0.05518
13.05 18.59 85.09 512 0.1082 0.1304 0.09603 0.05603 0.2035 0.06501
13.05 19.31 82.61 527.2 0.0806 0.03789 0.000692 0.004167 0.1819 0.05501
13.08 15.71 85.63 520 0.1075 0.127 0.04568 0.0311 0.1967 0.06811
13.11 22.54 87.02 529.4 0.1002 0.1483 0.08705 0.05102 0.185 0.0731
13.14 20.74 85.98 536.9 0.08675 0.1089 0.1085 0.0351 0.1562 0.0602
13.15 15.34 85.31 538.9 0.09384 0.08498 0.09293 0.03483 0.1822 0.06207
13.16 20.54 84.06 538.7 0.07335 0.05275 0.018 0.01256 0.1713 0.05888
13.17 18.22 84.28 537.3 0.07466 0.05994 0.04859 0.0287 0.1454 0.05549
13.2 15.82 84.07 537.3 0.08511 0.05251 0.001461 0.003261 0.1632 0.05894
13.2 17.43 84.13 541.6 0.07215 0.04524 0.04336 0.01105 0.1487 0.05635
13.21 25.25 84.1 537.9 0.08791 0.05205 0.02772 0.02068 0.1619 0.05584
13.21 28.06 84.88 538.4 0.08671 0.06877 0.02987 0.03275 0.1628 0.05781
13.24 20.13 86.87 542.9 0.08284 0.1223 0.101 0.02833 0.1601 0.06432
13.27 14.76 84.74 551.7 0.07355 0.05055 0.03261 0.02648 0.1386 0.05318
13.27 17.02 84.55 546.4 0.08445 0.04994 0.03554 0.02456 0.1496 0.05674
13.28 13.72 85.79 541.8 0.08363 0.08575 0.05077 0.02864 0.1617 0.05594
13.3 21.57 85.24 546.1 0.08582 0.06373 0.03344 0.02424 0.1815 0.05696
13.34 15.86 86.49 520 0.1078 0.1535 0.1169 0.06987 0.1942 0.06902
13.37 16.39 86.1 553.5 0.07115 0.07325 0.08092 0.028 0.1422 0.05823
13.38 30.72 86.34 557.2 0.09245 0.07426 0.02819 0.03264 0.1375 0.06016
13.4 16.95 85.48 552.4 0.07937 0.05696 0.02181 0.01473 0.165 0.05701
13.45 18.3 86.6 555.1 0.1022 0.08165 0.03974 0.0278 0.1638 0.0571
13.46 18.75 87.44 551.1 0.1075 0.1138 0.04201 0.03152 0.1723 0.06317
13.46 28.21 85.89 562.1 0.07517 0.04726 0.01271 0.01117 0.1421 0.05763
13.47 14.06 87.32 546.3 0.1071 0.1155 0.05786 0.05266 0.1779 0.06639
13.49 22.3 86.91 561 0.08752 0.07698 0.04751 0.03384 0.1809 0.05718
13.5 12.71 85.69 566.2 0.07376 0.03614 0.002758 0.004419 0.1365 0.05335
13.51 18.89 88.1 558.1 0.1059 0.1147 0.0858 0.05381 0.1806 0.06079
13.53 10.94 87.91 559.2 0.1291 0.1047 0.06877 0.06556 0.2403 0.06641
13.54 14.36 87.46 566.3 0.09779 0.08129 0.06664 0.04781 0.1885 0.05766
13.56 13.9 88.59 561.3 0.1051 0.1192 0.0786 0.04451 0.1962 0.06303
13.59 17.84 86.24 572.3 0.07948 0.04052 0.01997 0.01238 0.1573 0.0552
13.59 21.84 87.16 561 0.07956 0.08259 0.04072 0.02142 0.1635 0.05859
13.62 23.23 87.19 573.2 0.09246 0.06747 0.02974 0.02443 0.1664 0.05801
13.64 15.6 87.38 575.3 0.09423 0.0663 0.04705 0.03731 0.1717 0.0566
13.64 16.34 87.21 571.8 0.07685 0.06059 0.01857 0.01723 0.1353 0.05953
13.65 13.16 87.88 568.9 0.09646 0.08711 0.03888 0.02563 0.136 0.06344
13.66 15.15 88.27 580.6 0.08268 0.07548 0.04249 0.02471 0.1792 0.05897
13.66 19.13 89.46 575.3 0.09057 0.1147 0.09657 0.04812 0.1848 0.06181
13.68 16.33 87.76 575.5 0.09277 0.07255 0.01752 0.0188 0.1631 0.06155
13.69 16.07 87.84 579.1 0.08302 0.06374 0.02556 0.02031 0.1872 0.05669
13.7 17.64 87.76 571.1 0.0995 0.07957 0.04548 0.0316 0.1732 0.06088
13.71 18.68 88.73 571 0.09916 0.107 0.05385 0.03783 0.1714 0.06843
13.74 17.91 88.12 585 0.07944 0.06376 0.02881 0.01329 0.1473 0.0558
13.75 23.77 88.54 590 0.08043 0.06807 0.04697 0.02344 0.1773 0.05429
13.77 13.27 88.06 582.7 0.09198 0.06221 0.01063 0.01917 0.1592 0.05912
13.78 15.79 88.37 585.9 0.08817 0.06718 0.01055 0.009937 0.1405 0.05848
13.85 15.18 88.99 587.4 0.09516 0.07688 0.04479 0.03711 0.211 0.05853
13.85 17.21 88.44 588.7 0.08785 0.06136 0.0142 0.01141 0.1614 0.0589
13.85 19.6 88.68 592.6 0.08684 0.0633 0.01342 0.02293 0.1555 0.05673
13.87 16.21 88.52 593.7 0.08743 0.05492 0.01502 0.02088 0.1424 0.05883
13.87 20.7 89.77 584.8 0.09578 0.1018 0.03688 0.02369 0.162 0.06688
13.88 16.16 88.37 596.6 0.07026 0.04831 0.02045 0.008507 0.1607 0.05474
13.9 16.62 88.97 599.4 0.06828 0.05319 0.02224 0.01339 0.1813 0.05536
13.9 19.24 88.73 602.9 0.07991 0.05326 0.02995 0.0207 0.1579 0.05594
13.94 13.17 90.31 594.2 0.1248 0.09755 0.101 0.06615 0.1976 0.06457
14.02 15.66 89.59 606.5 0.07966 0.05581 0.02087 0.02652 0.1589 0.05586
14.03 21.25 89.79 603.4 0.0907 0.06945 0.01462 0.01896 0.1517 0.05835
14.04 15.98 89.78 611.2 0.08458 0.05895 0.03534 0.02944 0.1714 0.05898
14.05 27.15 91.38 600.4 0.09929 0.1126 0.04462 0.04304 0.1537 0.06171
14.06 17.18 89.75 609.1 0.08045 0.05361 0.02681 0.03251 0.1641 0.05764
14.11 12.88 90.03 616.5 0.09309 0.05306 0.01765 0.02733 0.1373 0.057
14.2 20.53 92.41 618.4 0.08931 0.1108 0.05063 0.03058 0.1506 0.06009
14.22 27.85 92.55 623.9 0.08223 0.1039 0.1103 0.04408 0.1342 0.06129
14.26 18.17 91.22 633.1 0.06576 0.0522 0.02475 0.01374 0.1635 0.05586
14.26 19.65 97.83 629.9 0.07837 0.2233 0.3003 0.07798 0.1704 0.07769
14.29 16.82 90.3 632.6 0.06429 0.02675 0.00725 0.00625 0.1508 0.05376
14.34 13.47 92.51 641.2 0.09906 0.07624 0.05724 0.04603 0.2075 0.05448
14.4 26.99 92.25 646.1 0.06995 0.05223 0.03476 0.01737 0.1707 0.05433
14.41 19.73 96.03 651 0.08757 0.1676 0.1362 0.06602 0.1714 0.07192
14.42 16.54 94.15 641.2 0.09751 0.1139 0.08007 0.04223 0.1912 0.06412
14.44 15.18 93.97 640.1 0.0997 0.1021 0.08487 0.05532 0.1724 0.06081
14.47 24.99 95.81 656.4 0.08837 0.123 0.1009 0.0389 0.1872 0.06341
14.5 10.89 94.28 640.7 0.1101 0.1099 0.08842 0.05778 0.1856 0.06402
14.53 13.98 93.86 644.2 0.1099 0.09242 0.06895 0.06495 0.165 0.06121
14.53 19.34 94.25 659.7 0.08388 0.078 0.08817 0.02925 0.1473 0.05746
14.58 13.66 94.29 658.8 0.09832 0.08918 0.08222 0.04349 0.1739 0.0564
14.59 22.68 96.39 657.1 0.08473 0.133 0.1029 0.03736 0.1454 0.06147
14.61 15.69 92.68 664.9 0.07618 0.03515 0.01447 0.01877 0.1632 0.05255
14.62 24.02 94.57 662.7 0.08974 0.08606 0.03102 0.02957 0.1685 0.05866
14.64 15.24 95.77 651.9 0.1132 0.1339 0.09966 0.07064 0.2116 0.06346
14.64 16.85 94.21 666 0.08641 0.06698 0.05192 0.02791 0.1409 0.05355
14.69 13.98 98.22 656.1 0.1031 0.1836 0.145 0.063 0.2086 0.07406
14.74 25.42 94.7 668.6 0.08275 0.07214 0.04105 0.03027 0.184 0.0568
14.76 14.74 94.87 668.7 0.08875 0.0778 0.04608 0.03528 0.1521 0.05912
14.8 17.66 95.88 674.8 0.09179 0.0889 0.04069 0.0226 0.1893 0.05886
14.81 14.7 94.66 680.7 0.08472 0.05016 0.03416 0.02541 0.1659 0.05348
14.86 16.94 94.89 673.7 0.08924 0.07074 0.03346 0.02877 0.1573 0.05703
14.87 20.21 96.12 680.9 0.09587 0.08345 0.06824 0.04951 0.1487 0.05748
14.92 14.93 96.45 686.9 0.08098 0.08549 0.05539 0.03221 0.1687 0.05669
14.95 18.77 97.84 689.5 0.08138 0.1167 0.0905 0.03562 0.1744 0.06493
14.96 19.1 97.03 687.3 0.08992 0.09823 0.0594 0.04819 0.1879 0.05852
14.97 16.95 96.22 685.9 0.09855 0.07885 0.02602 0.03781 0.178 0.0565
14.97 19.76 95.5 690.2 0.08421 0.05352 0.01947 0.01939 0.1515 0.05266
14.99 22.11 97.53 693.7 0.08515 0.1025 0.06859 0.03876 0.1944 0.05913
15 15.51 97.45 684.5 0.08371 0.1096 0.06505 0.0378 0.1881 0.05907
15.04 16.74 98.73 689.4 0.09883 0.1364 0.07721 0.06142 0.1668 0.06869
15.1 16.39 99.58 674.5 0.115 0.1807 0.1138 0.08534 0.2001 0.06467
15.19 13.21 97.65 711.8 0.07963 0.06934 0.03393 0.02657 0.1721 0.05544
15.27 12.91 98.17 725.5 0.08182 0.0623 0.05892 0.03157 0.1359 0.05526
15.71 13.93 102 761.7 0.09462 0.09462 0.07135 0.05933 0.1816 0.05723
15.73 11.28 102.8 747.2 0.1043 0.1299 0.1191 0.06211 0.1784 0.06259
16.14 14.86 104.3 800 0.09495 0.08501 0.055 0.04528 0.1735 0.05875
16.17 16.07 106.3 788.5 0.0988 0.1438 0.06651 0.05397 0.199 0.06572
16.3 15.7 104.7 819.8 0.09427 0.06712 0.05526 0.04563 0.1711 0.05657
16.5 18.29 106.6 838.1 0.09686 0.08468 0.05862 0.04835 0.1495 0.05593
16.84 19.46 108.4 880.2 0.07445 0.07223 0.0515 0.02771 0.1844 0.05268
17.85 13.23 114.6 992.1 0.07838 0.06217 0.04445 0.04178 0.122 0.05243
6.981 13.43 43.79 143.5 0.117 0.07568 0 0 0.193 0.07818
7.691 25.44 48.34 170.4 0.08668 0.1199 0.09252 0.01364 0.2037 0.07751
7.729 25.49 47.98 178.8 0.08098 0.04878 0 0 0.187 0.07285
7.76 24.54 47.92 181 0.05263 0.04362 0 0 0.1587 0.05884
8.196 16.84 51.71 201.9 0.086 0.05943 0.01588 0.005917 0.1769 0.06503
8.219 20.7 53.27 203.9 0.09405 0.1305 0.1321 0.02168 0.2222 0.08261
8.571 13.1 54.53 221.3 0.1036 0.07632 0.02565 0.0151 0.1678 0.07126
8.597 18.6 54.09 221.2 0.1074 0.05847 0 0 0.2163 0.07359
8.598 20.98 54.66 221.8 0.1243 0.08963 0.03 0.009259 0.1828 0.06757
8.618 11.79 54.34 224.5 0.09752 0.05272 0.02061 0.007799 0.1683 0.07187
8.671 14.45 54.42 227.2 0.09138 0.04276 0 0 0.1722 0.06724
8.726 15.83 55.84 230.9 0.115 0.08201 0.04132 0.01924 0.1649 0.07633
8.734 16.84 55.27 234.3 0.1039 0.07428 0 0 0.1985 0.07098
8.878 15.49 56.74 241 0.08293 0.07698 0.04721 0.02381 0.193 0.06621
8.888 14.64 58.79 244 0.09783 0.1531 0.08606 0.02872 0.1902 0.0898
8.95 15.76 58.74 245.2 0.09462 0.1243 0.09263 0.02308 0.1305 0.07163
9 14.4 56.36 246.3 0.07005 0.03116 0.003681 0.003472 0.1788 0.06833
9.029 17.33 58.79 250.5 0.1066 0.1413 0.313 0.04375 0.2111 0.08046
9.042 18.9 60.07 244.5 0.09968 0.1972 0.1975 0.04908 0.233 0.08743
9.173 13.86 59.2 260.9 0.07721 0.08751 0.05988 0.0218 0.2341 0.06963
9.268 12.87 61.49 248.7 0.1634 0.2239 0.0973 0.05252 0.2378 0.09502
9.295 13.9 59.96 257.8 0.1371 0.1225 0.03332 0.02421 0.2197 0.07696
9.333 21.94 59.01 264 0.0924 0.05605 0.03996 0.01282 0.1692 0.06576
9.397 21.68 59.75 268.8 0.07969 0.06053 0.03735 0.005128 0.1274 0.06724
9.405 21.7 59.6 271.2 0.1044 0.06159 0.02047 0.01257 0.2025 0.06601
9.423 27.88 59.26 271.3 0.08123 0.04971 0 0 0.1742 0.06059
9.436 18.32 59.82 278.6 0.1009 0.05956 0.0271 0.01406 0.1506 0.06959
9.465 21.01 60.11 269.4 0.1044 0.07773 0.02172 0.01504 0.1717 0.06899
9.504 12.44 60.34 273.9 0.1024 0.06492 0.02956 0.02076 0.1815 0.06905
9.567 15.91 60.21 279.6 0.08464 0.04087 0.01652 0.01667 0.1551 0.06403
9.606 16.84 61.64 280.5 0.08481 0.09228 0.08422 0.02292 0.2036 0.07125
9.667 18.49 61.49 289.1 0.08946 0.06258 0.02948 0.01514 0.2238 0.06413
9.668 18.1 61.06 286.3 0.08311 0.05428 0.01479 0.005769 0.168 0.06412
9.676 13.14 64.12 272.5 0.1255 0.2204 0.1188 0.07038 0.2057 0.09575
9.683 19.34 61.05 285.7 0.08491 0.0503 0.02337 0.009615 0.158 0.06235
9.72 18.22 60.73 288.1 0.0695 0.02344 0 0 0.1653 0.06447
9.731 15.34 63.78 300.2 0.1072 0.1599 0.4108 0.07857 0.2548 0.09296
9.738 11.97 61.24 288.5 0.0925 0.04102 0 0 0.1903 0.06422
9.742 15.67 61.5 289.9 0.09037 0.04689 0.01103 0.01407 0.2081 0.06312
9.742 19.12 61.93 289.7 0.1075 0.08333 0.008934 0.01967 0.2538 0.07029
9.755 28.2 61.68 290.9 0.07984 0.04626 0.01541 0.01043 0.1621 0.05952
9.777 16.99 62.5 290.2 0.1037 0.08404 0.04334 0.01778 0.1584 0.07065
9.787 19.94 62.11 294.5 0.1024 0.05301 0.006829 0.007937 0.135 0.0689
9.847 15.68 63 293.2 0.09492 0.08419 0.0233 0.02416 0.1387 0.06891
9.876 17.27 62.92 295.4 0.1089 0.07232 0.01756 0.01952 0.1934 0.06285
9.876 19.4 63.95 298.3 0.1005 0.09697 0.06154 0.03029 0.1945 0.06322
9.904 18.06 64.6 302.4 0.09699 0.1294 0.1307 0.03716 0.1669 0.08116
10.95 21.35 71.9 371.1 0.1227 0.1218 0.1044 0.05669 0.1895 0.0687
11.08 18.83 73.3 361.6 0.1216 0.2154 0.1689 0.06367 0.2196 0.0795
11.42 20.38 77.58 386.1 0.1425 0.2839 0.2414 0.1052 0.2597 0.09744
11.76 18.14 75 431.1 0.09968 0.05914 0.02685 0.03515 0.1619 0.06287
11.8 16.58 78.99 432 0.1091 0.17 0.1659 0.07415 0.2678 0.07371
11.84 18.7 77.93 440.6 0.1109 0.1516 0.1218 0.05182 0.2301 0.07799
12.34 26.86 81.15 477.4 0.1034 0.1353 0.1085 0.04562 0.1943 0.06937
12.45 15.7 82.57 477.1 0.1278 0.17 0.1578 0.08089 0.2087 0.07613
12.46 24.04 83.97 475.9 0.1186 0.2396 0.2273 0.08543 0.203 0.08243
12.68 23.84 82.69 499 0.1122 0.1262 0.1128 0.06873 0.1905 0.0659
12.77 22.47 81.72 506.3 0.09055 0.05761 0.04711 0.02704 0.1585 0.06065
12.83 22.33 85.26 503.2 0.1088 0.1799 0.1695 0.06861 0.2123 0.07254
13 21.82 87.5 519.8 0.1273 0.1932 0.1859 0.09353 0.235 0.07389
13.11 15.56 87.21 530.2 0.1398 0.1765 0.2071 0.09601 0.1925 0.07692
13.17 18.66 85.98 534.6 0.1158 0.1231 0.1226 0.0734 0.2128 0.06777
13.17 21.81 85.42 531.5 0.09714 0.1047 0.08259 0.05252 0.1746 0.06177
13.28 20.28 87.32 545.2 0.1041 0.1436 0.09847 0.06158 0.1974 0.06782
13.4 20.52 88.64 556.7 0.1106 0.1469 0.1445 0.08172 0.2116 0.07325
13.43 19.63 85.84 565.4 0.09048 0.06288 0.05858 0.03438 0.1598 0.05671
13.44 21.58 86.18 563 0.08162 0.06031 0.0311 0.02031 0.1784 0.05587
13.48 20.82 88.4 559.2 0.1016 0.1255 0.1063 0.05439 0.172 0.06419
13.61 24.69 87.76 572.6 0.09258 0.07862 0.05285 0.03085 0.1761 0.0613
13.61 24.98 88.05 582.7 0.09488 0.08511 0.08625 0.04489 0.1609 0.05871
13.71 20.83 90.2 577.9 0.1189 0.1645 0.09366 0.05985 0.2196 0.07451
13.73 22.61 93.6 578.3 0.1131 0.2293 0.2128 0.08025 0.2069 0.07682
13.77 22.29 90.63 588.9 0.12 0.1267 0.1385 0.06526 0.1834 0.06877
13.8 15.79 90.43 584.1 0.1007 0.128 0.07789 0.05069 0.1662 0.06566
13.81 23.75 91.56 597.8 0.1323 0.1768 0.1558 0.09176 0.2251 0.07421
13.82 24.49 92.33 595.9 0.1162 0.1681 0.1357 0.06759 0.2275 0.07237
13.86 16.93 90.96 578.9 0.1026 0.1517 0.09901 0.05602 0.2106 0.06916
13.96 17.05 91.43 602.4 0.1096 0.1279 0.09789 0.05246 0.1908 0.0613
13.98 19.62 91.12 599.5 0.106 0.1133 0.1126 0.06463 0.1669 0.06544
14.19 23.81 92.87 610.7 0.09463 0.1306 0.1115 0.06462 0.2235 0.06433
14.22 23.12 94.37 609.9 0.1075 0.2413 0.1981 0.06618 0.2384 0.07542
14.25 21.72 93.63 633 0.09823 0.1098 0.1319 0.05598 0.1885 0.06125
14.25 22.15 96.42 645.7 0.1049 0.2008 0.2135 0.08653 0.1949 0.07292
14.27 22.55 93.77 629.8 0.1038 0.1154 0.1463 0.06139 0.1926 0.05982
14.42 19.77 94.48 642.5 0.09752 0.1141 0.09388 0.05839 0.1879 0.0639
14.45 20.22 94.49 642.7 0.09872 0.1206 0.118 0.0598 0.195 0.06466
14.48 21.46 94.25 648.2 0.09444 0.09947 0.1204 0.04938 0.2075 0.05636
14.54 27.54 96.73 658.8 0.1139 0.1595 0.1639 0.07364 0.2303 0.07077
14.58 21.53 97.41 644.8 0.1054 0.1868 0.1425 0.08783 0.2252 0.06924
14.6 23.29 93.97 664.7 0.08682 0.06636 0.0839 0.05271 0.1627 0.05416
14.68 20.13 94.74 684.5 0.09867 0.072 0.07395 0.05259 0.1586 0.05922
14.71 21.59 95.55 656.9 0.1137 0.1365 0.1293 0.08123 0.2027 0.06758
14.78 23.94 97.4 668.3 0.1172 0.1479 0.1267 0.09029 0.1953 0.06654
14.86 23.21 100.4 671.4 0.1044 0.198 0.1697 0.08878 0.1737 0.06672
14.87 16.67 98.64 682.5 0.1162 0.1649 0.169 0.08923 0.2157 0.06768
14.9 22.53 102.1 685 0.09947 0.2225 0.2733 0.09711 0.2041 0.06898
14.95 17.57 96.85 678.1 0.1167 0.1305 0.1539 0.08624 0.1957 0.06216
14.99 25.2 95.54 698.8 0.09387 0.05131 0.02398 0.02899 0.1565 0.05504
15.05 19.07 97.26 701.9 0.09215 0.08597 0.07486 0.04335 0.1561 0.05915
15.06 19.83 100.3 705.6 0.1039 0.1553 0.17 0.08815 0.1855 0.06284
15.08 25.74 98 716.6 0.1024 0.09769 0.1235 0.06553 0.1647 0.06464
15.1 22.02 97.26 712.8 0.09056 0.07081 0.05253 0.03334 0.1616 0.05684
15.12 16.68 98.78 716.6 0.08876 0.09588 0.0755 0.04079 0.1594 0.05986
15.13 29.81 96.71 719.5 0.0832 0.04605 0.04686 0.02739 0.1852 0.05294
15.22 30.62 103.4 716.9 0.1048 0.2087 0.255 0.09429 0.2128 0.07152
15.28 22.41 98.92 710.6 0.09057 0.1052 0.05375 0.03263 0.1727 0.06317
15.3 25.27 102.4 732.4 0.1082 0.1697 0.1683 0.08751 0.1926 0.0654
15.32 17.27 103.2 713.3 0.1335 0.2284 0.2448 0.1242 0.2398 0.07596
15.34 14.26 102.5 704.4 0.1073 0.2135 0.2077 0.09756 0.2521 0.07032
15.37 22.76 100.2 728.2 0.092 0.1036 0.1122 0.07483 0.1717 0.06097
15.46 11.89 102.5 736.9 0.1257 0.1555 0.2032 0.1097 0.1966 0.07069
15.46 19.48 101.7 748.9 0.1092 0.1223 0.1466 0.08087 0.1931 0.05796
15.46 23.95 103.8 731.3 0.1183 0.187 0.203 0.0852 0.1807 0.07083
15.49 19.97 102.4 744.7 0.116 0.1562 0.1891 0.09113 0.1929 0.06744
15.5 21.08 102.9 803.1 0.112 0.1571 0.1522 0.08481 0.2085 0.06864
15.53 33.56 103.7 744.9 0.1063 0.1639 0.1751 0.08399 0.2091 0.0665
15.61 19.38 100 758.6 0.0784 0.05616 0.04209 0.02847 0.1547 0.05443
15.66 23.2 110.2 773.5 0.1109 0.3114 0.3176 0.1377 0.2495 0.08104
15.7 20.31 101.2 766.6 0.09597 0.08799 0.06593 0.05189 0.1618 0.05549
15.75 19.22 107.1 758.6 0.1243 0.2364 0.2914 0.1242 0.2375 0.07603
15.75 20.25 102.6 761.3 0.1025 0.1204 0.1147 0.06462 0.1935 0.06303
15.78 17.89 103.6 781 0.0971 0.1292 0.09954 0.06606 0.1842 0.06082
15.78 22.91 105.7 782.6 0.1155 0.1752 0.2133 0.09479 0.2096 0.07331
15.85 23.95 103.7 782.7 0.08401 0.1002 0.09938 0.05364 0.1847 0.05338
16.02 23.24 102.7 797.8 0.08206 0.06669 0.03299 0.03323 0.1528 0.05697
16.03 15.51 105.8 793.2 0.09491 0.1371 0.1204 0.07041 0.1782 0.05976
16.07 19.65 104.1 817.7 0.09168 0.08424 0.09769 0.06638 0.1798 0.05391
16.11 18.05 105.1 813 0.09721 0.1137 0.09447 0.05943 0.1861 0.06248
16.13 17.88 107 807.2 0.104 0.1559 0.1354 0.07752 0.1998 0.06515
16.13 20.68 108.1 798.8 0.117 0.2022 0.1722 0.1028 0.2164 0.07356
16.16 21.54 106.2 809.8 0.1008 0.1284 0.1043 0.05613 0.216 0.05891
16.24 18.77 108.8 805.1 0.1066 0.1802 0.1948 0.09052 0.1876 0.06684
16.25 19.51 109.8 815.8 0.1026 0.1893 0.2236 0.09194 0.2151 0.06578
16.26 21.88 107.5 826.8 0.1165 0.1283 0.1799 0.07981 0.1869 0.06532
16.27 20.71 106.9 813.7 0.1169 0.1319 0.1478 0.08488 0.1948 0.06277
16.35 23.29 109 840.4 0.09742 0.1497 0.1811 0.08773 0.2175 0.06218
16.46 20.11 109.3 832.9 0.09831 0.1556 0.1793 0.08866 0.1794 0.06323
16.6 28.08 108.3 858.1 0.08455 0.1023 0.09251 0.05302 0.159 0.05648
16.65 21.38 110 904.6 0.1121 0.1457 0.1525 0.0917 0.1995 0.0633
16.69 20.2 107.1 857.6 0.07497 0.07112 0.03649 0.02307 0.1846 0.05325
16.74 21.59 110.1 869.5 0.0961 0.1336 0.1348 0.06018 0.1896 0.05656
16.78 18.8 109.3 886.3 0.08865 0.09182 0.08422 0.06576 0.1893 0.05534
17.01 20.26 109.7 904.3 0.08772 0.07304 0.0695 0.0539 0.2026 0.05223
17.02 23.98 112.8 899.3 0.1197 0.1496 0.2417 0.1203 0.2248 0.06382
17.05 19.08 113.4 895 0.1141 0.1572 0.191 0.109 0.2131 0.06325
17.06 21 111.8 918.6 0.1119 0.1056 0.1508 0.09934 0.1727 0.06071
17.08 27.15 111.2 930.9 0.09898 0.111 0.1007 0.06431 0.1793 0.06281
17.14 16.4 116 912.7 0.1186 0.2276 0.2229 0.1401 0.304 0.07413
17.19 22.07 111.6 928.3 0.09726 0.08995 0.09061 0.06527 0.1867 0.0558
17.2 24.52 114.2 929.4 0.1071 0.183 0.1692 0.07944 0.1927 0.06487
17.27 25.42 112.4 928.8 0.08331 0.1109 0.1204 0.05736 0.1467 0.05407
17.29 22.13 114.4 947.8 0.08999 0.1273 0.09697 0.07507 0.2108 0.05464
17.3 17.08 113 928.2 0.1008 0.1041 0.1266 0.08353 0.1813 0.05613
17.35 23.06 111 933.1 0.08662 0.0629 0.02891 0.02837 0.1564 0.05307
17.42 25.56 114.5 948 0.1006 0.1146 0.1682 0.06597 0.1308 0.05866
17.46 39.28 113.4 920.6 0.09812 0.1298 0.1417 0.08811 0.1809 0.05966
17.47 24.68 116.1 984.6 0.1049 0.1603 0.2159 0.1043 0.1538 0.06365
17.54 19.32 115.1 951.6 0.08968 0.1198 0.1036 0.07488 0.1506 0.05491
17.57 15.05 115 955.1 0.09847 0.1157 0.09875 0.07953 0.1739 0.06149
17.6 23.33 119 980.5 0.09289 0.2004 0.2136 0.1002 0.1696 0.07369
17.68 20.74 117.4 963.7 0.1115 0.1665 0.1855 0.1054 0.1971 0.06166
17.75 28.03 117.3 981.6 0.09997 0.1314 0.1698 0.08293 0.1713 0.05916
17.91 21.02 124.4 994 0.123 0.2576 0.3189 0.1198 0.2113 0.07115
17.93 24.48 115.2 998.9 0.08855 0.07027 0.05699 0.04744 0.1538 0.0551
17.95 20.01 114.2 982 0.08402 0.06722 0.07293 0.05596 0.2129 0.05025
17.99 10.38 122.8 1001 0.1184 0.2776 0.3001 0.1471 0.2419 0.07871
17.99 20.66 117.8 991.7 0.1036 0.1304 0.1201 0.08824 0.1992 0.06069
18.01 20.56 118.4 1007 0.1001 0.1289 0.117 0.07762 0.2116 0.06077
18.03 16.85 117.5 990 0.08947 0.1232 0.109 0.06254 0.172 0.0578
18.05 16.15 120.2 1006 0.1065 0.2146 0.1684 0.108 0.2152 0.06673
18.08 21.84 117.4 1024 0.07371 0.08642 0.1103 0.05778 0.177 0.0534
18.22 18.7 120.3 1033 0.1148 0.1485 0.1772 0.106 0.2092 0.0631
18.22 18.87 118.7 1027 0.09746 0.1117 0.113 0.0795 0.1807 0.05664
18.25 19.98 119.6 1040 0.09463 0.109 0.1127 0.074 0.1794 0.05742
18.31 18.58 118.6 1041 0.08588 0.08468 0.08169 0.05814 0.1621 0.05425
18.31 20.58 120.8 1052 0.1068 0.1248 0.1569 0.09451 0.186 0.05941
18.45 21.91 120.2 1075 0.0943 0.09709 0.1153 0.06847 0.1692 0.05727
18.46 18.52 121.1 1075 0.09874 0.1053 0.1335 0.08795 0.2132 0.06022
18.49 17.52 121.3 1068 0.1012 0.1317 0.1491 0.09183 0.1832 0.06697
18.61 20.25 122.1 1094 0.0944 0.1066 0.149 0.07731 0.1697 0.05699
18.63 25.11 124.8 1088 0.1064 0.1887 0.2319 0.1244 0.2183 0.06197
18.65 17.6 123.7 1076 0.1099 0.1686 0.1974 0.1009 0.1907 0.06049
18.66 17.12 121.4 1077 0.1054 0.11 0.1457 0.08665 0.1966 0.06213
18.77 21.43 122.9 1092 0.09116 0.1402 0.106 0.0609 0.1953 0.06083
18.81 19.98 120.9 1102 0.08923 0.05884 0.0802 0.05843 0.155 0.04996
18.82 21.97 123.7 1110 0.1018 0.1389 0.1594 0.08744 0.1943 0.06132
18.94 21.31 123.6 1130 0.09009 0.1029 0.108 0.07951 0.1582 0.05461
19 18.91 123.4 1138 0.08217 0.08028 0.09271 0.05627 0.1946 0.05044
19.02 24.59 122 1076 0.09029 0.1206 0.1468 0.08271 0.1953 0.05629
19.07 24.81 128.3 1104 0.09081 0.219 0.2107 0.09961 0.231 0.06343
19.1 26.29 129.1 1132 0.1215 0.1791 0.1937 0.1469 0.1634 0.07224
19.16 26.6 126.2 1138 0.102 0.1453 0.1921 0.09664 0.1902 0.0622
19.17 24.8 132.4 1123 0.0974 0.2458 0.2065 0.1118 0.2397 0.078
19.18 22.49 127.5 1148 0.08523 0.1428 0.1114 0.06772 0.1767 0.05529
19.19 15.94 126.3 1157 0.08694 0.1185 0.1193 0.09667 0.1741 0.05176
19.21 18.57 125.5 1152 0.1053 0.1267 0.1323 0.08994 0.1917 0.05961
19.27 26.47 127.9 1162 0.09401 0.1719 0.1657 0.07593 0.1853 0.06261
19.4 18.18 127.2 1145 0.1037 0.1442 0.1626 0.09464 0.1893 0.05892
19.4 23.5 129.1 1155 0.1027 0.1558 0.2049 0.08886 0.1978 0.06
19.44 18.82 128.1 1167 0.1089 0.1448 0.2256 0.1194 0.1823 0.06115
19.45 19.33 126.5 1169 0.1035 0.1188 0.1379 0.08591 0.1776 0.05647
19.53 18.9 129.5 1217 0.115 0.1642 0.2197 0.1062 0.1792 0.06552
19.53 32.47 128 1223 0.0842 0.113 0.1145 0.06637 0.1428 0.05313
19.55 23.21 128.9 1174 0.101 0.1318 0.1856 0.1021 0.1989 0.05884
19.55 28.77 133.6 1207 0.0926 0.2063 0.1784 0.1144 0.1893 0.06232
19.59 18.15 130.7 1214 0.112 0.1666 0.2508 0.1286 0.2027 0.06082
19.59 25 127.7 1191 0.1032 0.09871 0.1655 0.09063 0.1663 0.05391
19.68 21.68 129.9 1194 0.09797 0.1339 0.1863 0.1103 0.2082 0.05715
19.69 21.25 130 1203 0.1096 0.1599 0.1974 0.1279 0.2069 0.05999
19.73 19.82 130.7 1206 0.1062 0.1849 0.2417 0.0974 0.1733 0.06697
19.79 25.12 130.4 1192 0.1015 0.1589 0.2545 0.1149 0.2202 0.06113
19.8 21.56 129.7 1230 0.09383 0.1306 0.1272 0.08691 0.2094 0.05581
19.81 22.15 130 1260 0.09831 0.1027 0.1479 0.09498 0.1582 0.05395
19.89 20.26 130.5 1214 0.1037 0.131 0.1411 0.09431 0.1802 0.06188
20.09 23.86 134.7 1247 0.108 0.1838 0.2283 0.128 0.2249 0.07469
20.13 28.25 131.2 1261 0.0978 0.1034 0.144 0.09791 0.1752 0.05533
20.16 19.66 131.1 1274 0.0802 0.08564 0.1155 0.07726 0.1928 0.05096
20.18 19.54 133.8 1250 0.1133 0.1489 0.2133 0.1259 0.1724 0.06053
20.18 23.97 143.7 1245 0.1286 0.3454 0.3754 0.1604 0.2906 0.08142
20.2 26.83 133.7 1234 0.09905 0.1669 0.1641 0.1265 0.1875 0.0602
20.26 23.03 132.4 1264 0.09078 0.1313 0.1465 0.08683 0.2095 0.05649
20.29 14.34 135.1 1297 0.1003 0.1328 0.198 0.1043 0.1809 0.05883
20.31 27.06 132.9 1288 0.1 0.1088 0.1519 0.09333 0.1814 0.05572
20.34 21.51 135.9 1264 0.117 0.1875 0.2565 0.1504 0.2569 0.0667
20.44 21.78 133.8 1293 0.0915 0.1131 0.09799 0.07785 0.1618 0.05557
20.47 20.67 134.7 1299 0.09156 0.1313 0.1523 0.1015 0.2166 0.05419
20.48 21.46 132.5 1306 0.08355 0.08348 0.09042 0.06022 0.1467 0.05177
20.51 27.81 134.4 1319 0.09159 0.1074 0.1554 0.0834 0.1448 0.05592
20.55 20.86 137.8 1308 0.1046 0.1739 0.2085 0.1322 0.2127 0.06251
20.57 17.77 132.9 1326 0.08474 0.07864 0.0869 0.07017 0.1812 0.05667
20.58 22.14 134.7 1290 0.0909 0.1348 0.164 0.09561 0.1765 0.05024
20.59 21.24 137.8 1320 0.1085 0.1644 0.2188 0.1121 0.1848 0.06222
20.6 29.33 140.1 1265 0.1178 0.277 0.3514 0.152 0.2397 0.07016
20.64 17.35 134.8 1335 0.09446 0.1076 0.1527 0.08941 0.1571 0.05478
20.73 31.12 135.7 1419 0.09469 0.1143 0.1367 0.08646 0.1769 0.05674
20.92 25.09 143 1347 0.1099 0.2236 0.3174 0.1474 0.2149 0.06879
20.94 23.56 138.9 1364 0.1007 0.1606 0.2712 0.131 0.2205 0.05898
21.09 26.57 142.7 1311 0.1141 0.2832 0.2487 0.1496 0.2395 0.07398
21.1 20.52 138.1 1384 0.09684 0.1175 0.1572 0.1155 0.1554 0.05661
21.16 23.04 137.2 1404 0.09428 0.1022 0.1097 0.08632 0.1769 0.05278
21.37 15.1 141.3 1386 0.1001 0.1515 0.1932 0.1255 0.1973 0.06183
21.56 22.39 142 1479 0.111 0.1159 0.2439 0.1389 0.1726 0.05623
21.61 22.28 144.4 1407 0.1167 0.2087 0.281 0.1562 0.2162 0.06606
21.71 17.25 140.9 1546 0.09384 0.08562 0.1168 0.08465 0.1717 0.05054
21.75 20.99 147.3 1491 0.09401 0.1961 0.2195 0.1088 0.1721 0.06194
22.01 21.9 147.2 1482 0.1063 0.1954 0.2448 0.1501 0.1824 0.0614
22.27 19.67 152.8 1509 0.1326 0.2768 0.4264 0.1823 0.2556 0.07039
23.09 19.83 152.1 1682 0.09342 0.1275 0.1676 0.1003 0.1505 0.05484
23.21 26.97 153.5 1670 0.09509 0.1682 0.195 0.1237 0.1909 0.06309
23.27 22.04 152.1 1686 0.08439 0.1145 0.1324 0.09702 0.1801 0.05553
23.29 26.67 158.9 1685 0.1141 0.2084 0.3523 0.162 0.22 0.06229
23.51 24.27 155.1 1747 0.1069 0.1283 0.2308 0.141 0.1797 0.05506
24.25 20.2 166.2 1761 0.1447 0.2867 0.4268 0.2012 0.2655 0.06877
24.63 21.6 165.5 1841 0.103 0.2106 0.231 0.1471 0.1991 0.06739
25.22 24.91 171.5 1878 0.1063 0.2665 0.3339 0.1845 0.1829 0.06782
25.73 17.46 174.2 2010 0.1149 0.2363 0.3368 0.1913 0.1956 0.06121
27.22 21.87 182.1 2250 0.1094 0.1914 0.2871 0.1878 0.18 0.0577
27.42 26.27 186.9 2501 0.1084 0.1988 0.3635 0.1689 0.2061 0.05623
28.11 18.47 188.5 2499 0.1142 0.1516 0.3201 0.1595 0.1648 0.05525
