# Supplementary material for: Shape complexity in cluster analysis
Source: PLoS One. 2023 May 26;18(5):e0286312. doi: 10.1371/journal.pone.0286312 (PMC10218739; doi:10.1371/journal.pone.0286312)
Supplement: S1 File — (GZ) [file pone.0286312.s001.gz › scompl-suppinfo/BCW-Diag-10/BCW-Diag-10-noMV-psd]

3.52095076071106 4.29725463709042 24.2776192930532 351.60475406323 0.0140517640665912 0.0527663291253552 0.0796497253460318 0.0387687324614748 0.0273901808642685 0.00705415588153734
